# Supplementary material for: Integrative multi-omics study identifies sex-specific molecular signatures and immune modulation in bladder cancer
Source: Front Bioinform. 2025 May 19;5:1575790. doi: 10.3389/fbinf.2025.1575790 (PMC12127366; doi:10.3389/fbinf.2025.1575790)
Supplement: Supplementary file 1 [file Table2.xlsx]

## Sheet: female_genes_sig_clusters_score
Gene
TP53
BRCA2
BRIP1
ERCC2
ATM
ATRX
MYBL2
POLE
RFC4
RBBP8
PRC1
MSH2
BLM
MSH6
REV1
FANCM
ATR
RAD51C
DNA2
PALB2
NBN
PRKDC
PXDNL
ERBB2
COL1A1
COL11A1
COL2A1
CDH1
SMARCA4
SRC
ERBB3
COL3A1
COL12A1
COL5A2
PGR
MEN1
RTEL1
MET
NDC80
TTK
ASPM
CDKN2A
COL22A1
TRIP13
E2F8
TROAP
CENPE
ATAD2
ATAD5
KIF15
TACC3
KNTC1
ERCC6L
WDHD1
CENPF
NCAPD3
DEPDC1
MKI67
STIL
RAD21
NFE2L2
CD274
COL14A1
P3H1
COL7A1
COL4A4
COL24A1
COL4A3

## Sheet: male_genes_sig_clusters_score
Gene
TOP2A
BRCA1
SMC4
BUB1B
FOXM1
KIF23
MKI67
CDC6
ESPL1
BUB1
CENPE
PLK4
NCAPD2
ASPM
STIL
ANLN
DLGAP5
E2F8
NDC80
MCM4
CLSPN
TICRR
FANCI
WDHD1
MCM10
RAD54L
ATAD2
KNTC1
KIF15
KIF20B
SMC2
SPAG5
KIF14
CENPF
TPX2
RBBP8
PALB2
SIRT1
PXDN
STAT3
PXDNL
ACTB
KIT
HSP90AA1
HSP90AB1
IGF1R
ERCC2
ERBB3
PRKDC
CASP8
TP53BP1
NFE2L2
CDKN1A
HRAS
FANCA
MDC1
FANCD2
ATAD5
MSH2
ATRX
BRIP1
TOPBP1
FANCM
TOP3A
ATR
RECQL5
REV3L
NBN
ERCC5
LIG4
PPARG
ALB
COL17A1
CREBBP
EP300
NCOR1
JAK2
COL19A1
RTEL1
ERBB2
MET
SOX2
ZEB1
PTEN
COL11A1
COL2A1
FLT3
PDGFRA
PIK3CA
DNMT3A
ANK1
IRS1
RPTOR
PTK2
ANK2
TGFBR2
DNMT1
STAT1
SYK
BRCA2
CDKN2A
IKBKB
SPTBN2
DICER1
SPTAN1
SPTBN1
SPTBN4
SPTB
SCN1A
LAMB2
SCN4A
SCN2A
SCN3A
SCN11A
SCN8A
SPTBN5
NRCAM
NFASC
SMC5
POLQ
POLE
MCM8
BLM
CHAF1A
TIMELESS
COL4A3
COL15A1
COL21A1
COL6A5
COL14A1
COL7A1
COLGALT2
COL28A1
COL24A1
COL16A1
NRAS
SOS1
FASN
PPARGC1A
NOS3
TNRC6C
AGO3
TFRC
NCOR2
TNRC6B
TNRC6A
TJP1
CDH17
NAT10
POLR1A
BMS1
WDR3
TNN
NID1
FGFR3
HSPG2
PLCG1
ITGB4
NOTCH2
ITGA2B
ITGA9
SSRP1
ATM
ITGA1
RICTOR
RUNX1
PTCH1
SMARCA4
HIST2H2BE
NCOA3
HDAC6
ITGA8
GATA3
SMARCA2
DROSHA
ARID1B
COL4A1
NSUN2
PRKCD
NASP
KMT2C
SETD2
KMT2D
NID2
LAMB1
LAMC1
LAMA1
LAMA2
NF2
RAD21
NUMA1
POLA2
DBF4
DDX11
SETX
DAXX
LSG1
DDX24
ESF1
NOP14
COL6A3
COL4A4
LAMC3

## Sheet: female_validated_hub_genes
ID	Gene	baseMean	log2FoldChange	pvalue	padj
ENSG00000149311	ATM	5956.23	-0.668926	0.0081583	0.0429087
ENSG00000095002	MSH2	1477.92	1.02229	0.00269211	0.0206014
ENSG00000138346	DNA2	356.373	1.36066	0.00306125	0.0223789
ENSG00000083093	PALB2	463.864	0.714911	0.00100198	0.0107662
ENSG00000104320	NBN	2853.97	0.74648	0.00238289	0.0189313
ENSG00000253729	PRKDC	13048.4	0.652681	0.0047339	0.0298424
ENSG00000147485	PXDNL	15.1141	1.60512	0.0102692	0.0499755
ENSG00000141736	ERBB2	11903.3	1.90295	0.000873028	0.00988493
ENSG00000127616	SMARCA4	2625.14	0.838674	0.00543861	0.0327405
ENSG00000197122	SRC	2910.83	1.14601	0.00171375	0.0152607
ENSG00000082175	PGR	512.314	-2.42112	0.000719753	0.00866101
ENSG00000133895	MEN1	501.736	0.788987	2.56211e-06	0.000232078
ENSG00000112742	TTK	495.093	1.75392	0.00671335	0.0376269
ENSG00000169436	COL22A1	26.6289	-2.53369	1.76129e-05	0.000829497
ENSG00000071539	TRIP13	261.693	1.618	0.00163421	0.0148094
ENSG00000138778	CENPE	316.991	1.22865	0.00844351	0.0438437
ENSG00000156802	ATAD2	1490.81	1.11232	0.00149462	0.0139535
ENSG00000176208	ATAD5	390.877	1.14021	0.000669046	0.00826399
ENSG00000186871	ERCC6L	263.488	1.56204	0.00217011	0.0177773
ENSG00000198554	WDHD1	498.59	1.24452	0.00478268	0.0300144
ENSG00000117724	CENPF	1128.59	1.48485	0.0100242	0.0491907
ENSG00000123473	STIL	502.311	1.46196	0.00528931	0.0321558
ENSG00000187955	COL14A1	7108.14	-2.49839	0.000194585	0.00375359
ENSG00000081052	COL4A4	208.293	-1.70279	0.00200975	0.0169641
ENSG00000169031	COL4A3	68.0657	-2.40139	0.000111412	0.00261999

## Sheet: male_validated_hub_genes
ID	Gene	baseMean	log2FoldChange	pvalue	padj
ENSG00000131747	TOP2A	2829.52	3.18683	5.60401e-15	1.98336e-12
ENSG00000012048	BRCA1	539.981	1.78115	4.16582e-13	7.97453e-11
ENSG00000113810	SMC4	1800.7	1.29823	8.81006e-14	2.01618e-11
ENSG00000156970	BUB1B	234.068	2.78407	1.02729e-13	2.31612e-11
ENSG00000111206	FOXM1	431.677	3.02347	9.31457e-17	7.10745e-14
ENSG00000137807	KIF23	310.018	2.2014	1.69959e-11	1.65273e-09
ENSG00000148773	MKI67	1283.55	2.47357	4.77264e-10	2.66325e-08
ENSG00000094804	CDC6	393.108	2.60729	2.42996e-13	4.99734e-11
ENSG00000135476	ESPL1	368.243	2.39704	2.22523e-10	1.42288e-08
ENSG00000169679	BUB1	567.759	2.44001	2.47912e-11	2.27967e-09
ENSG00000138778	CENPE	320.894	2.28383	6.64557e-14	1.61817e-11
ENSG00000142731	PLK4	255.873	2.06105	1.24528e-13	2.76661e-11
ENSG00000010292	NCAPD2	1856.5	1.03838	1.82707e-08	5.6286e-07
ENSG00000066279	ASPM	1042.56	3.13346	2.7322e-14	7.61336e-12
ENSG00000123473	STIL	436.229	2.39938	9.1658e-13	1.51619e-10
ENSG00000011426	ANLN	747.68	2.72612	2.86298e-16	1.70863e-13
ENSG00000126787	DLGAP5	251.575	2.94761	4.84308e-11	3.95198e-09
ENSG00000129173	E2F8	260.187	2.14907	3.17965e-08	8.97763e-07
ENSG00000080986	NDC80	231.5	2.63246	2.47622e-12	3.32033e-10
ENSG00000104738	MCM4	2257.69	1.90222	1.16954e-14	3.59567e-12
ENSG00000092853	CLSPN	265.002	2.3956	2.8652e-10	1.74416e-08
ENSG00000140534	TICRR	265.33	2.14052	3.41964e-11	2.99953e-09
ENSG00000140525	FANCI	948.874	1.8239	1.893e-10	1.24175e-08
ENSG00000198554	WDHD1	431.197	1.79193	3.88821e-13	7.53794e-11
ENSG00000065328	MCM10	230.192	3.12249	4.98721e-13	9.31263e-11
ENSG00000085999	RAD54L	147.396	2.75834	3.46021e-09	1.38942e-07
ENSG00000156802	ATAD2	1425.95	1.80788	1.48847e-10	1.01121e-08
ENSG00000184445	KNTC1	1371.25	1.30667	1.24174e-06	1.9934e-05
ENSG00000163808	KIF15	219.833	2.8751	1.27484e-15	5.87914e-13
ENSG00000138182	KIF20B	357.118	1.16362	3.57193e-07	6.96915e-06
ENSG00000136824	SMC2	731.267	0.891337	0.000103611	0.000790775
ENSG00000076382	SPAG5	364.273	2.30222	4.88766e-13	9.18307e-11
ENSG00000118193	KIF14	346.186	3.04966	6.58231e-14	1.61569e-11
ENSG00000117724	CENPF	1311.24	3.26016	2.71599e-16	1.65333e-13
ENSG00000088325	TPX2	726.117	3.0675	2.14732e-14	6.05165e-12
ENSG00000101773	RBBP8	876.106	0.63184	0.0112613	0.0362787
ENSG00000083093	PALB2	536.562	0.826067	3.14049e-05	0.000291227
ENSG00000168610	STAT3	6290.32	-0.419843	0.0124786	0.0393983
ENSG00000075624	ACTB	67484.7	-0.735632	0.000781894	0.00418795
ENSG00000080824	HSP90AA1	25297.7	0.949781	9.21329e-07	1.55836e-05
ENSG00000096384	HSP90AB1	21518.3	0.499673	0.00266979	0.0113075
ENSG00000104884	ERCC2	416.564	0.656199	3.93473e-06	5.24027e-05
ENSG00000065361	ERBB3	4363.08	1.08071	0.00352397	0.0141554
ENSG00000253729	PRKDC	12591.1	0.747266	1.64617e-07	3.62289e-06
ENSG00000124762	CDKN1A	4639.32	-0.932604	0.00256149	0.0109408
ENSG00000174775	HRAS	449.375	0.71833	0.000643629	0.00357549
ENSG00000187741	FANCA	363.669	1.60669	6.29048e-07	1.12559e-05
ENSG00000144554	FANCD2	598.044	1.83439	2.84809e-10	1.73722e-08
ENSG00000176208	ATAD5	380.308	1.84643	6.2505e-13	1.1191e-10
ENSG00000095002	MSH2	1201.76	1.21486	7.56046e-09	2.71365e-07
ENSG00000136492	BRIP1	267.278	2.52917	6.23202e-16	3.4488e-13
ENSG00000163781	TOPBP1	1375.06	0.825389	4.05461e-08	1.10188e-06
ENSG00000187790	FANCM	358.015	0.347665	0.0144804	0.0445642
ENSG00000175054	ATR	2551.08	0.461342	0.00349374	0.0140539
ENSG00000108469	RECQL5	580.607	0.455763	0.00389319	0.0153057
ENSG00000009413	REV3L	2269.29	-1.12513	7.09722e-09	2.57712e-07
ENSG00000104320	NBN	2534.23	0.805827	2.60511e-06	3.70176e-05
ENSG00000132170	PPARG	2321.19	1.10085	0.00470931	0.0178859
ENSG00000096968	JAK2	991.37	-0.91155	5.82278e-05	0.000487426
ENSG00000082293	COL19A1	458.618	-4.55441	3.75045e-11	3.22464e-09
ENSG00000141736	ERBB2	6630.55	1.03671	0.00450798	0.0172786
ENSG00000148516	ZEB1	1622.05	-2.32761	8.65964e-09	3.04006e-07
ENSG00000122025	FLT3	47.1357	-1.5094	0.00284279	0.0118969
ENSG00000134853	PDGFRA	5341.22	-2.09278	2.83943e-07	5.76926e-06
ENSG00000119772	DNMT3A	1266.41	0.403228	0.00277027	0.0116559
ENSG00000169398	PTK2	4494.19	0.600926	0.000141407	0.00102893
ENSG00000145362	ANK2	775.745	-2.1704	0.000523797	0.0030149
ENSG00000163513	TGFBR2	6368.01	-1.06149	2.88523e-05	0.000272303
ENSG00000130816	DNMT1	1485.2	0.525769	0.0101405	0.0333743
ENSG00000139618	BRCA2	664.778	1.84313	2.93724e-12	3.80428e-10
ENSG00000147889	CDKN2A	182.817	1.73457	0.00237402	0.0102983
ENSG00000173898	SPTBN2	1098.02	1.6257	3.11569e-05	0.000289211
ENSG00000197694	SPTAN1	8556.48	-0.584532	0.000321049	0.00202608
ENSG00000115306	SPTBN1	13894.1	-0.73287	3.51597e-06	4.78816e-05
ENSG00000160460	AC020929.1	38.6363	-1.54233	0.000481228	0.00281081
ENSG00000070182	SPTB	114.297	-0.81938	0.00762314	0.0265354
ENSG00000172037	LAMB2	4802.15	-1.17378	1.27809e-05	0.000139932
ENSG00000153253	SCN3A	131.66	-1.19173	0.00621697	0.0224974
ENSG00000168356	SCN11A	82.923	-3.18299	8.35029e-10	4.17336e-08
ENSG00000163531	NFASC	1287.65	-2.97459	1.02347e-15	4.79251e-13
ENSG00000051341	POLQ	351.859	2.96003	1.6894e-16	1.11783e-13
ENSG00000177084	POLE	1065.94	0.663868	0.000273972	0.00177009
ENSG00000125885	MCM8	411.103	1.22434	4.11202e-07	7.83704e-06
ENSG00000197299	BLM	256.268	1.99498	9.76625e-11	7.14556e-09
ENSG00000167670	CHAF1A	421.851	1.01676	7.89354e-07	1.36742e-05
ENSG00000111602	TIMELESS	761.486	1.70008	1.8336e-11	1.76054e-09
ENSG00000169031	COL4A3	88.3172	-2.06531	2.45998e-05	0.000240136
ENSG00000204291	COL15A1	3169.85	-1.48378	0.000622259	0.00347709
ENSG00000124749	COL21A1	237.312	-2.00468	6.58501e-06	8.04286e-05
ENSG00000187955	COL14A1	6499.11	-2.25639	3.93576e-06	5.24027e-05
ENSG00000114270	COL7A1	2092.23	1.53591	0.00196844	0.0088407
ENSG00000215018	COL28A1	162.097	-1.40093	0.000324673	0.00204386
ENSG00000171502	COL24A1	86.2814	-1.23713	0.000391337	0.00237699
ENSG00000084636	COL16A1	1360.3	-2.20902	2.97728e-06	4.14735e-05
ENSG00000213281	NRAS	2301.05	0.843125	3.00783e-07	6.04684e-06
ENSG00000169710	FASN	11857.2	1.79987	9.00269e-11	6.69869e-09
ENSG00000078687	TNRC6C	667.019	-1.00698	5.05347e-06	6.47904e-05
ENSG00000126070	AGO3	2019.97	-0.438628	0.000263979	0.0017205
ENSG00000072274	TFRC	11002.1	1.50454	1.76493e-05	0.000182167
ENSG00000100354	TNRC6B	4533.49	-0.303574	0.00627852	0.0226959
ENSG00000104067	TJP1	3723.43	-0.506958	6.38698e-06	7.85456e-05
ENSG00000079112	CDH17	19.8347	-1.35643	0.00769045	0.026733
ENSG00000135372	NAT10	1376.31	0.484504	0.000208171	0.00141557
ENSG00000068654	POLR1A	2174.79	0.438431	0.00240254	0.0104005
ENSG00000065183	WDR3	1000.36	0.793217	5.39173e-07	9.89796e-06
ENSG00000068078	FGFR3	3789.73	1.46905	0.00388664	0.015286
ENSG00000142798	HSPG2	24714.6	-1.5978	1.81863e-06	2.74299e-05
ENSG00000134250	NOTCH2	6799.06	-0.804811	6.99153e-06	8.45791e-05
ENSG00000144668	ITGA9	1410.55	-1.17126	0.00229971	0.010036
ENSG00000149136	SSRP1	2541.24	0.849509	3.36214e-07	6.64934e-06
ENSG00000149311	ATM	4837.15	-0.487803	0.00252211	0.0108075
ENSG00000213949	ITGA1	3731.95	-1.81419	4.26603e-09	1.66896e-07
ENSG00000185920	PTCH1	917.156	-1.53853	1.11384e-09	5.32211e-08
ENSG00000127616	SMARCA4	2645.31	0.753935	3.54532e-08	9.82777e-07
ENSG00000184678	H2BC21	622.302	0.875107	0.00179589	0.00818901
ENSG00000124151	NCOA3	3540.96	0.464145	0.00388869	0.015292
ENSG00000077943	ITGA8	1143.26	-2.61365	4.14024e-21	1.57521e-17
ENSG00000080503	SMARCA2	3076.18	-0.467576	0.000568438	0.0032165
ENSG00000113360	DROSHA	1176.48	0.385276	0.0120387	0.0383326
ENSG00000037474	NSUN2	1758.56	0.785136	6.94303e-07	1.22578e-05
ENSG00000135862	LAMC1	9341.4	-0.63859	0.00431825	0.0166668
ENSG00000196569	LAMA2	2950.08	-2.22836	5.74867e-09	2.17087e-07
ENSG00000164754	RAD21	4825.06	0.739655	0.000402586	0.00243077
ENSG00000137497	NUMA1	6067.79	-0.314171	0.0109671	0.0355453
ENSG00000014138	POLA2	325.565	0.719351	0.000383856	0.00233949
ENSG00000006634	DBF4	242.002	1.1594	1.20043e-06	1.94038e-05
ENSG00000013573	DDX11	353.736	1.4232	6.56983e-10	3.4898e-08
ENSG00000107290	SETX	5204.46	-0.359745	0.00230837	0.0100716
ENSG00000041802	LSG1	1243.1	0.795808	2.50834e-05	0.000243918
ENSG00000089737	DDX24	2040.79	-0.573125	1.42975e-06	2.24896e-05
ENSG00000087269	NOP14	845.808	0.597189	8.43725e-05	0.000667016
ENSG00000050555	LAMC3	929.784	-1.77729	7.00151e-08	1.75107e-06
