# Supplementary material for: Integrative multi-omics study identifies sex-specific molecular signatures and immune modulation in bladder cancer
Source: Front Bioinform. 2025 May 19;5:1575790. doi: 10.3389/fbinf.2025.1575790 (PMC12127366; doi:10.3389/fbinf.2025.1575790)
Supplement: Supplementary file 2 [file Table3.xlsx]

## Sheet: male_hub_GO
ONTOLOGY	ID	Description	Fold_Enrichment_Score	Count	pvalue	p.adjust	geneID
BP	GO:1901987	regulation of cell cycle phase transition	8.92699	43	1.32076e-28	4.78116e-25	BRCA1/BUB1B/CDC6/ESPL1/BUB1/CENPE/STIL/ANLN/DLGAP5/NDC80/CLSPN/TICRR/KNTC1/KIF14/CENPF/RBBP8/ACTB/ERCC2/PRKDC/TP53BP1/CDKN1A/MDC1/FANCD2/ATAD5/MSH2/BRIP1/TOPBP1/ATR/NBN/SOX2/PTEN/RPTOR/BRCA2/CDKN2A/BLM/TIMELESS/ATM/SMARCA4/SMARCA2/ARID1B/NSUN2/RAD21/DBF4
BP	GO:0006302	double-strand break repair	10.9719	35	2.37047e-26	4.29055e-23	BRCA1/FOXM1/MCM4/RAD54L/RBBP8/PALB2/ACTB/PRKDC/TP53BP1/FANCD2/MSH2/BRIP1/FANCM/TOP3A/ATR/RECQL5/REV3L/NBN/ERCC5/LIG4/RTEL1/BRCA2/SMC5/POLQ/MCM8/BLM/TIMELESS/ATM/SMARCA4/SMARCA2/ARID1B/SETD2/RAD21/DDX11/SETX
BP	GO:0006310	DNA recombination	9.63109	34	9.94386e-24	1.19989e-20	TOP2A/BRCA1/MCM4/RAD54L/RBBP8/PALB2/ACTB/ERCC2/PRKDC/TP53BP1/FANCD2/ATAD5/MSH2/BRIP1/TOPBP1/FANCM/TOP3A/RECQL5/REV3L/NBN/ERCC5/LIG4/RTEL1/BRCA2/SMC5/POLQ/MCM8/BLM/TIMELESS/TFRC/ATM/SETD2/RAD21/SETX
BP	GO:0006261	DNA-templated DNA replication	14.7299	26	4.36339e-23	3.94887e-20	BRCA1/CDC6/E2F8/MCM4/TICRR/WDHD1/MCM10/RBBP8/ATAD5/ATRX/TOPBP1/FANCM/ATR/RECQL5/REV3L/NBN/RTEL1/BRCA2/POLQ/POLE/MCM8/BLM/TIMELESS/POLA2/DBF4/DDX11
BP	GO:0033044	regulation of chromosome organization	10.8226	29	9.25236e-22	5.73009e-19	TOP2A/SMC4/BUB1B/CDC6/ESPL1/BUB1/CENPE/NCAPD2/DLGAP5/NDC80/KNTC1/SMC2/CENPF/ACTB/ATRX/ATR/NBN/LIG4/RTEL1/DNMT1/SMC5/NAT10/ATM/SMARCA4/SMARCA2/ARID1B/RAD21/NUMA1/DDX11
BP	GO:0007059	chromosome segregation	8.37048	34	9.58019e-22	5.73009e-19	TOP2A/BRCA1/SMC4/BUB1B/KIF23/MKI67/CDC6/ESPL1/BUB1/CENPE/NCAPD2/DLGAP5/NDC80/KNTC1/SMC2/SPAG5/KIF14/CENPF/ACTB/ERCC2/FANCD2/ATRX/BRIP1/FANCM/TOP3A/RECQL5/SMC5/ATM/SMARCA4/SMARCA2/ARID1B/RAD21/NUMA1/DDX11
BP	GO:0044772	mitotic cell cycle phase transition	7.35657	37	1.10803e-21	5.73009e-19	BRCA1/BUB1B/FOXM1/CDC6/ESPL1/BUB1/CENPE/STIL/ANLN/DLGAP5/NDC80/CLSPN/TICRR/KNTC1/KIF14/CENPF/RBBP8/ACTB/ERCC2/PRKDC/CDKN1A/ATAD5/TOPBP1/NBN/PTEN/RPTOR/CDKN2A/SMC5/POLE/BLM/ATM/SMARCA4/SMARCA2/ARID1B/NASP/RAD21/DBF4
MF	GO:0030020	extracellular matrix structural constituent conferring tensile strength	35.6088	16	1.92252e-21	8.68977e-19	COL17A1/COL19A1/COL11A1/COL2A1/COL4A3/COL15A1/COL21A1/COL6A5/COL14A1/COL7A1/COL28A1/COL24A1/COL16A1/COL4A1/COL6A3/COL4A4
BP	GO:0000280	nuclear division	7.23421	37	1.97082e-21	8.91796e-19	TOP2A/SMC4/BUB1B/KIF23/MKI67/CDC6/ESPL1/BUB1/CENPE/NCAPD2/ASPM/ANLN/DLGAP5/NDC80/RAD54L/KNTC1/KIF15/KIF20B/SMC2/SPAG5/KIF14/CENPF/TPX2/ACTB/FANCA/FANCD2/ATRX/BRIP1/FANCM/BRCA2/SMC5/ATM/SMARCA4/SMARCA2/ARID1B/RAD21/NUMA1
BP	GO:0006260	DNA replication	9.86484	30	2.62294e-21	1.05501e-18	BRCA1/CDC6/E2F8/MCM4/TICRR/WDHD1/MCM10/RBBP8/ATAD5/ATRX/TOPBP1/FANCM/ATR/RECQL5/REV3L/NBN/LIG4/RTEL1/BRCA2/POLQ/POLE/MCM8/BLM/CHAF1A/TIMELESS/SSRP1/NASP/POLA2/DBF4/DDX11
BP	GO:0010948	negative regulation of cell cycle process	9.16789	31	4.81078e-21	1.7415e-18	BRCA1/BUB1B/CDC6/ESPL1/BUB1/E2F8/NDC80/CLSPN/TICRR/KNTC1/CENPF/RBBP8/PRKDC/TP53BP1/CDKN1A/MDC1/FANCD2/MSH2/ATRX/BRIP1/TOPBP1/ATR/NBN/SOX2/PTEN/BRCA2/BLM/TIMELESS/ATM/NSUN2/RAD21
MF	GO:0005201	extracellular matrix structural constituent	13.1861	25	5.00175e-21	1.1304e-18	PXDN/COL17A1/COL19A1/COL11A1/COL2A1/LAMB2/COL4A3/COL15A1/COL21A1/COL6A5/COL14A1/COL7A1/COL28A1/COL24A1/COL16A1/NID1/HSPG2/COL4A1/NID2/LAMB1/LAMC1/LAMA1/LAMA2/COL6A3/COL4A4
BP	GO:0045786	negative regulation of cell cycle	7.89512	34	6.24425e-21	2.05493e-18	BRCA1/BUB1B/CDC6/ESPL1/BUB1/E2F8/NDC80/CLSPN/TICRR/KNTC1/CENPF/RBBP8/SIRT1/PRKDC/TP53BP1/CDKN1A/MDC1/FANCD2/MSH2/ATRX/BRIP1/TOPBP1/ATR/NBN/SOX2/PTEN/BRCA2/CDKN2A/BLM/TIMELESS/ATM/GATA3/NSUN2/RAD21
BP	GO:1901990	regulation of mitotic cell cycle phase transition	8.50122	32	1.058e-20	3.19162e-18	BRCA1/BUB1B/CDC6/ESPL1/BUB1/CENPE/STIL/ANLN/DLGAP5/NDC80/CLSPN/TICRR/KNTC1/KIF14/CENPF/RBBP8/ACTB/ERCC2/PRKDC/CDKN1A/ATAD5/TOPBP1/NBN/PTEN/RPTOR/CDKN2A/BLM/ATM/SMARCA4/SMARCA2/ARID1B/RAD21
BP	GO:0000075	cell cycle checkpoint signaling	12.6404	25	1.51179e-20	4.20975e-18	BRCA1/BUB1B/CDC6/BUB1/NDC80/CLSPN/TICRR/KNTC1/CENPF/RBBP8/PRKDC/TP53BP1/CDKN1A/MDC1/FANCD2/MSH2/BRIP1/TOPBP1/ATR/NBN/BRCA2/BLM/TIMELESS/ATM/NSUN2
BP	GO:0051304	chromosome separation	15.3258	22	4.53585e-20	1.17284e-17	TOP2A/SMC4/BUB1B/CDC6/ESPL1/BUB1/CENPE/DLGAP5/NDC80/KNTC1/SMC2/CENPF/ACTB/FANCM/TOP3A/RECQL5/ATM/SMARCA4/SMARCA2/ARID1B/RAD21/NUMA1
BP	GO:1901988	negative regulation of cell cycle phase transition	9.68108	28	1.02521e-19	2.47416e-17	BRCA1/BUB1B/CDC6/BUB1/NDC80/CLSPN/TICRR/KNTC1/CENPF/RBBP8/PRKDC/TP53BP1/CDKN1A/MDC1/FANCD2/MSH2/BRIP1/TOPBP1/ATR/NBN/SOX2/PTEN/BRCA2/BLM/TIMELESS/ATM/NSUN2/RAD21
MF	GO:0140097	catalytic activity, acting on DNA	10.2228	27	1.12974e-19	1.70214e-17	TOP2A/MCM4/RAD54L/RBBP8/ERCC2/ATAD5/MSH2/ATRX/BRIP1/FANCM/TOP3A/RECQL5/REV3L/ERCC5/LIG4/RTEL1/DNMT3A/DNMT1/DICER1/POLQ/POLE/MCM8/BLM/SMARCA4/SMARCA2/DDX11/SETX
CC	GO:0005604	basement membrane	18.8774	19	3.05423e-19	8.45296e-17	PXDN/COL17A1/COL2A1/LAMB2/COL4A3/COL15A1/COL7A1/COL28A1/NID1/HSPG2/ITGB4/COL4A1/NID2/LAMB1/LAMC1/LAMA1/LAMA2/COL4A4/LAMC3
BP	GO:0000724	double-strand break repair via homologous recombination	12.799	23	4.18514e-19	9.46888e-17	BRCA1/MCM4/RAD54L/RBBP8/PALB2/ACTB/TP53BP1/FANCM/TOP3A/RECQL5/REV3L/NBN/ERCC5/RTEL1/BRCA2/SMC5/POLQ/MCM8/BLM/TIMELESS/ATM/SETD2/RAD21
CC	GO:0098687	chromosomal region	7.85877	31	4.70917e-19	8.45296e-17	TOP2A/SMC4/BUB1B/BUB1/CENPE/NCAPD2/NDC80/MCM4/KNTC1/SPAG5/CENPF/ACTB/PRKDC/TP53BP1/MSH2/ATRX/ATR/NBN/LIG4/RTEL1/DNMT3A/DNMT1/BRCA2/SMC5/BLM/NAT10/ATM/SMARCA4/RAD21/SETX/DAXX
BP	GO:0000819	sister chromatid segregation	10.2308	26	5.67389e-19	1.2082e-16	TOP2A/SMC4/BUB1B/KIF23/CDC6/ESPL1/BUB1/CENPE/NCAPD2/DLGAP5/NDC80/KNTC1/SMC2/SPAG5/KIF14/CENPF/ACTB/ATRX/SMC5/ATM/SMARCA4/SMARCA2/ARID1B/RAD21/NUMA1/DDX11
BP	GO:0000725	recombinational repair	12.5031	23	7.17838e-19	1.44365e-16	BRCA1/MCM4/RAD54L/RBBP8/PALB2/ACTB/TP53BP1/FANCM/TOP3A/RECQL5/REV3L/NBN/ERCC5/RTEL1/BRCA2/SMC5/POLQ/MCM8/BLM/TIMELESS/ATM/SETD2/RAD21
BP	GO:0098813	nuclear chromosome segregation	8.49626	29	8.08524e-19	1.54045e-16	TOP2A/SMC4/BUB1B/KIF23/CDC6/ESPL1/BUB1/CENPE/NCAPD2/DLGAP5/NDC80/KNTC1/SMC2/SPAG5/KIF14/CENPF/ACTB/FANCD2/ATRX/BRIP1/FANCM/SMC5/ATM/SMARCA4/SMARCA2/ARID1B/RAD21/NUMA1/DDX11
BP	GO:0140014	mitotic nuclear division	8.39169	29	1.13578e-18	2.05576e-16	SMC4/BUB1B/KIF23/MKI67/CDC6/ESPL1/BUB1/CENPE/NCAPD2/ANLN/DLGAP5/NDC80/KNTC1/KIF15/KIF20B/SMC2/SPAG5/KIF14/CENPF/TPX2/ACTB/ATRX/SMC5/ATM/SMARCA4/SMARCA2/ARID1B/RAD21/NUMA1
BP	GO:0051054	positive regulation of DNA metabolic process	8.74835	28	1.55526e-18	2.68097e-16	BRCA1/FOXM1/E2F8/RBBP8/SIRT1/ACTB/HSP90AA1/HSP90AB1/IGF1R/ERCC2/PRKDC/TP53BP1/ATAD5/MSH2/ATRX/ATR/NBN/RTEL1/TIMELESS/PPARGC1A/TFRC/ATM/SMARCA4/SMARCA2/ARID1B/PRKCD/DBF4/DDX11
BP	GO:0000070	mitotic sister chromatid segregation	11.0641	24	2.2034e-18	3.6256e-16	SMC4/BUB1B/KIF23/CDC6/ESPL1/BUB1/CENPE/NCAPD2/DLGAP5/NDC80/KNTC1/SMC2/SPAG5/KIF14/CENPF/ACTB/ATRX/SMC5/ATM/SMARCA4/SMARCA2/ARID1B/RAD21/NUMA1
BP	GO:0051983	regulation of chromosome segregation	14.2492	20	1.0798e-17	1.69952e-15	SMC4/BUB1B/MKI67/CDC6/ESPL1/BUB1/CENPE/DLGAP5/NDC80/KNTC1/SMC2/CENPF/ACTB/SMC5/ATM/SMARCA4/SMARCA2/ARID1B/RAD21/NUMA1
CC	GO:0000793	condensed chromosome	9.00745	25	6.34794e-17	7.59637e-15	TOP2A/BRCA1/SMC4/BUB1B/MKI67/BUB1/CENPE/NCAPD2/NDC80/KNTC1/SMC2/SPAG5/CENPF/ACTB/TP53BP1/FANCD2/ATRX/TOPBP1/LIG4/BRCA2/SMC5/BLM/AGO3/SMARCA4/RAD21
BP	GO:1905818	regulation of chromosome separation	15.2505	18	1.40159e-16	2.11407e-14	SMC4/BUB1B/CDC6/ESPL1/BUB1/CENPE/DLGAP5/NDC80/KNTC1/SMC2/CENPF/ACTB/ATM/SMARCA4/SMARCA2/ARID1B/RAD21/NUMA1
BP	GO:0010639	negative regulation of organelle organization	7.19468	28	2.61829e-16	3.79129e-14	TOP2A/BRCA1/BUB1B/ESPL1/BUB1/NDC80/KNTC1/CENPF/TPX2/ATRX/NBN/PPARG/RTEL1/MET/PIK3CA/SPTBN2/SPTAN1/SPTBN1/SPTBN4/SPTB/SPTBN5/TFRC/TJP1/NAT10/ATM/HDAC6/PRKCD/RAD21
CC	GO:0005581	collagen trimer	18.2998	16	3.70205e-16	3.32259e-14	COL17A1/COL19A1/COL11A1/COL2A1/COL4A3/COL15A1/COL21A1/COL6A5/COL14A1/COL7A1/COL28A1/COL24A1/COL16A1/COL4A1/COL6A3/COL4A4
BP	GO:0030198	extracellular matrix organization	7.6892	26	6.67704e-16	9.2708e-14	PXDN/ERCC2/COL17A1/COL19A1/COL11A1/COL2A1/PDGFRA/LAMB2/COL4A3/COL15A1/COL6A5/COL14A1/COLGALT2/COL28A1/COL24A1/COL16A1/NID1/RUNX1/ITGA8/COL4A1/NID2/LAMB1/LAMC1/LAMA1/LAMA2/COL4A4
BP	GO:0007093	mitotic cell cycle checkpoint signaling	12.6727	19	6.91469e-16	9.2708e-14	BRCA1/BUB1B/CDC6/BUB1/NDC80/CLSPN/TICRR/KNTC1/CENPF/RBBP8/PRKDC/CDKN1A/MDC1/FANCD2/MSH2/TOPBP1/NBN/BLM/ATM
BP	GO:0043062	extracellular structure organization	7.66509	26	7.20393e-16	9.31366e-14	PXDN/ERCC2/COL17A1/COL19A1/COL11A1/COL2A1/PDGFRA/LAMB2/COL4A3/COL15A1/COL6A5/COL14A1/COLGALT2/COL28A1/COL24A1/COL16A1/NID1/RUNX1/ITGA8/COL4A1/NID2/LAMB1/LAMC1/LAMA1/LAMA2/COL4A4
CC	GO:0062023	collagen-containing extracellular matrix	6.58771	29	7.9094e-16	5.67895e-14	PXDN/HSP90AA1/COL17A1/COL19A1/COL11A1/COL2A1/LAMB2/COL4A3/COL15A1/COL21A1/COL6A5/COL14A1/COL7A1/COL28A1/COL24A1/COL16A1/TNN/NID1/HSPG2/ITGB4/COL4A1/NID2/LAMB1/LAMC1/LAMA1/LAMA2/COL6A3/COL4A4/LAMC3
BP	GO:0045229	external encapsulating structure organization	7.61733	26	8.37876e-16	1.0459e-13	PXDN/ERCC2/COL17A1/COL19A1/COL11A1/COL2A1/PDGFRA/LAMB2/COL4A3/COL15A1/COL6A5/COL14A1/COLGALT2/COL28A1/COL24A1/COL16A1/NID1/RUNX1/ITGA8/COL4A1/NID2/LAMB1/LAMC1/LAMA1/LAMA2/COL4A4
MF	GO:0008094	ATP-dependent activity, acting on DNA	13.574	18	1.15033e-15	1.29987e-13	TOP2A/MCM4/RAD54L/ERCC2/ATAD5/MSH2/ATRX/BRIP1/FANCM/RECQL5/RTEL1/POLQ/MCM8/BLM/SMARCA4/SMARCA2/DDX11/SETX
BP	GO:0031570	DNA integrity checkpoint signaling	13.1225	18	2.19721e-15	2.6513e-13	BRCA1/CDC6/CLSPN/TICRR/PRKDC/TP53BP1/CDKN1A/MDC1/FANCD2/MSH2/BRIP1/TOPBP1/ATR/NBN/BRCA2/BLM/TIMELESS/ATM
BP	GO:0042770	signal transduction in response to DNA damage	10.3917	20	5.81725e-15	6.79304e-13	BRCA1/FOXM1/CLSPN/TICRR/SIRT1/PRKDC/TP53BP1/CDKN1A/MDC1/FANCD2/ATAD5/MSH2/ATRX/BRIP1/TOPBP1/ATR/NBN/BRCA2/BLM/ATM
MF	GO:0016887	ATP hydrolysis activity	6.83699	26	1.09632e-14	9.91075e-13	SMC4/KIF23/MCM4/RAD54L/ATAD2/KIF15/KIF20B/SMC2/KIF14/HSP90AA1/HSP90AB1/ERCC2/ATAD5/MSH2/ATRX/BRIP1/FANCM/RECQL5/RTEL1/SMC5/MCM8/BLM/SMARCA4/SMARCA2/DDX11/DDX24
BP	GO:0033674	positive regulation of kinase activity	5.68819	30	1.18255e-14	1.33776e-12	CDC6/CENPE/CLSPN/KIF14/TPX2/SIRT1/KIT/HSP90AA1/HSP90AB1/IGF1R/ERBB3/CDKN1A/HRAS/NBN/JAK2/ERBB2/MET/FLT3/PDGFRA/PIK3CA/IRS1/RPTOR/PTK2/TGFBR2/SYK/FGFR3/RICTOR/PRKCD/DBF4/DAXX
BP	GO:0010212	response to ionizing radiation	11.8378	18	1.40059e-14	1.53641e-12	BRCA1/TICRR/RAD54L/SIRT1/PRKDC/TP53BP1/CDKN1A/HRAS/FANCD2/MSH2/TOPBP1/ATR/LIG4/DNMT3A/BRCA2/BLM/ATM/GATA3
BP	GO:0071103	DNA conformation change	14.1954	16	2.33157e-14	2.48244e-12	TOP2A/MCM4/RAD54L/ERCC2/ATRX/BRIP1/FANCM/TOP3A/RECQL5/NBN/RTEL1/POLQ/MCM8/BLM/DDX11/SETX
BP	GO:0045005	DNA-templated DNA replication maintenance of fidelity	21.4488	13	2.44202e-14	2.52574e-12	BRCA1/RBBP8/ATRX/FANCM/ATR/NBN/RTEL1/BRCA2/POLE/MCM8/BLM/TIMELESS/DDX11
BP	GO:0033045	regulation of sister chromatid segregation	14.0628	16	2.71621e-14	2.7313e-12	BUB1B/CDC6/ESPL1/BUB1/CENPE/DLGAP5/NDC80/KNTC1/CENPF/ACTB/ATM/SMARCA4/SMARCA2/ARID1B/RAD21/NUMA1
BP	GO:0051321	meiotic cell cycle	7.58958	23	4.63818e-14	4.51681e-12	TOP2A/SMC4/BUB1B/ESPL1/BUB1/NCAPD2/ASPM/NDC80/RAD54L/SMC2/RBBP8/FANCA/FANCD2/ATRX/BRIP1/FANCM/TOP3A/NBN/BRCA2/ATM/NSUN2/RAD21/NUMA1
BP	GO:0030071	regulation of mitotic metaphase/anaphase transition	15.3334	15	4.7414e-14	4.51681e-12	BUB1B/CDC6/ESPL1/BUB1/CENPE/DLGAP5/NDC80/KNTC1/CENPF/ACTB/ATM/SMARCA4/SMARCA2/ARID1B/RAD21
BP	GO:0032508	DNA duplex unwinding	15.1685	15	5.60097e-14	5.19885e-12	TOP2A/MCM4/RAD54L/ERCC2/ATRX/BRIP1/FANCM/RECQL5/NBN/RTEL1/POLQ/MCM8/BLM/DDX11/SETX
BP	GO:0090068	positive regulation of cell cycle process	7.95763	22	6.46395e-14	5.84988e-12	SMC4/KIF23/CDC6/ESPL1/PLK4/STIL/DLGAP5/E2F8/NDC80/KIF20B/SMC2/SPAG5/KIF14/IGF1R/ATAD5/ATRX/RPTOR/SMC5/RAD21/NUMA1/DBF4/DDX11
BP	GO:0007091	metaphase/anaphase transition of mitotic cell cycle	14.8492	15	7.76844e-14	6.69566e-12	BUB1B/CDC6/ESPL1/BUB1/CENPE/DLGAP5/NDC80/KNTC1/CENPF/ACTB/ATM/SMARCA4/SMARCA2/ARID1B/RAD21
BP	GO:1902099	regulation of metaphase/anaphase transition of cell cycle	14.8492	15	7.76844e-14	6.69566e-12	BUB1B/CDC6/ESPL1/BUB1/CENPE/DLGAP5/NDC80/KNTC1/CENPF/ACTB/ATM/SMARCA4/SMARCA2/ARID1B/RAD21
BP	GO:0010965	regulation of mitotic sister chromatid separation	14.3946	15	1.25064e-13	1.02893e-11	BUB1B/CDC6/ESPL1/BUB1/CENPE/DLGAP5/NDC80/KNTC1/CENPF/ACTB/ATM/SMARCA4/SMARCA2/ARID1B/RAD21
BP	GO:0044784	metaphase/anaphase transition of cell cycle	14.3946	15	1.25064e-13	1.02893e-11	BUB1B/CDC6/ESPL1/BUB1/CENPE/DLGAP5/NDC80/KNTC1/CENPF/ACTB/ATM/SMARCA4/SMARCA2/ARID1B/RAD21
MF	GO:0008022	protein C-terminus binding	9.57847	19	1.25114e-13	9.42527e-12	TOP2A/MKI67/CENPF/SIRT1/ERCC2/HRAS/MDC1/MSH2/TOPBP1/LIG4/PPARG/EP300/JAK2/ERBB2/BRCA2/SPTBN5/HSPG2/LAMA1/NUMA1
CC	GO:0098636	protein complex involved in cell adhesion	22.6988	12	1.26896e-13	7.59263e-12	LAMB2/TNN/NID1/ITGB4/ITGA2B/ITGA9/ITGA1/ITGA8/LAMB1/LAMC1/LAMA1/LAMA2
BP	GO:0032392	DNA geometric change	14.2492	15	1.46034e-13	1.17476e-11	TOP2A/MCM4/RAD54L/ERCC2/ATRX/BRIP1/FANCM/RECQL5/NBN/RTEL1/POLQ/MCM8/BLM/DDX11/SETX
BP	GO:0000077	DNA damage checkpoint signaling	12.4357	16	1.96816e-13	1.52548e-11	BRCA1/CLSPN/TICRR/PRKDC/TP53BP1/CDKN1A/MDC1/FANCD2/MSH2/BRIP1/TOPBP1/ATR/NBN/BRCA2/BLM/ATM
BP	GO:0051306	mitotic sister chromatid separation	13.967	15	1.98059e-13	1.52548e-11	BUB1B/CDC6/ESPL1/BUB1/CENPE/DLGAP5/NDC80/KNTC1/CENPF/ACTB/ATM/SMARCA4/SMARCA2/ARID1B/RAD21
BP	GO:0045930	negative regulation of mitotic cell cycle	8.02821	21	2.08109e-13	1.56949e-11	BRCA1/BUB1B/CDC6/BUB1/NDC80/CLSPN/TICRR/KNTC1/CENPF/RBBP8/PRKDC/CDKN1A/MDC1/FANCD2/MSH2/TOPBP1/NBN/PTEN/BLM/ATM/RAD21
CC	GO:1990391	DNA repair complex	40.2387	9	4.30523e-13	2.20797e-11	BRCA1/FANCI/PALB2/PRKDC/TP53BP1/FANCD2/LIG4/BRCA2/ATM
MF	GO:0003678	DNA helicase activity	16.4752	13	8.97578e-13	5.79579e-11	MCM4/RAD54L/ERCC2/ATRX/BRIP1/FANCM/RECQL5/RTEL1/POLQ/MCM8/BLM/DDX11/SETX
BP	GO:0007229	integrin-mediated signaling pathway	12.4838	15	1.07784e-12	7.96279e-11	PTK2/SYK/LAMB2/COL16A1/CDH17/NID1/ITGB4/ITGA2B/ITGA9/ITGA1/ITGA8/LAMB1/LAMC1/LAMA1/LAMA2
MF	GO:0004386	helicase activity	10.0078	17	1.24685e-12	7.04468e-11	MCM4/RAD54L/ERCC2/ATRX/BRIP1/FANCM/RECQL5/RTEL1/DICER1/POLQ/MCM8/BLM/SMARCA4/SMARCA2/DDX11/SETX/DDX24
BP	GO:1903046	meiotic cell cycle process	8.42854	19	1.29014e-12	9.34064e-11	TOP2A/SMC4/BUB1B/ESPL1/BUB1/NCAPD2/ASPM/NDC80/RAD54L/SMC2/FANCA/FANCD2/ATRX/BRIP1/FANCM/BRCA2/ATM/NSUN2/RAD21
BP	GO:1901991	negative regulation of mitotic cell cycle phase transition	8.7258	18	2.86614e-12	2.0344e-10	BRCA1/BUB1B/CDC6/BUB1/NDC80/CLSPN/TICRR/KNTC1/CENPF/RBBP8/PRKDC/CDKN1A/TOPBP1/NBN/PTEN/BLM/ATM/RAD21
BP	GO:0044774	mitotic DNA integrity checkpoint signaling	14.3833	13	5.68214e-12	3.95564e-10	BRCA1/CDC6/CLSPN/TICRR/PRKDC/CDKN1A/MDC1/FANCD2/MSH2/TOPBP1/NBN/BLM/ATM
BP	GO:2001252	positive regulation of chromosome organization	12.421	14	6.71952e-12	4.58204e-10	SMC4/NCAPD2/SMC2/ATRX/ATR/NBN/LIG4/RTEL1/DNMT1/SMC5/ATM/RAD21/NUMA1/DDX11
BP	GO:0045787	positive regulation of cell cycle	5.97522	23	6.83509e-12	4.58204e-10	SMC4/KIF23/CDC6/ESPL1/PLK4/STIL/DLGAP5/E2F8/NDC80/KIF20B/SMC2/SPAG5/KIF14/IGF1R/ATAD5/ATRX/RPTOR/BRCA2/SMC5/RAD21/NUMA1/DBF4/DDX11
BP	GO:1903131	mononuclear cell differentiation	5.16948	26	7.04989e-12	4.64011e-10	STAT3/ACTB/KIT/PRKDC/FANCA/FANCD2/MSH2/LIG4/PPARG/EP300/ERBB2/ZEB1/FLT3/TGFBR2/SYK/SOS1/FASN/CDH17/NOTCH2/ATM/RUNX1/SMARCA4/GATA3/SMARCA2/DROSHA/ARID1B
CC	GO:0005788	endoplasmic reticulum lumen	6.62048	21	8.8741e-12	3.98225e-10	ALB/COL17A1/COL19A1/COL11A1/COL2A1/FLT3/LAMB2/COL4A3/COL15A1/COL21A1/COL14A1/COL7A1/COLGALT2/COL28A1/COL24A1/COL16A1/COL4A1/LAMB1/LAMC1/COL6A3/COL4A4
CC	GO:0000775	chromosome, centromeric region	7.47547	19	1.11371e-11	4.44245e-10	TOP2A/SMC4/BUB1B/BUB1/CENPE/NCAPD2/NDC80/KNTC1/SPAG5/CENPF/ACTB/TP53BP1/ATRX/DNMT3A/DNMT1/SMC5/SMARCA4/RAD21/DAXX
BP	GO:1902749	regulation of cell cycle G2/M phase transition	11.9693	14	1.12519e-11	7.27354e-10	BRCA1/CDC6/CLSPN/TICRR/KIF14/CENPF/RBBP8/CDKN1A/ATAD5/TOPBP1/NBN/BLM/ATM/RAD21
BP	GO:0044839	cell cycle G2/M phase transition	9.58418	16	1.16343e-11	7.3888e-10	BRCA1/FOXM1/CDC6/NDC80/CLSPN/TICRR/KIF14/CENPF/RBBP8/CDKN1A/ATAD5/TOPBP1/NBN/BLM/ATM/RAD21
BP	GO:2000779	regulation of double-strand break repair	10.4494	15	1.49312e-11	9.31916e-10	FOXM1/RBBP8/ACTB/PRKDC/TP53BP1/ATR/RECQL5/RTEL1/POLQ/TIMELESS/SMARCA4/SMARCA2/ARID1B/SETD2/DDX11
BP	GO:2001020	regulation of response to DNA damage stimulus	6.32994	21	2.01574e-11	1.23678e-09	BRCA1/FOXM1/RBBP8/SIRT1/ACTB/PRKDC/TP53BP1/ATAD5/ATR/RECQL5/RTEL1/BRCA2/POLQ/TIMELESS/ATM/SMARCA4/SMARCA2/ARID1B/PRKCD/SETD2/DDX11
BP	GO:0030098	lymphocyte differentiation	5.38681	24	2.05292e-11	1.2386e-09	STAT3/ACTB/KIT/PRKDC/FANCA/FANCD2/MSH2/LIG4/EP300/ERBB2/ZEB1/FLT3/TGFBR2/SYK/SOS1/CDH17/NOTCH2/ATM/RUNX1/SMARCA4/GATA3/SMARCA2/DROSHA/ARID1B
BP	GO:0045860	positive regulation of protein kinase activity	5.37399	24	2.15748e-11	1.28034e-09	CDC6/CENPE/CLSPN/KIF14/TPX2/SIRT1/KIT/HSP90AA1/HSP90AB1/ERBB3/CDKN1A/HRAS/JAK2/ERBB2/FLT3/PIK3CA/RPTOR/PTK2/TGFBR2/SYK/RICTOR/PRKCD/DBF4/DAXX
BP	GO:2001251	negative regulation of chromosome organization	12.6039	13	3.20686e-11	1.87239e-09	TOP2A/BUB1B/ESPL1/BUB1/NDC80/KNTC1/CENPF/ATRX/NBN/RTEL1/NAT10/ATM/RAD21
CC	GO:0098637	protein complex involved in cell-matrix adhesion	49.1807	7	3.26867e-11	1.17345e-09	LAMB2/TNN/NID1/LAMB1/LAMC1/LAMA1/LAMA2
BP	GO:0010389	regulation of G2/M transition of mitotic cell cycle	12.3493	13	4.17792e-11	2.40065e-09	BRCA1/CDC6/CLSPN/TICRR/KIF14/CENPF/RBBP8/CDKN1A/TOPBP1/NBN/BLM/ATM/RAD21
MF	GO:0061629	RNA polymerase II-specific DNA-binding transcription factor binding	5.73556	22	4.42305e-11	2.22135e-09	RBBP8/SIRT1/STAT3/ACTB/PRKDC/TP53BP1/NFE2L2/PPARG/CREBBP/EP300/NCOR1/FLT3/DNMT3A/STAT1/CDKN2A/PPARGC1A/NCOR2/NOTCH2/SMARCA4/NCOA3/GATA3/DAXX
BP	GO:0044773	mitotic DNA damage checkpoint signaling	13.9326	12	5.59386e-11	3.16403e-09	BRCA1/CLSPN/TICRR/PRKDC/CDKN1A/MDC1/FANCD2/MSH2/TOPBP1/NBN/BLM/ATM
BP	GO:0051053	negative regulation of DNA metabolic process	9.46759	15	6.23018e-11	3.46973e-09	CDC6/TP53BP1/CDKN1A/MSH2/ATR/RECQL5/NBN/RTEL1/BRCA2/POLQ/BLM/TIMELESS/NAT10/ATM/GATA3
BP	GO:0010972	negative regulation of G2/M transition of mitotic cell cycle	16.1639	11	6.79003e-11	3.67163e-09	BRCA1/CDC6/CLSPN/TICRR/RBBP8/CDKN1A/TOPBP1/NBN/BLM/ATM/RAD21
BP	GO:0031297	replication fork processing	19.5927	10	6.79556e-11	3.67163e-09	BRCA1/RBBP8/ATRX/FANCM/ATR/NBN/RTEL1/BRCA2/BLM/DDX11
CC	GO:0005819	spindle	5.31059	23	7.54102e-11	2.46112e-09	BUB1B/KIF23/CDC6/ESPL1/CENPE/PLK4/ASPM/DLGAP5/KNTC1/KIF15/KIF20B/SPAG5/KIF14/CENPF/TPX2/ERCC2/TOPBP1/NCOR1/ATM/NSUN2/RAD21/NUMA1/DDX11
BP	GO:0035825	homologous recombination	15.9153	11	8.09791e-11	4.31095e-09	TOP2A/BRCA1/RAD54L/RBBP8/FANCD2/BRIP1/TOPBP1/FANCM/NBN/ATM/RAD21
MF	GO:0003697	single-stranded DNA binding	10.3021	14	8.66917e-11	3.91846e-09	SMC4/MCM4/MCM10/RAD54L/SMC2/RBBP8/MSH2/TOP3A/ERCC5/BRCA2/SMC5/MCM8/BLM/DDX11
CC	GO:0000228	nuclear chromosome	7.11046	18	9.08878e-11	2.71906e-09	TOP2A/BRCA1/SMC4/NCAPD2/MCM4/WDHD1/MCM10/SMC2/ATRX/TOPBP1/BRCA2/POLE/BLM/TIMELESS/AGO3/RAD21/POLA2/SETX
BP	GO:1902750	negative regulation of cell cycle G2/M phase transition	15.6741	11	9.628e-11	5.05121e-09	BRCA1/CDC6/CLSPN/TICRR/RBBP8/CDKN1A/TOPBP1/NBN/BLM/ATM/RAD21
BP	GO:0009314	response to radiation	4.99353	24	9.83614e-11	5.08669e-09	BRCA1/TICRR/RAD54L/SIRT1/KIT/ERCC2/PRKDC/TP53BP1/CDKN1A/HRAS/FANCD2/MSH2/TOPBP1/ATR/ERCC5/LIG4/CREBBP/EP300/DNMT3A/BRCA2/BLM/ATM/GATA3/PRKCD
BP	GO:0044818	mitotic G2/M transition checkpoint	18.809	10	1.04775e-10	5.34203e-09	BRCA1/CDC6/CLSPN/TICRR/RBBP8/CDKN1A/TOPBP1/NBN/BLM/ATM
BP	GO:0071711	basement membrane organization	23.5112	9	1.06667e-10	5.36297e-09	PXDN/LAMB2/NID1/COL4A1/NID2/LAMB1/LAMC1/LAMA1/LAMA2
BP	GO:0006282	regulation of DNA repair	7.54133	17	1.20332e-10	5.96713e-09	BRCA1/FOXM1/RBBP8/SIRT1/ACTB/PRKDC/TP53BP1/ATR/RECQL5/RTEL1/POLQ/TIMELESS/SMARCA4/SMARCA2/ARID1B/SETD2/DDX11
CC	GO:0000781	chromosome, telomeric region	8.78227	15	1.872e-10	5.16961e-09	MCM4/PRKDC/TP53BP1/MSH2/ATRX/ATR/NBN/LIG4/RTEL1/BRCA2/SMC5/BLM/NAT10/ATM/SETX
BP	GO:0140013	meiotic nuclear division	7.75627	16	2.84675e-10	1.3926e-08	TOP2A/SMC4/BUB1B/ESPL1/BUB1/ASPM/NDC80/RAD54L/SMC2/FANCA/FANCD2/BRIP1/FANCM/BRCA2/ATM/RAD21
MF	GO:0003684	damaged DNA binding	14.1369	11	3.007e-10	1.2356e-08	BRCA1/RBBP8/ERCC2/TP53BP1/MSH2/NBN/ERCC5/CREBBP/EP300/POLQ/BLM
BP	GO:0000086	G2/M transition of mitotic cell cycle	9.27202	14	3.64799e-10	1.76076e-08	BRCA1/FOXM1/CDC6/CLSPN/TICRR/KIF14/CENPF/RBBP8/CDKN1A/TOPBP1/NBN/BLM/ATM/RAD21
BP	GO:0071479	cellular response to ionizing radiation	13.7932	11	4.03996e-10	1.9243e-08	BRCA1/SIRT1/TP53BP1/CDKN1A/HRAS/ATR/LIG4/BRCA2/BLM/ATM/GATA3
MF	GO:0140297	DNA-binding transcription factor binding	4.60072	24	5.14815e-10	1.93914e-08	CENPF/RBBP8/SIRT1/STAT3/ACTB/PRKDC/TP53BP1/NFE2L2/NBN/PPARG/CREBBP/EP300/NCOR1/FLT3/DNMT3A/STAT1/CDKN2A/PPARGC1A/NCOR2/NOTCH2/SMARCA4/NCOA3/GATA3/DAXX
BP	GO:0071214	cellular response to abiotic stimulus	5.61461	20	5.20794e-10	2.41702e-08	BRCA1/SIRT1/IGF1R/CASP8/TP53BP1/CDKN1A/HRAS/ATR/LIG4/CREBBP/EP300/PTEN/PIK3CA/RPTOR/BRCA2/SCN2A/BLM/ATM/GATA3/PRKCD
BP	GO:0104004	cellular response to environmental stimulus	5.61461	20	5.20794e-10	2.41702e-08	BRCA1/SIRT1/IGF1R/CASP8/TP53BP1/CDKN1A/HRAS/ATR/LIG4/CREBBP/EP300/PTEN/PIK3CA/RPTOR/BRCA2/SCN2A/BLM/ATM/GATA3/PRKCD
BP	GO:0110011	regulation of basement membrane organization	51.2972	6	5.92901e-10	2.71684e-08	LAMB2/NID1/LAMB1/LAMC1/LAMA1/LAMA2
CC	GO:0016605	PML body	11.2413	12	7.50063e-10	1.92337e-08	SIRT1/ATRX/TOPBP1/TOP3A/ATR/NBN/PTEN/SPTBN4/SMC5/BLM/PPARGC1A/DAXX
BP	GO:0044843	cell cycle G1/S phase transition	6.04574	18	1.2317e-09	5.57344e-08	CDC6/STIL/KIF14/RBBP8/ACTB/PRKDC/CDKN1A/SOX2/PTEN/RPTOR/CDKN2A/POLE/ATM/SMARCA4/SMARCA2/ARID1B/NASP/DBF4
BP	GO:0006289	nucleotide-excision repair	12.3154	11	1.40959e-09	6.29967e-08	SIRT1/ACTB/ERCC2/BRIP1/ERCC5/LIG4/BRCA2/POLE/SMARCA4/SMARCA2/ARID1B
CC	GO:0098644	complex of collagen trimers	31.2968	7	1.51605e-09	3.62842e-08	COL11A1/COL2A1/COL4A3/COL7A1/COL16A1/COL4A1/COL4A4
BP	GO:0000082	G1/S transition of mitotic cell cycle	6.39504	17	1.54526e-09	6.82174e-08	CDC6/STIL/KIF14/RBBP8/ACTB/PRKDC/CDKN1A/PTEN/RPTOR/CDKN2A/POLE/ATM/SMARCA4/SMARCA2/ARID1B/NASP/DBF4
BP	GO:0000018	regulation of DNA recombination	9.19235	13	1.75867e-09	7.67034e-08	RBBP8/ACTB/ERCC2/TP53BP1/ATAD5/MSH2/RECQL5/RTEL1/POLQ/BLM/TIMELESS/TFRC/SETD2
MF	GO:0005178	integrin binding	8.18888	14	1.86503e-09	6.48457e-08	PTK2/SYK/LAMB2/COL4A3/COL16A1/CDH17/TNN/ITGB4/ITGA2B/ITGA9/ITGA1/ITGA8/LAMB1/NF2
BP	GO:0007095	mitotic G2 DNA damage checkpoint signaling	22.1282	8	2.03622e-09	8.77513e-08	BRCA1/CLSPN/TICRR/CDKN1A/TOPBP1/NBN/BLM/ATM
BP	GO:2001046	positive regulation of integrin-mediated signaling pathway	43.4053	6	2.16345e-09	9.21375e-08	LAMB2/NID1/LAMB1/LAMC1/LAMA1/LAMA2
MF	GO:0070182	DNA polymerase binding	29.0333	7	2.5385e-09	8.19573e-08	FANCI/HSP90AA1/HSP90AB1/FANCD2/RTEL1/NAT10/SMARCA4
BP	GO:0031589	cell-substrate adhesion	5.09728	20	2.77504e-09	1.1681e-07	KIF14/COL17A1/JAK2/PTEN/PTK2/CDKN2A/LAMB2/COL16A1/TNN/NID1/ITGB4/ITGA2B/ITGA9/ITGA1/ITGA8/NID2/LAMB1/LAMC1/NF2/LAMC3
BP	GO:2001022	positive regulation of response to DNA damage stimulus	7.93149	14	2.8674e-09	1.1931e-07	BRCA1/FOXM1/RBBP8/SIRT1/ACTB/PRKDC/ATR/TIMELESS/ATM/SMARCA4/SMARCA2/ARID1B/PRKCD/DDX11
BP	GO:0051383	kinetochore organization	28.6223	7	2.93802e-09	1.20859e-07	SMC4/CENPE/DLGAP5/NDC80/KNTC1/SMC2/CENPF
BP	GO:0030217	T cell differentiation	5.71894	18	2.9774e-09	1.21103e-07	STAT3/ACTB/KIT/PRKDC/FANCA/FANCD2/LIG4/ERBB2/ZEB1/TGFBR2/SYK/SOS1/RUNX1/SMARCA4/GATA3/SMARCA2/DROSHA/ARID1B
BP	GO:0014065	phosphatidylinositol 3-kinase signaling	8.4316	13	5.09287e-09	2.04847e-07	SIRT1/KIT/IGF1R/ERBB3/JAK2/ERBB2/PTEN/FLT3/PDGFRA/PIK3CA/IRS1/PTK2/GATA3
BP	GO:0035264	multicellular organism growth	8.31688	13	6.02025e-09	2.39487e-07	STIL/PALB2/STAT3/ERCC2/ATRX/EP300/PIK3CA/SPTBN2/SPTBN4/SOS1/NOTCH2/ATM/PTCH1
BP	GO:0045619	regulation of lymphocyte differentiation	6.71748	15	7.55194e-09	2.95038e-07	ACTB/PRKDC/FANCA/FANCD2/ERBB2/ZEB1/TGFBR2/SYK/SOS1/RUNX1/SMARCA4/GATA3/SMARCA2/DROSHA/ARID1B
BP	GO:0045580	regulation of T cell differentiation	7.35546	14	7.61602e-09	2.95038e-07	ACTB/FANCA/FANCD2/ERBB2/ZEB1/TGFBR2/SYK/SOS1/RUNX1/SMARCA4/GATA3/SMARCA2/DROSHA/ARID1B
BP	GO:0070192	chromosome organization involved in meiotic cell cycle	12.3743	10	7.66121e-09	2.95038e-07	SMC4/BUB1B/BUB1/NCAPD2/SMC2/FANCD2/ATRX/BRIP1/ATM/RAD21
BP	GO:0001701	in utero embryonic development	4.78599	20	8.09561e-09	3.08485e-07	PLK4/STIL/E2F8/RBBP8/PALB2/ERCC2/CASP8/MSH2/NBN/LIG4/PDGFRA/TGFBR2/BRCA2/NOS3/NOTCH2/PTCH1/GATA3/NSUN2/NASP/SETD2
BP	GO:0010332	response to gamma radiation	14.8492	9	8.40749e-09	3.13764e-07	PRKDC/CDKN1A/HRAS/FANCD2/ATR/LIG4/BRCA2/ATM/GATA3
BP	GO:0090329	regulation of DNA-templated DNA replication	14.8492	9	8.40749e-09	3.13764e-07	E2F8/MCM4/TICRR/ATRX/NBN/BRCA2/BLM/TIMELESS/DBF4
BP	GO:0045132	meiotic chromosome segregation	10.2425	11	1.03074e-08	3.80743e-07	TOP2A/SMC4/BUB1B/ESPL1/BUB1/SMC2/FANCD2/BRIP1/FANCM/ATM/RAD21
BP	GO:0045785	positive regulation of cell adhesion	4.27476	22	1.09258e-08	3.99508e-07	ACTB/JAK2/ERBB2/SOX2/PIK3CA/TGFBR2/SYK/LAMB2/COL16A1/TFRC/TJP1/NID1/ATM/RUNX1/SMARCA4/GATA3/SMARCA2/ARID1B/LAMB1/LAMC1/LAMA1/LAMA2
CC	GO:0001518	voltage-gated sodium channel complex	34.7158	6	1.15575e-08	2.59322e-07	SCN1A/SCN4A/SCN2A/SCN3A/SCN11A/SCN8A
BP	GO:0044786	cell cycle DNA replication	17.9133	8	1.23075e-08	4.4553e-07	E2F8/MCM4/ATAD5/ATRX/RTEL1/BRCA2/BLM/DBF4
BP	GO:0071478	cellular response to radiation	6.96628	14	1.52827e-08	5.47755e-07	BRCA1/SIRT1/TP53BP1/CDKN1A/HRAS/ATR/LIG4/CREBBP/EP300/BRCA2/BLM/ATM/GATA3/PRKCD
BP	GO:0050678	regulation of epithelial cell proliferation	4.54323	20	1.93619e-08	6.87158e-07	SIRT1/STAT3/PRKDC/HRAS/PPARG/ERBB2/SOX2/ZEB1/PTEN/RPTOR/STAT1/BRCA2/COL4A3/NRAS/PLCG1/NOTCH2/PTCH1/GATA3/LAMB1/LAMC1
CC	GO:0000922	spindle pole	7.43429	13	2.3793e-08	5.02452e-07	CDC6/PLK4/ASPM/DLGAP5/KNTC1/KIF20B/SPAG5/CENPF/TPX2/TOPBP1/RAD21/NUMA1/DDX11
BP	GO:0006275	regulation of DNA replication	8.29807	12	2.40939e-08	8.46217e-07	CDC6/E2F8/MCM4/TICRR/ATAD5/ATRX/ATR/NBN/BRCA2/BLM/TIMELESS/DBF4
BP	GO:0051494	negative regulation of cytoskeleton organization	7.40959	13	2.43112e-08	8.46217e-07	BRCA1/TPX2/MET/PIK3CA/SPTBN2/SPTAN1/SPTBN1/SPTBN4/SPTB/SPTBN5/TJP1/HDAC6/PRKCD
BP	GO:0010165	response to X-ray	20.5723	7	3.71967e-08	1.2824e-06	TP53BP1/MSH2/LIG4/BRCA2/BLM/ATM/GATA3
BP	GO:0042113	B cell activation	4.83659	18	4.00064e-08	1.36626e-06	KIT/PRKDC/CASP8/TP53BP1/CDKN1A/ATAD5/MSH2/NBN/LIG4/EP300/PTEN/FLT3/SYK/TFRC/CDH17/NOTCH2/ATM/PRKCD
BP	GO:0034502	protein localization to chromosome	8.99559	11	4.0542e-08	1.37161e-06	BUB1B/NDC80/KNTC1/MSH2/ATRX/ATR/BRCA2/SMC5/MCM8/SETD2/RAD21
BP	GO:0018105	peptidyl-serine phosphorylation	5.10786	17	4.40283e-08	1.47576e-06	CLSPN/HSP90AA1/HSP90AB1/PRKDC/ATR/PTEN/PIK3CA/RPTOR/TGFBR2/SYK/IKBKB/SPTBN4/TFRC/ATM/RICTOR/HDAC6/PRKCD
BP	GO:0071900	regulation of protein serine/threonine kinase activity	4.52367	19	4.78143e-08	1.57779e-06	CDC6/SIRT1/ACTB/KIT/HSP90AB1/CDKN1A/HRAS/PPARG/ERBB2/PTEN/FLT3/RPTOR/SYK/CDKN2A/BLM/SOS1/RICTOR/PRKCD/DBF4
BP	GO:0050673	epithelial cell proliferation	4.1059	21	4.79439e-08	1.57779e-06	SIRT1/STAT3/KIT/PRKDC/HRAS/PPARG/ERBB2/SOX2/ZEB1/PTEN/RPTOR/STAT1/BRCA2/COL4A3/NRAS/PLCG1/NOTCH2/PTCH1/GATA3/LAMB1/LAMC1
BP	GO:1902105	regulation of leukocyte differentiation	5.04341	17	5.29438e-08	1.71397e-06	ACTB/PRKDC/CASP8/FANCA/FANCD2/ERBB2/ZEB1/TGFBR2/SYK/SOS1/NOTCH2/RUNX1/SMARCA4/GATA3/SMARCA2/DROSHA/ARID1B
BP	GO:0007088	regulation of mitotic nuclear division	8.76689	11	5.30289e-08	1.71397e-06	BUB1B/MKI67/ESPL1/BUB1/DLGAP5/NDC80/KNTC1/KIF20B/CENPF/ATM/RAD21
BP	GO:0048015	phosphatidylinositol-mediated signaling	6.86844	13	5.98898e-08	1.91859e-06	SIRT1/KIT/IGF1R/ERBB3/JAK2/ERBB2/PTEN/FLT3/PDGFRA/PIK3CA/IRS1/PTK2/GATA3
BP	GO:0007063	regulation of sister chromatid cohesion	26.8699	6	6.37265e-08	2.0236e-06	ESPL1/BUB1/ATRX/SMC5/RAD21/DDX11
BP	GO:1902806	regulation of cell cycle G1/S phase transition	6.18135	14	6.90106e-08	2.16347e-06	CDC6/STIL/KIF14/ACTB/PRKDC/CDKN1A/SOX2/PTEN/RPTOR/CDKN2A/ATM/SMARCA4/SMARCA2/ARID1B
BP	GO:1901880	negative regulation of protein depolymerization	11.7556	9	6.93266e-08	2.16347e-06	TPX2/PIK3CA/SPTBN2/SPTAN1/SPTBN1/SPTBN4/SPTB/SPTBN5/HDAC6
BP	GO:0048017	inositol lipid-mediated signaling	6.71748	13	7.78197e-08	2.40776e-06	SIRT1/KIT/IGF1R/ERBB3/JAK2/ERBB2/PTEN/FLT3/PDGFRA/PIK3CA/IRS1/PTK2/GATA3
BP	GO:0043254	regulation of protein-containing complex assembly	4.35817	19	8.58546e-08	2.63385e-06	KIF14/HSP90AA1/ATR/EP300/MET/SYK/SPTBN2/SPTAN1/SPTBN1/SPTBN4/SPTB/SPTBN5/TFRC/CDH17/ATM/RICTOR/HDAC6/PRKCD/NUMA1
BP	GO:2001044	regulation of integrin-mediated signaling pathway	25.6486	6	8.68506e-08	2.64201e-06	LAMB2/NID1/LAMB1/LAMC1/LAMA1/LAMA2
BP	GO:0086010	membrane depolarization during action potential	18.2865	7	8.89898e-08	2.68453e-06	ANK2/SCN1A/SCN4A/SCN2A/SCN3A/SCN11A/SCN8A
BP	GO:2000045	regulation of G1/S transition of mitotic cell cycle	6.60855	13	9.42907e-08	2.82093e-06	CDC6/STIL/KIF14/ACTB/PRKDC/CDKN1A/PTEN/RPTOR/CDKN2A/ATM/SMARCA4/SMARCA2/ARID1B
BP	GO:1903706	regulation of hemopoiesis	4.32652	19	9.62029e-08	2.83205e-06	STAT3/ACTB/PRKDC/CASP8/FANCA/FANCD2/ERBB2/ZEB1/TGFBR2/STAT1/SYK/SOS1/NOTCH2/RUNX1/SMARCA4/GATA3/SMARCA2/DROSHA/ARID1B
BP	GO:0000723	telomere maintenance	7.32816	12	9.6227e-08	2.83205e-06	HSP90AA1/HSP90AB1/PRKDC/ATRX/ATR/NBN/RTEL1/BRCA2/SMC5/BLM/NAT10/ATM
BP	GO:0018209	peptidyl-serine modification	4.81555	17	1.03121e-07	3.00445e-06	CLSPN/HSP90AA1/HSP90AB1/PRKDC/ATR/PTEN/PIK3CA/RPTOR/TGFBR2/SYK/IKBKB/SPTBN4/TFRC/ATM/RICTOR/HDAC6/PRKCD
BP	GO:0006338	chromatin remodeling	4.53835	18	1.04476e-07	3.00445e-06	RAD54L/SIRT1/ACTB/ATRX/EP300/PIK3CA/DNMT3A/DNMT1/CHAF1A/SSRP1/SMARCA4/GATA3/SMARCA2/ARID1B/NASP/SETD2/KMT2D/DAXX
BP	GO:0043244	regulation of protein-containing complex disassembly	8.21026	11	1.04575e-07	3.00445e-06	TPX2/IGF1R/PIK3CA/SPTBN2/SPTAN1/SPTBN1/SPTBN4/SPTB/SPTBN5/HDAC6/SETX
BP	GO:0019226	transmission of nerve impulse	11.1369	9	1.11869e-07	3.1887e-06	SPTBN4/SCN1A/SCN4A/SCN2A/SCN3A/SCN11A/SCN8A/NRCAM/NFASC
BP	GO:0050863	regulation of T cell activation	4.50214	18	1.17762e-07	3.33047e-06	ACTB/FANCA/FANCD2/JAK2/ERBB2/ZEB1/PTEN/PIK3CA/TGFBR2/SYK/SOS1/TFRC/RUNX1/SMARCA4/GATA3/SMARCA2/DROSHA/ARID1B
BP	GO:0045739	positive regulation of DNA repair	8.08197	11	1.22962e-07	3.45057e-06	BRCA1/FOXM1/RBBP8/SIRT1/ACTB/PRKDC/TIMELESS/SMARCA4/SMARCA2/ARID1B/DDX11
BP	GO:0051302	regulation of cell division	6.43464	13	1.28805e-07	3.58671e-06	KIF23/CDC6/PLK4/ASPM/E2F8/KIF20B/KIF14/IGF1R/BRCA2/BLM/PTCH1/NCOA3/SETD2
BP	GO:0033047	regulation of mitotic sister chromatid segregation	13.435	8	1.30412e-07	3.59654e-06	BUB1B/BUB1/NDC80/KNTC1/CENPF/ATM/RAD21/NUMA1
BP	GO:0006270	DNA replication initiation	17.324	7	1.32138e-07	3.59654e-06	CDC6/MCM4/TICRR/MCM10/TOPBP1/NBN/POLA2
BP	GO:0033260	nuclear DNA replication	17.324	7	1.32138e-07	3.59654e-06	MCM4/ATAD5/ATRX/RTEL1/BRCA2/BLM/DBF4
CC	GO:0030863	cortical cytoskeleton	9.10754	10	1.53902e-07	3.06949e-06	ANLN/ACTB/SPTBN2/SPTAN1/SPTBN1/SPTBN4/SPTB/SPTBN5/NF2/NUMA1
BP	GO:0002320	lymphoid progenitor cell differentiation	23.5112	6	1.53919e-07	4.15811e-06	KIT/PRKDC/LIG4/FLT3/SOS1/GATA3
BP	GO:0140694	non-membrane-bounded organelle assembly	4.38551	18	1.74014e-07	4.63862e-06	BRCA1/KIF23/CENPE/PLK4/ASPM/STIL/ANLN/DLGAP5/NDC80/KNTC1/KIF15/SPAG5/CENPF/TPX2/PRKDC/NCOR1/PDGFRA/NUMA1
BP	GO:0007051	spindle organization	6.26965	13	1.74268e-07	4.63862e-06	KIF23/ESPL1/CENPE/ASPM/STIL/DLGAP5/NDC80/KIF15/SPAG5/TPX2/ATRX/NCOR1/NUMA1
BP	GO:0002244	hematopoietic progenitor cell differentiation	7.77814	11	1.82049e-07	4.81034e-06	TOP2A/ANLN/KIT/ERCC2/PRKDC/NFE2L2/LIG4/FLT3/PDGFRA/SOS1/GATA3
MF	GO:0005248	voltage-gated sodium channel activity	22.8119	6	1.83654e-07	5.53411e-06	SCN1A/SCN4A/SCN2A/SCN3A/SCN11A/SCN8A
BP	GO:0002200	somatic diversification of immune receptors	10.4494	9	1.95689e-07	5.1333e-06	PRKDC/TP53BP1/ATAD5/MSH2/NBN/LIG4/POLQ/TFRC/ATM
CC	GO:0034706	sodium channel complex	22.6988	6	1.99211e-07	3.76405e-06	SCN1A/SCN4A/SCN2A/SCN3A/SCN11A/SCN8A
BP	GO:0043242	negative regulation of protein-containing complex disassembly	10.322	9	2.17813e-07	5.67253e-06	TPX2/PIK3CA/SPTBN2/SPTAN1/SPTBN1/SPTBN4/SPTB/SPTBN5/HDAC6
MF	GO:0019838	growth factor binding	7.60396	11	2.2725e-07	6.41982e-06	PXDN/IGF1R/ERBB3/ERBB2/COL2A1/FLT3/PDGFRA/TGFBR2/FGFR3/ITGB4/COL4A1
CC	GO:0000779	condensed chromosome, centromeric region	6.78354	12	2.27503e-07	4.08369e-06	BUB1B/BUB1/CENPE/NCAPD2/NDC80/KNTC1/SPAG5/CENPF/ACTB/TP53BP1/ATRX/SMARCA4
BP	GO:0090398	cellular senescence	8.70785	10	2.31481e-07	5.98545e-06	SIRT1/IGF1R/CDKN1A/HRAS/PTEN/BRCA2/CDKN2A/SMC5/ATM/PRKCD
BP	GO:0007409	axonogenesis	4.07957	19	2.38751e-07	6.12965e-06	ACTB/HSP90AA1/HSP90AB1/IGF1R/ERBB2/PTEN/PTK2/SPTBN4/LAMB2/NRCAM/NFASC/SOS1/TNN/NOTCH2/PTCH1/HDAC6/GATA3/LAMA1/LAMA2
BP	GO:1902904	negative regulation of supramolecular fiber organization	6.67774	12	2.65894e-07	6.77844e-06	TPX2/MET/PIK3CA/SPTBN2/SPTAN1/SPTBN1/SPTBN4/SPTB/SPTBN5/TJP1/HDAC6/PRKCD
BP	GO:0007160	cell-matrix adhesion	5.53205	14	2.71114e-07	6.86317e-06	COL17A1/PTEN/PTK2/CDKN2A/COL16A1/TNN/NID1/ITGB4/ITGA2B/ITGA9/ITGA1/ITGA8/NID2/NF2
BP	GO:0061564	axon development	3.83856	20	2.9973e-07	7.53488e-06	ACTB/HSP90AA1/HSP90AB1/IGF1R/JAK2/ERBB2/PTEN/PTK2/SPTBN4/LAMB2/NRCAM/NFASC/SOS1/TNN/NOTCH2/PTCH1/HDAC6/GATA3/LAMA1/LAMA2
CC	GO:0005657	replication fork	12.106	8	3.05252e-07	5.21836e-06	WDHD1/MCM10/TP53BP1/NBN/DNMT1/BLM/TIMELESS/POLA2
MF	GO:0004713	protein tyrosine kinase activity	7.27335	11	3.56738e-07	9.48505e-06	KIT/IGF1R/JAK2/ERBB2/MET/FLT3/PDGFRA/PTK2/SYK/FGFR3/PRKCD
MF	GO:0016922	nuclear receptor binding	7.22103	11	3.83725e-07	9.63575e-06	SIRT1/PPARG/EP300/NCOR1/FLT3/STAT1/PPARGC1A/NCOR2/SMARCA4/NCOA3/DAXX
BP	GO:0048660	regulation of smooth muscle cell proliferation	6.44878	12	3.87692e-07	9.67892e-06	IGF1R/PRKDC/CDKN1A/PPARG/JAK2/PTEN/PIK3CA/TGFBR2/DNMT1/STAT1/PPARGC1A/NOS3
BP	GO:1901879	regulation of protein depolymerization	9.61822	9	4.01968e-07	9.89881e-06	TPX2/PIK3CA/SPTBN2/SPTAN1/SPTBN1/SPTBN4/SPTB/SPTBN5/HDAC6
BP	GO:2000781	positive regulation of double-strand break repair	9.61822	9	4.01968e-07	9.89881e-06	FOXM1/RBBP8/ACTB/PRKDC/TIMELESS/SMARCA4/SMARCA2/ARID1B/DDX11
CC	GO:0033268	node of Ranvier	30.7379	5	4.12202e-07	6.72639e-06	SPTBN4/SCN1A/SCN2A/SCN8A/NFASC
BP	GO:0060765	regulation of androgen receptor signaling pathway	20.1525	6	4.15825e-07	1.01709e-05	SIRT1/EP300/NCOR1/NCOR2/SMARCA4/HDAC6
BP	GO:0051783	regulation of nuclear division	7.13443	11	4.36915e-07	1.0615e-05	BUB1B/MKI67/ESPL1/BUB1/DLGAP5/NDC80/KNTC1/KIF20B/CENPF/ATM/RAD21
BP	GO:0030835	negative regulation of actin filament depolymerization	14.6292	7	4.46151e-07	1.07671e-05	PIK3CA/SPTBN2/SPTAN1/SPTBN1/SPTBN4/SPTB/SPTBN5
BP	GO:0030518	intracellular steroid hormone receptor signaling pathway	8.10731	10	4.53032e-07	1.08608e-05	BRCA1/SIRT1/EP300/NCOR1/JAK2/NCOR2/SMARCA4/HDAC6/KMT2D/DAXX
BP	GO:0034605	cellular response to heat	11.3994	8	4.81505e-07	1.14674e-05	SIRT1/HSP90AA1/HSP90AB1/ATR/CREBBP/EP300/ATM/DAXX
BP	GO:0048659	smooth muscle cell proliferation	6.30468	12	4.94322e-07	1.16957e-05	IGF1R/PRKDC/CDKN1A/PPARG/JAK2/PTEN/PIK3CA/TGFBR2/DNMT1/STAT1/PPARGC1A/NOS3
BP	GO:0030521	androgen receptor signaling pathway	14.0067	7	6.07303e-07	1.42756e-05	SIRT1/EP300/NCOR1/NCOR2/SMARCA4/HDAC6/DAXX
BP	GO:0030010	establishment of cell polarity	6.89662	11	6.13861e-07	1.43366e-05	NDC80/KIF20B/SPAG5/HSP90AA1/HSP90AB1/IGF1R/PTK2/RICTOR/GATA3/LAMA1/NUMA1
CC	GO:0016363	nuclear matrix	7.80646	10	6.53581e-07	1.02015e-05	CENPF/ACTB/DNMT3A/SPTBN4/BLM/NCOR2/SMARCA4/PRKCD/RAD21/NUMA1
BP	GO:0032200	telomere organization	6.1002	12	7.03292e-07	1.62468e-05	HSP90AA1/HSP90AB1/PRKDC/ATRX/ATR/NBN/RTEL1/BRCA2/SMC5/BLM/NAT10/ATM
BP	GO:0045841	negative regulation of mitotic metaphase/anaphase transition	13.7149	7	7.04628e-07	1.62468e-05	BUB1B/BUB1/NDC80/KNTC1/CENPF/ATM/RAD21
BP	GO:0000076	DNA replication checkpoint signaling	27.6602	5	7.21356e-07	1.64233e-05	CDC6/CLSPN/TICRR/TOPBP1/TIMELESS
BP	GO:1900034	regulation of cellular response to heat	27.6602	5	7.21356e-07	1.64233e-05	SIRT1/ATR/CREBBP/EP300/ATM
BP	GO:0097193	intrinsic apoptotic signaling pathway	4.7338	15	7.40715e-07	1.67587e-05	BRCA1/SIRT1/PRKDC/NFE2L2/CDKN1A/HRAS/ATAD5/MSH2/NBN/EP300/JAK2/BRCA2/SCN2A/ATM/PRKCD
BP	GO:0016445	somatic diversification of immunoglobulins	10.748	8	7.63187e-07	1.71599e-05	PRKDC/TP53BP1/ATAD5/MSH2/NBN/LIG4/POLQ/TFRC
BP	GO:0032465	regulation of cytokinesis	8.90951	9	7.75373e-07	1.73262e-05	KIF23/CDC6/PLK4/E2F8/KIF20B/KIF14/IGF1R/BRCA2/SETD2
BP	GO:0000910	cytokinesis	6.03496	12	7.88611e-07	1.75139e-05	KIF23/CDC6/ESPL1/PLK4/ANLN/E2F8/KIF20B/KIF14/IGF1R/BRCA2/SPTBN1/SETD2
BP	GO:0045834	positive regulation of lipid metabolic process	6.71748	11	7.98168e-07	1.76181e-05	KIT/IGF1R/PPARG/FLT3/PDGFRA/IRS1/RPTOR/PTK2/PPARGC1A/FGFR3/PRKCD
BP	GO:0002562	somatic diversification of immune receptors via germline recombination within a single locus	10.5966	8	8.52326e-07	1.85869e-05	PRKDC/TP53BP1/ATAD5/MSH2/NBN/LIG4/TFRC/ATM
BP	GO:0016444	somatic cell DNA recombination	10.5966	8	8.52326e-07	1.85869e-05	PRKDC/TP53BP1/ATAD5/MSH2/NBN/LIG4/TFRC/ATM
BP	GO:0048511	rhythmic process	4.6711	15	8.75918e-07	1.8987e-05	TOP2A/SIRT1/IGF1R/PRKDC/PPARG/CREBBP/EP300/NCOR1/PTEN/PDGFRA/TIMELESS/PPARGC1A/NOS3/NCOR2/SETX
BP	GO:1902100	negative regulation of metaphase/anaphase transition of cell cycle	13.1663	7	9.38866e-07	2.01154e-05	BUB1B/BUB1/NDC80/KNTC1/CENPF/ATM/RAD21
BP	GO:0010569	regulation of double-strand break repair via homologous recombination	10.4494	8	9.502e-07	2.01154e-05	RBBP8/ACTB/TP53BP1/RECQL5/RTEL1/POLQ/TIMELESS/SETD2
BP	GO:0033143	regulation of intracellular steroid hormone receptor signaling pathway	10.4494	8	9.502e-07	2.01154e-05	BRCA1/SIRT1/EP300/NCOR1/NCOR2/SMARCA4/HDAC6/KMT2D
BP	GO:0045911	positive regulation of DNA recombination	10.4494	8	9.502e-07	2.01154e-05	RBBP8/ACTB/ERCC2/TP53BP1/ATAD5/MSH2/TIMELESS/TFRC
BP	GO:0043552	positive regulation of phosphatidylinositol 3-kinase activity	17.6334	6	9.65402e-07	2.03183e-05	KIT/FLT3/PDGFRA/IRS1/PTK2/FGFR3
MF	GO:0042393	histone binding	4.95142	14	1.02435e-06	2.43687e-05	NCAPD2/ATAD2/SIRT1/TP53BP1/ATRX/JAK2/STAT1/SSRP1/SMARCA4/SMARCA2/NASP/KMT2C/KMT2D/DAXX
BP	GO:0048608	reproductive structure development	4.61004	15	1.03295e-06	2.16142e-05	ASPM/SIRT1/KIT/FANCA/MSH2/ATRX/BRIP1/PTEN/PDGFRA/BRCA2/NOS3/ATM/PTCH1/GATA3/NASP
BP	GO:0033046	negative regulation of sister chromatid segregation	12.9081	7	1.0785e-06	2.21827e-05	BUB1B/BUB1/NDC80/KNTC1/CENPF/ATM/RAD21
BP	GO:0033048	negative regulation of mitotic sister chromatid segregation	12.9081	7	1.0785e-06	2.21827e-05	BUB1B/BUB1/NDC80/KNTC1/CENPF/ATM/RAD21
BP	GO:2000816	negative regulation of mitotic sister chromatid separation	12.9081	7	1.0785e-06	2.21827e-05	BUB1B/BUB1/NDC80/KNTC1/CENPF/ATM/RAD21
BP	GO:0030330	DNA damage response, signal transduction by p53 class mediator	10.167	8	1.17497e-06	2.40305e-05	FOXM1/SIRT1/CDKN1A/ATRX/ATR/NBN/BRCA2/ATM
CC	GO:0030496	midbody	5.81447	12	1.18416e-06	1.77131e-05	KIF23/CENPE/ASPM/ANLN/KIF20B/SPAG5/KIF14/CENPF/NAT10/PTCH1/RAD21/DDX11
BP	GO:0061458	reproductive system development	4.55055	15	1.21486e-06	2.47066e-05	ASPM/SIRT1/KIT/FANCA/MSH2/ATRX/BRIP1/PTEN/PDGFRA/BRCA2/NOS3/ATM/PTCH1/GATA3/NASP
BP	GO:0008406	gonad development	5.24713	13	1.32687e-06	2.68339e-05	ASPM/SIRT1/KIT/FANCA/MSH2/ATRX/BRIP1/PDGFRA/BRCA2/NOS3/ATM/GATA3/NASP
BP	GO:0007163	establishment or maintenance of cell polarity	5.22471	13	1.39195e-06	2.7892e-05	NDC80/KIF20B/SPAG5/ACTB/HSP90AA1/HSP90AB1/IGF1R/ANK1/PTK2/RICTOR/GATA3/LAMA1/NUMA1
BP	GO:0007127	meiosis I	7.17899	10	1.39542e-06	2.7892e-05	TOP2A/ESPL1/NDC80/RAD54L/FANCD2/BRIP1/FANCM/BRCA2/ATM/RAD21
CC	GO:0000794	condensed nuclear chromosome	9.96065	8	1.39721e-06	1.95439e-05	BRCA1/SMC4/SMC2/TOPBP1/BRCA2/BLM/AGO3/RAD21
BP	GO:0051985	negative regulation of chromosome segregation	12.421	7	1.41035e-06	2.7892e-05	BUB1B/BUB1/NDC80/KNTC1/CENPF/ATM/RAD21
BP	GO:1905819	negative regulation of chromosome separation	12.421	7	1.41035e-06	2.7892e-05	BUB1B/BUB1/NDC80/KNTC1/CENPF/ATM/RAD21
CC	GO:0043194	axon initial segment	24.5903	5	1.41544e-06	1.95439e-05	SPTBN4/SCN1A/SCN8A/NRCAM/NFASC
BP	GO:0008630	intrinsic apoptotic signaling pathway in response to DNA damage	8.29807	9	1.41771e-06	2.7892e-05	BRCA1/SIRT1/PRKDC/CDKN1A/ATAD5/MSH2/EP300/BRCA2/ATM
BP	GO:0071897	DNA biosynthetic process	5.69968	12	1.44345e-06	2.82449e-05	CENPF/SIRT1/HSP90AA1/HSP90AB1/CDKN1A/ATR/REV3L/LIG4/POLQ/POLE/NAT10/ATM
CC	GO:0030864	cortical actin cytoskeleton	9.83614	8	1.53904e-06	2.04636e-05	ANLN/SPTBN2/SPTAN1/SPTBN1/SPTBN4/SPTB/SPTBN5/NF2
BP	GO:0030834	regulation of actin filament depolymerization	12.191	7	1.60591e-06	3.12548e-05	PIK3CA/SPTBN2/SPTAN1/SPTBN1/SPTBN4/SPTB/SPTBN5
BP	GO:0044089	positive regulation of cellular component biogenesis	3.58805	19	1.64542e-06	3.18526e-05	PLK4/STIL/ANLN/SPAG5/KIT/HSP90AA1/HRAS/ATR/MET/PIK3CA/DNMT1/SYK/COL16A1/TFRC/CDH17/ATM/RICTOR/NF2/NUMA1
BP	GO:0045137	development of primary sexual characteristics	5.1369	13	1.68165e-06	3.23806e-05	ASPM/SIRT1/KIT/FANCA/MSH2/ATRX/BRIP1/PDGFRA/BRCA2/NOS3/ATM/GATA3/NASP
BP	GO:0038093	Fc receptor signaling pathway	11.9693	7	1.82366e-06	3.49293e-05	KIT/PTK2/SYK/IKBKB/SOS1/PLCG1/PRKCD
BP	GO:0043401	steroid hormone mediated signaling pathway	6.91506	10	1.96418e-06	3.74227e-05	BRCA1/SIRT1/EP300/NCOR1/JAK2/NCOR2/SMARCA4/HDAC6/KMT2D/DAXX
BP	GO:0090218	positive regulation of lipid kinase activity	15.6741	6	2.0029e-06	3.79607e-05	KIT/FLT3/PDGFRA/IRS1/PTK2/FGFR3
BP	GO:0032984	protein-containing complex disassembly	5.05199	13	2.02379e-06	3.81569e-05	TPX2/IGF1R/PIK3CA/SPTBN2/SPTAN1/SPTBN1/SPTBN4/SPTB/SPTBN5/SSRP1/SMARCA4/HDAC6/SETX
BP	GO:0045839	negative regulation of mitotic nuclear division	11.7556	7	2.06555e-06	3.87424e-05	BUB1B/BUB1/NDC80/KNTC1/CENPF/ATM/RAD21
CC	GO:0140092	bBAF complex	39.3446	4	2.07602e-06	2.58422e-05	ACTB/SMARCA4/SMARCA2/ARID1B
CC	GO:0061695	transferase complex, transferring phosphorus-containing groups	4.668	14	2.08753e-06	2.58422e-05	IGF1R/ERCC2/PRKDC/CDKN1A/RECQL5/REV3L/PIK3CA/IRS1/TGFBR2/IKBKB/POLE/POLR1A/POLA2/DBF4
BP	GO:0061982	meiosis I cell cycle process	6.86458	10	2.09945e-06	3.91753e-05	TOP2A/ESPL1/NDC80/RAD54L/FANCD2/BRIP1/FANCM/BRCA2/ATM/RAD21
BP	GO:0014068	positive regulation of phosphatidylinositol 3-kinase signaling	9.40448	8	2.14011e-06	3.97293e-05	SIRT1/KIT/IGF1R/ERBB3/JAK2/FLT3/PDGFRA/PTK2
BP	GO:0070997	neuron death	4.0889	16	2.1546e-06	3.97942e-05	KIF14/SIRT1/HSP90AB1/ERBB3/CASP8/HRAS/MSH2/LIG4/JAK2/PIK3CA/SCN2A/PPARGC1A/ATM/ITGA1/GATA3/DAXX
BP	GO:1901214	regulation of neuron death	4.34053	15	2.18184e-06	4.00927e-05	KIF14/SIRT1/HSP90AB1/ERBB3/CASP8/HRAS/MSH2/LIG4/JAK2/PIK3CA/PPARGC1A/ATM/ITGA1/GATA3/DAXX
BP	GO:1903053	regulation of extracellular matrix organization	11.5494	7	2.33368e-06	4.26663e-05	LAMB2/NID1/RUNX1/LAMB1/LAMC1/LAMA1/LAMA2
BP	GO:0007422	peripheral nervous system development	9.28837	8	2.3532e-06	4.2807e-05	ERBB3/ERBB2/DICER1/LAMB2/SCN8A/NFASC/ITGB4/RUNX1
CC	GO:0034399	nuclear periphery	6.78354	10	2.36635e-06	2.83173e-05	CENPF/ACTB/DNMT3A/SPTBN4/BLM/NCOR2/SMARCA4/PRKCD/RAD21/NUMA1
MF	GO:0000217	DNA secondary structure binding	15.2079	6	2.38201e-06	5.2251e-05	CLSPN/RBBP8/MSH2/FANCM/ERCC5/BLM
MF	GO:0019199	transmembrane receptor protein kinase activity	9.24026	8	2.42759e-06	5.2251e-05	KIT/IGF1R/ERBB2/MET/FLT3/PDGFRA/TGFBR2/FGFR3
BP	GO:0033314	mitotic DNA replication checkpoint signaling	37.6179	4	2.47842e-06	4.48594e-05	CDC6/CLSPN/TICRR/TOPBP1
BP	GO:0072331	signal transduction by p53 class mediator	5.97973	11	2.50917e-06	4.51901e-05	FOXM1/SIRT1/CDKN1A/ATAD5/MSH2/ATRX/ATR/NBN/EP300/BRCA2/ATM
BP	GO:0033002	muscle cell proliferation	4.94973	13	2.53763e-06	4.53007e-05	IGF1R/PRKDC/CDKN1A/PPARG/JAK2/PTEN/PIK3CA/TGFBR2/DNMT1/STAT1/PPARGC1A/NOS3/RUNX1
BP	GO:0071383	cellular response to steroid hormone stimulus	5.3997	12	2.54034e-06	4.53007e-05	BRCA1/SIRT1/IGF1R/EP300/NCOR1/JAK2/FLT3/NCOR2/SMARCA4/HDAC6/KMT2D/DAXX
BP	GO:1901653	cellular response to peptide	4.03409	16	2.56396e-06	4.54976e-05	CDC6/SIRT1/STAT3/IGF1R/PRKDC/NFE2L2/BRIP1/PPARG/JAK2/PIK3CA/IRS1/PTK2/STAT1/TIMELESS/PRKCD/DDX11
BP	GO:0051149	positive regulation of muscle cell differentiation	9.1751	8	2.58406e-06	4.56306e-05	SIRT1/KIT/LAMB2/NID1/LAMB1/LAMC1/LAMA1/LAMA2
BP	GO:0007131	reciprocal meiotic recombination	11.3502	7	2.63027e-06	4.59979e-05	TOP2A/RAD54L/FANCD2/BRIP1/FANCM/ATM/RAD21
BP	GO:0140527	reciprocal homologous recombination	11.3502	7	2.63027e-06	4.59979e-05	TOP2A/RAD54L/FANCD2/BRIP1/FANCM/ATM/RAD21
BP	GO:0019228	neuronal action potential	14.8492	6	2.78901e-06	4.85395e-05	SCN1A/SCN4A/SCN2A/SCN3A/SCN11A/SCN8A
BP	GO:0014066	regulation of phosphatidylinositol 3-kinase signaling	7.62525	9	2.88071e-06	4.98955e-05	SIRT1/KIT/IGF1R/ERBB3/JAK2/PTEN/FLT3/PDGFRA/PTK2
BP	GO:0042552	myelination	6.62287	10	2.90465e-06	5.00706e-05	KIF14/ERCC2/ERBB2/PTEN/ANK2/DICER1/SCN2A/SCN8A/NFASC/ITGB4
BP	GO:0030042	actin filament depolymerization	11.1579	7	2.95768e-06	5.07431e-05	PIK3CA/SPTBN2/SPTAN1/SPTBN1/SPTBN4/SPTB/SPTBN5
BP	GO:0019827	stem cell population maintenance	5.84459	11	3.13296e-06	5.34968e-05	ASPM/STAT3/ACTB/KIT/FANCD2/LIG4/SOX2/SMC5/SMARCA4/NCOA3/SMARCA2
BP	GO:0007272	ensheathment of neurons	6.53089	10	3.295e-06	5.57378e-05	KIF14/ERCC2/ERBB2/PTEN/ANK2/DICER1/SCN2A/SCN8A/NFASC/ITGB4
BP	GO:0008366	axon ensheathment	6.53089	10	3.295e-06	5.57378e-05	KIF14/ERCC2/ERBB2/PTEN/ANK2/DICER1/SCN2A/SCN8A/NFASC/ITGB4
CC	GO:0044304	main axon	10.929	7	3.45714e-06	4.00359e-05	SPTBN1/SPTBN4/SCN1A/SCN2A/SCN8A/NRCAM/NFASC
BP	GO:0009408	response to heat	7.42459	9	3.5953e-06	6.03795e-05	SIRT1/HSP90AA1/HSP90AB1/ATR/CREBBP/EP300/NOS3/ATM/DAXX
BP	GO:0051402	neuron apoptotic process	4.79444	13	3.60276e-06	6.03795e-05	KIF14/HSP90AB1/ERBB3/HRAS/MSH2/LIG4/JAK2/PIK3CA/SCN2A/PPARGC1A/ATM/ITGA1/GATA3
BP	GO:0016447	somatic recombination of immunoglobulin gene segments	10.792	7	3.71507e-06	6.19407e-05	PRKDC/TP53BP1/ATAD5/MSH2/NBN/LIG4/TFRC
BP	GO:0031333	negative regulation of protein-containing complex assembly	6.44142	10	3.73013e-06	6.19407e-05	KIF14/EP300/SPTBN2/SPTAN1/SPTBN1/SPTBN4/SPTB/SPTBN5/HDAC6/PRKCD
BP	GO:0032836	glomerular basement membrane development	34.1981	4	3.86224e-06	6.35514e-05	LAMB2/COL4A3/NID1/COL4A4
BP	GO:0072711	cellular response to hydroxyurea	34.1981	4	3.86224e-06	6.35514e-05	ATRX/BLM/TIMELESS/DDX11
BP	GO:0098727	maintenance of cell number	5.71543	11	3.88862e-06	6.3696e-05	ASPM/STAT3/ACTB/KIT/FANCD2/LIG4/SOX2/SMC5/SMARCA4/NCOA3/SMARCA2
BP	GO:0043523	regulation of neuron apoptotic process	5.17678	12	3.92944e-06	6.40747e-05	KIF14/HSP90AB1/ERBB3/HRAS/MSH2/LIG4/JAK2/PIK3CA/PPARGC1A/ATM/ITGA1/GATA3
MF	GO:0004714	transmembrane receptor protein tyrosine kinase activity	10.6455	7	4.0417e-06	8.30386e-05	KIT/IGF1R/ERBB2/MET/FLT3/PDGFRA/FGFR3
BP	GO:0002312	B cell activation involved in immune response	8.54953	8	4.41337e-06	7.08562e-05	TP53BP1/ATAD5/MSH2/NBN/LIG4/TFRC/CDH17/NOTCH2
BP	GO:0033627	cell adhesion mediated by integrin	8.54953	8	4.41337e-06	7.08562e-05	PTK2/SYK/COL16A1/ITGB4/ITGA2B/ITGA9/ITGA1/ITGA8
BP	GO:0036297	interstrand cross-link repair	13.7627	6	4.42362e-06	7.08562e-05	FANCI/FANCA/FANCD2/FANCM/ATR/MCM8
BP	GO:0051693	actin filament capping	13.7627	6	4.42362e-06	7.08562e-05	SPTBN2/SPTAN1/SPTBN1/SPTBN4/SPTB/SPTBN5
BP	GO:0009411	response to UV	6.31173	10	4.47618e-06	7.13822e-05	SIRT1/ERCC2/CDKN1A/MSH2/ATR/ERCC5/CREBBP/EP300/BRCA2/PRKCD
CC	GO:0045178	basal part of cell	4.7011	13	4.51069e-06	5.06043e-05	HSP90AA1/HSP90AB1/ERBB3/ERBB2/MET/ANK1/ANK2/TFRC/TJP1/CDH17/ITGB4/ITGA9/ITGA1
BP	GO:0062197	cellular response to chemical stress	4.0889	15	4.5241e-06	7.17018e-05	SIRT1/NFE2L2/FANCD2/JAK2/MET/PDGFRA/PIK3CA/RPTOR/SCN2A/PPARGC1A/NOS3/ATM/HDAC6/PRKCD/SETX
BP	GO:1902107	positive regulation of leukocyte differentiation	5.62224	11	4.55564e-06	7.17018e-05	ACTB/PRKDC/CASP8/TGFBR2/SYK/NOTCH2/RUNX1/SMARCA4/GATA3/SMARCA2/ARID1B
BP	GO:1903708	positive regulation of hemopoiesis	5.62224	11	4.55564e-06	7.17018e-05	ACTB/PRKDC/CASP8/TGFBR2/SYK/NOTCH2/RUNX1/SMARCA4/GATA3/SMARCA2/ARID1B
BP	GO:0007062	sister chromatid cohesion	10.4494	7	4.62759e-06	7.22063e-05	BUB1B/ESPL1/BUB1/ATRX/SMC5/RAD21/DDX11
BP	GO:0051784	negative regulation of nuclear division	10.4494	7	4.62759e-06	7.22063e-05	BUB1B/BUB1/NDC80/KNTC1/CENPF/ATM/RAD21
BP	GO:0043200	response to amino acid	7.17291	9	4.78134e-06	7.37114e-05	IGF1R/ZEB1/PDGFRA/PIK3CA/DNMT3A/RPTOR/DNMT1/COL16A1/COL4A1
BP	GO:0051261	protein depolymerization	7.17291	9	4.78134e-06	7.37114e-05	TPX2/PIK3CA/SPTBN2/SPTAN1/SPTBN1/SPTBN4/SPTB/SPTBN5/HDAC6
BP	GO:0050000	chromosome localization	8.45346	8	4.8055e-06	7.37114e-05	CENPE/DLGAP5/NDC80/SPAG5/KIF14/CENPF/ATM/NUMA1
BP	GO:0071229	cellular response to acid chemical	8.45346	8	4.8055e-06	7.37114e-05	ZEB1/PDGFRA/PIK3CA/DNMT3A/RPTOR/DNMT1/COL16A1/COL4A1
CC	GO:0043256	laminin complex	32.7871	4	4.81589e-06	5.23911e-05	LAMB2/LAMB1/LAMC1/LAMA1
CC	GO:0098802	plasma membrane signaling receptor complex	4.3168	14	5.16493e-06	5.45356e-05	IGF1R/ERBB3/JAK2/ERBB2/IRS1/TGFBR2/SYK/IKBKB/TFRC/ITGB4/ITGA2B/ITGA9/ITGA1/ITGA8
BP	GO:0045765	regulation of angiogenesis	4.04204	15	5.2005e-06	7.94339e-05	BRCA1/SIRT1/STAT3/NFE2L2/PPARG/ERBB2/TGFBR2/STAT1/COL4A3/NOS3/TJP1/TNN/HSPG2/PLCG1/RUNX1
BP	GO:0022407	regulation of cell-cell adhesion	3.45471	18	5.28863e-06	8.04404e-05	ACTB/JAK2/ERBB2/SOX2/PTEN/PIK3CA/PTK2/TGFBR2/SYK/TFRC/TJP1/RUNX1/SMARCA4/GATA3/SMARCA2/ARID1B/PRKCD/NF2
BP	GO:0071375	cellular response to peptide hormone stimulus	4.3027	14	5.31103e-06	8.04432e-05	CDC6/SIRT1/STAT3/IGF1R/PRKDC/NFE2L2/BRIP1/PPARG/JAK2/PIK3CA/IRS1/PTK2/STAT1/PRKCD
BP	GO:0042060	wound healing	3.61711	17	5.3423e-06	8.05797e-05	ACTB/ERBB3/NFE2L2/CDKN1A/HRAS/PPARG/JAK2/ERBB2/PTEN/PDGFRA/PIK3CA/PTK2/TGFBR2/SYK/NOS3/NOTCH2/PRKCD
BP	GO:0046777	protein autophosphorylation	4.99353	12	5.68647e-06	8.5415e-05	KIT/IGF1R/ATR/NBN/JAK2/ERBB2/FLT3/PDGFRA/PTK2/SYK/FGFR3/ATM
BP	GO:0002328	pro-B cell differentiation	31.3483	4	5.74515e-06	8.55862e-05	PRKDC/LIG4/FLT3/SOS1
BP	GO:0072710	response to hydroxyurea	31.3483	4	5.74515e-06	8.55862e-05	ATRX/BLM/TIMELESS/DDX11
BP	GO:0051984	positive regulation of chromosome segregation	18.809	5	5.77933e-06	8.57426e-05	SMC4/CDC6/SMC2/SMC5/NUMA1
BP	GO:0090100	positive regulation of transmembrane receptor protein serine/threonine kinase signaling pathway	6.99507	9	5.87801e-06	8.68505e-05	HSP90AB1/PPARG/CREBBP/EP300/JAK2/TGFBR2/NOTCH2/ITGA8/NUMA1
BP	GO:0010657	muscle cell apoptotic process	8.17781	8	6.16352e-06	9.06989e-05	SIRT1/HSP90AA1/IGF1R/NFE2L2/PPARG/JAK2/DNMT1/CDKN2A
BP	GO:0051251	positive regulation of lymphocyte activation	3.76179	16	6.24044e-06	9.14591e-05	ACTB/PRKDC/TP53BP1/CDKN1A/ATAD5/MSH2/JAK2/PIK3CA/TGFBR2/SYK/TFRC/RUNX1/SMARCA4/GATA3/SMARCA2/ARID1B
BP	GO:0030837	negative regulation of actin filament polymerization	9.97445	7	6.34089e-06	9.25565e-05	SPTBN2/SPTAN1/SPTBN1/SPTBN4/SPTB/SPTBN5/PRKCD
BP	GO:1901342	regulation of vasculature development	3.97372	15	6.38485e-06	9.2824e-05	BRCA1/SIRT1/STAT3/NFE2L2/PPARG/ERBB2/TGFBR2/STAT1/COL4A3/NOS3/TJP1/TNN/HSPG2/PLCG1/RUNX1
BP	GO:0048568	embryonic organ development	3.56072	17	6.57061e-06	9.51424e-05	PLK4/STIL/E2F8/PALB2/KIT/CASP8/ZEB1/COL11A1/COL2A1/PDGFRA/TGFBR2/POLE/NOTCH2/PTCH1/ITGA8/GATA3/SETD2
BP	GO:0042771	intrinsic apoptotic signaling pathway in response to DNA damage by p53 class mediator	12.8243	6	6.76311e-06	9.75396e-05	SIRT1/CDKN1A/ATAD5/MSH2/EP300/BRCA2
BP	GO:0009755	hormone-mediated signaling pathway	5.38798	11	6.84622e-06	9.83466e-05	BRCA1/SIRT1/PPARG/EP300/NCOR1/JAK2/NCOR2/SMARCA4/HDAC6/KMT2D/DAXX
MF	GO:0051539	4 iron, 4 sulfur cluster binding	12.7322	6	6.99476e-06	0.000137462	ERCC2/BRIP1/REV3L/RTEL1/POLE/DDX11
CC	GO:0000776	kinetochore	5.99765	10	7.12293e-06	7.30609e-05	BUB1B/BUB1/CENPE/NDC80/KNTC1/SPAG5/CENPF/ACTB/TP53BP1/SMARCA4
BP	GO:0032970	regulation of actin filament-based process	3.7062	16	7.52358e-06	0.00010765	HRAS/MET/PDGFRA/PIK3CA/ANK2/SPTBN2/SPTAN1/SPTBN1/SPTBN4/SPTB/SPTBN5/TJP1/NOTCH2/RICTOR/PRKCD/NF2
BP	GO:0051090	regulation of DNA-binding transcription factor activity	3.5215	17	7.59732e-06	0.000108277	SIRT1/STAT3/KIT/TP53BP1/FANCA/FANCD2/PPARG/EP300/JAK2/PTEN/SYK/CDKN2A/IKBKB/PPARGC1A/TFRC/PTCH1/SMARCA4
BP	GO:0045910	negative regulation of DNA recombination	12.5393	6	7.73495e-06	0.000109717	TP53BP1/MSH2/RECQL5/RTEL1/POLQ/BLM
BP	GO:0030099	myeloid cell differentiation	3.69709	16	7.75899e-06	0.000109717	SIRT1/STAT3/KIT/ERCC2/PRKDC/CASP8/PPARG/EP300/JAK2/TGFBR2/STAT1/FASN/TFRC/NOTCH2/RUNX1/GATA3
BP	GO:0007292	female gamete generation	5.91477	10	7.97519e-06	0.000112335	TOP2A/ASPM/NDC80/SIRT1/BRCA2/MCM8/SOS1/NOS3/ATM/KMT2D
BP	GO:0051147	regulation of muscle cell differentiation	5.8778	10	8.42913e-06	0.000118269	SIRT1/KIT/ZEB1/DNMT1/LAMB2/NID1/LAMB1/LAMC1/LAMA1/LAMA2
MF	GO:0002039	p53 binding	9.53332	7	8.53053e-06	0.000160658	SIRT1/TP53BP1/CREBBP/EP300/BLM/SMARCA4/DAXX
BP	GO:1905820	positive regulation of chromosome separation	17.4157	5	8.63109e-06	0.000120635	SMC4/ESPL1/DLGAP5/SMC2/NUMA1
BP	GO:0007094	mitotic spindle assembly checkpoint signaling	12.2667	6	8.81696e-06	0.000121822	BUB1B/BUB1/NDC80/KNTC1/CENPF/ATM
BP	GO:0071173	spindle assembly checkpoint signaling	12.2667	6	8.81696e-06	0.000121822	BUB1B/BUB1/NDC80/KNTC1/CENPF/ATM
BP	GO:0071174	mitotic spindle checkpoint signaling	12.2667	6	8.81696e-06	0.000121822	BUB1B/BUB1/NDC80/KNTC1/CENPF/ATM
BP	GO:0032956	regulation of actin cytoskeleton organization	3.86485	15	8.89996e-06	0.000122501	HRAS/MET/PDGFRA/PIK3CA/SPTBN2/SPTAN1/SPTBN1/SPTBN4/SPTB/SPTBN5/TJP1/NOTCH2/RICTOR/PRKCD/NF2
MF	GO:0043560	insulin receptor substrate binding	28.0762	4	9.26592e-06	0.000167528	IGF1R/JAK2/PIK3CA/PRKCD
BP	GO:0051225	spindle assembly	6.61252	9	9.30465e-06	0.000127587	KIF23/ASPM/STIL/NDC80/KIF15/SPAG5/TPX2/NCOR1/NUMA1
CC	GO:0071564	npBAF complex	28.1033	4	9.5845e-06	9.55787e-05	ACTB/SMARCA4/SMARCA2/ARID1B
BP	GO:0018205	peptidyl-lysine modification	3.63458	16	9.59976e-06	0.000131136	BRCA1/SIRT1/ACTB/ATRX/CREBBP/EP300/DNMT1/BRCA2/SMC5/PPARGC1A/NCOA3/HDAC6/GATA3/KMT2C/SETD2/KMT2D
BP	GO:1902850	microtubule cytoskeleton organization involved in mitosis	5.76962	10	9.9275e-06	0.000135104	KIF23/ESPL1/CENPE/STIL/DLGAP5/NDC80/KIF15/TPX2/SETD2/NUMA1
BP	GO:0031577	spindle checkpoint signaling	12.0057	6	1.00184e-05	0.00013583	BUB1B/BUB1/NDC80/KNTC1/CENPF/ATM
BP	GO:0051258	protein polymerization	4.35083	13	1.03001e-05	0.000139128	TPX2/HSP90AA1/JAK2/MET/SPTBN2/SPTAN1/SPTBN1/SPTBN4/SPTB/SPTBN5/RICTOR/PRKCD/NUMA1
BP	GO:1904385	cellular response to angiotensin	16.7937	5	1.0417e-05	0.000140184	CDC6/IGF1R/NFE2L2/BRIP1/PRKCD
MF	GO:0005272	sodium channel activity	11.9019	6	1.04574e-05	0.000181797	SCN1A/SCN4A/SCN2A/SCN3A/SCN11A/SCN8A
BP	GO:0031647	regulation of protein stability	4.05116	14	1.05351e-05	0.000140664	NDC80/SIRT1/HSP90AA1/HSP90AB1/PRKDC/CREBBP/EP300/PTEN/ANK2/MCM8/PPARGC1A/HDAC6/PRKCD/NF2
BP	GO:0045621	positive regulation of lymphocyte differentiation	6.51079	9	1.05521e-05	0.000140664	ACTB/PRKDC/TGFBR2/SYK/RUNX1/SMARCA4/GATA3/SMARCA2/ARID1B
BP	GO:0032271	regulation of protein polymerization	5.14673	11	1.05692e-05	0.000140664	HSP90AA1/MET/SPTBN2/SPTAN1/SPTBN1/SPTBN4/SPTB/SPTBN5/RICTOR/PRKCD/NUMA1
CC	GO:0009925	basal plasma membrane	4.64699	12	1.18833e-05	0.0001153	HSP90AA1/HSP90AB1/ERBB3/ERBB2/MET/ANK1/ANK2/TFRC/TJP1/CDH17/ITGB4/ITGA9
BP	GO:0001101	response to acid chemical	6.36393	9	1.26899e-05	0.000168269	IGF1R/ZEB1/PDGFRA/PIK3CA/DNMT3A/RPTOR/DNMT1/COL16A1/COL4A1
BP	GO:0007548	sex differentiation	4.24508	13	1.33849e-05	0.000176837	ASPM/SIRT1/KIT/FANCA/MSH2/ATRX/BRIP1/PDGFRA/BRCA2/NOS3/ATM/GATA3/NASP
BP	GO:0051298	centrosome duplication	8.89613	7	1.36381e-05	0.000179528	BRCA1/PLK4/STIL/NDC80/SIRT1/BRCA2/NAT10
CC	GO:0008305	integrin complex	15.8647	5	1.41639e-05	0.000133811	ITGB4/ITGA2B/ITGA9/ITGA1/ITGA8
BP	GO:0035637	multicellular organismal signaling	5.53205	10	1.43446e-05	0.000188142	ANK2/SPTBN4/SCN1A/SCN4A/SCN2A/SCN3A/SCN11A/SCN8A/NRCAM/NFASC
BP	GO:0000212	meiotic spindle organization	25.0786	4	1.54507e-05	0.000201193	ESPL1/ASPM/NDC80/ATRX
BP	GO:0060766	negative regulation of androgen receptor signaling pathway	25.0786	4	1.54507e-05	0.000201193	SIRT1/NCOR1/NCOR2/SMARCA4
BP	GO:1902903	regulation of supramolecular fiber organization	3.67362	15	1.62053e-05	0.000210262	TPX2/MET/PIK3CA/SPTBN2/SPTAN1/SPTBN1/SPTBN4/SPTB/SPTBN5/TJP1/RICTOR/HDAC6/PRKCD/NF2/NUMA1
BP	GO:0048545	response to steroid hormone	3.88386	14	1.68971e-05	0.000218456	BRCA1/SIRT1/IGF1R/EP300/NCOR1/JAK2/FLT3/PIK3CA/TGFBR2/NCOR2/SMARCA4/HDAC6/KMT2D/DAXX
BP	GO:0032886	regulation of microtubule-based process	4.47832	12	1.70406e-05	0.000219526	BRCA1/PLK4/STIL/KIF15/SPAG5/TPX2/SIRT1/ERBB2/MET/NAT10/HDAC6/NUMA1
CC	GO:0071565	nBAF complex	24.5903	4	1.71504e-05	0.000157872	ACTB/SMARCA4/SMARCA2/ARID1B
BP	GO:0090305	nucleic acid phosphodiester bond hydrolysis	4.46062	12	1.77245e-05	0.000227527	RBBP8/PXDNL/ERCC2/ATAD5/FANCM/ERCC5/DICER1/POLE/AGO3/BMS1/DROSHA/NOP14
BP	GO:0001666	response to hypoxia	4.13034	13	1.78811e-05	0.000228727	SIRT1/NFE2L2/BRIP1/PPARG/CREBBP/EP300/PTEN/DNMT3A/RPTOR/TGFBR2/SCN2A/TFRC/ATM
BP	GO:0001654	eye development	3.63575	15	1.8293e-05	0.000233171	PXDN/STAT3/SOX2/ZEB1/PDGFRA/TGFBR2/LAMB2/SOS1/NOTCH2/SMARCA4/GATA3/COL4A1/LAMA1/NF2/LAMC3
CC	GO:0072686	mitotic spindle	5.37494	10	1.85855e-05	0.000166805	KIF23/CDC6/ESPL1/CENPE/ASPM/KIF20B/SPAG5/TPX2/NCOR1/NUMA1
BP	GO:0022613	ribonucleoprotein complex biogenesis	3.26945	17	1.98218e-05	0.000251772	HSP90AA1/HSP90AB1/ERCC2/PRKDC/ATR/PTEN/DICER1/AGO3/NAT10/BMS1/WDR3/ATM/DROSHA/SETX/LSG1/ESF1/NOP14
CC	GO:0005901	caveola	8.3967	7	2.01855e-05	0.000176746	IGF1R/JAK2/IRS1/TGFBR2/NOS3/PTCH1/HDAC6
BP	GO:0002204	somatic recombination of immunoglobulin genes involved in immune response	10.6466	6	2.03149e-05	0.000255347	TP53BP1/ATAD5/MSH2/NBN/LIG4/TFRC
BP	GO:0002208	somatic diversification of immunoglobulins involved in immune response	10.6466	6	2.03149e-05	0.000255347	TP53BP1/ATAD5/MSH2/NBN/LIG4/TFRC
BP	GO:0045190	isotype switching	10.6466	6	2.03149e-05	0.000255347	TP53BP1/ATAD5/MSH2/NBN/LIG4/TFRC
BP	GO:0150063	visual system development	3.59865	15	2.06155e-05	0.000255629	PXDN/STAT3/SOX2/ZEB1/PDGFRA/TGFBR2/LAMB2/SOS1/NOTCH2/SMARCA4/GATA3/COL4A1/LAMA1/NF2/LAMC3
BP	GO:0008156	negative regulation of DNA replication	14.6945	5	2.06198e-05	0.000255629	CDC6/ATR/BRCA2/BLM/TIMELESS
BP	GO:0034508	centromere complex assembly	14.6945	5	2.06198e-05	0.000255629	CENPE/DLGAP5/KNTC1/CENPF/NASP
BP	GO:1990776	response to angiotensin	14.6945	5	2.06198e-05	0.000255629	CDC6/IGF1R/NFE2L2/BRIP1/PRKCD
BP	GO:0048732	gland development	3.41206	16	2.09011e-05	0.000258232	E2F8/JAK2/MET/SOX2/PTEN/PDGFRA/PIK3CA/TGFBR2/BRCA2/FASN/NCOR2/NOTCH2/ATM/PTCH1/GATA3/LAMA1
MF	GO:0047485	protein N-terminus binding	6.88661	8	2.18064e-05	0.000365055	ERCC2/NBN/ERCC5/NCOR2/ATM/SMARCA4/NCOA3/DAXX
BP	GO:0019216	regulation of lipid metabolic process	3.79431	14	2.18855e-05	0.000269475	BRCA1/SIRT1/KIT/IGF1R/PPARG/NCOR1/FLT3/PDGFRA/IRS1/RPTOR/PTK2/PPARGC1A/FGFR3/PRKCD
BP	GO:0016049	cell growth	3.24292	17	2.19856e-05	0.000269789	KIF14/SIRT1/HSP90AA1/HSP90AB1/CDKN1A/ERBB2/RPTOR/TGFBR2/CDKN2A/LAMB2/NRCAM/TNN/RICTOR/SMARCA4/HDAC6/SMARCA2/KMT2D
BP	GO:0043491	protein kinase B signaling	4.74538	11	2.25671e-05	0.000275368	SIRT1/HSP90AA1/HSP90AB1/IGF1R/MET/PTEN/PIK3CA/PTK2/RICTOR/GATA3/SETX
BP	GO:0070661	leukocyte proliferation	3.78341	14	2.25923e-05	0.000275368	KIT/CDKN1A/ATAD5/JAK2/ERBB2/PTEN/FLT3/PTK2/TGFBR2/SYK/SOS1/TFRC/ATM/PRKCD
BP	GO:0033135	regulation of peptidyl-serine phosphorylation	5.9189	9	2.26869e-05	0.000275593	HSP90AA1/HSP90AB1/PTEN/PIK3CA/RPTOR/SPTBN4/TFRC/RICTOR/HDAC6
BP	GO:0071230	cellular response to amino acid stimulus	8.22892	7	2.28151e-05	0.000276223	ZEB1/PDGFRA/DNMT3A/RPTOR/DNMT1/COL16A1/COL4A1
MF	GO:0005200	structural constituent of cytoskeleton	6.82224	8	2.33497e-05	0.00037693	ACTB/ANK1/ANK2/SPTBN2/SPTAN1/SPTBN1/SPTBN4/SPTB
BP	GO:0048880	sensory system development	3.5444	15	2.45892e-05	0.000296709	PXDN/STAT3/SOX2/ZEB1/PDGFRA/TGFBR2/LAMB2/SOS1/NOTCH2/SMARCA4/GATA3/COL4A1/LAMA1/NF2/LAMC3
BP	GO:0032272	negative regulation of protein polymerization	8.12733	7	2.47507e-05	0.000297666	SPTBN2/SPTAN1/SPTBN1/SPTBN4/SPTB/SPTBN5/PRKCD
BP	GO:0038065	collagen-activated signaling pathway	22.1282	4	2.64939e-05	0.000316528	JAK2/SYK/COL4A3/COL4A1
BP	GO:0090399	replicative senescence	22.1282	4	2.64939e-05	0.000316528	CDKN1A/ATR/CDKN2A/ATM
BP	GO:0002696	positive regulation of leukocyte activation	3.34381	16	2.67078e-05	0.000318034	ACTB/PRKDC/TP53BP1/CDKN1A/ATAD5/MSH2/JAK2/PIK3CA/TGFBR2/SYK/TFRC/RUNX1/SMARCA4/GATA3/SMARCA2/ARID1B
MF	GO:0001221	transcription coregulator binding	6.69707	8	2.6712e-05	0.000416339	NFE2L2/PPARG/CREBBP/EP300/STAT1/SMARCA4/HDAC6/GATA3
BP	GO:0051303	establishment of chromosome localization	8.02821	7	2.68196e-05	0.000318318	CENPE/NDC80/SPAG5/KIF14/CENPF/ATM/NUMA1
BP	GO:0043551	regulation of phosphatidylinositol 3-kinase activity	10.0762	6	2.79807e-05	0.000330597	KIT/FLT3/PDGFRA/IRS1/PTK2/FGFR3
BP	GO:0036293	response to decreased oxygen levels	3.95658	13	2.80368e-05	0.000330597	SIRT1/NFE2L2/BRIP1/PPARG/CREBBP/EP300/PTEN/DNMT3A/RPTOR/TGFBR2/SCN2A/TFRC/ATM
BP	GO:0008584	male gonad development	5.75784	9	2.824e-05	0.000331912	ASPM/KIT/FANCA/MSH2/ATRX/BRIP1/PDGFRA/GATA3/NASP
BP	GO:0030522	intracellular receptor signaling pathway	4.24262	12	2.90569e-05	0.000340408	BRCA1/SIRT1/STAT3/PPARG/EP300/NCOR1/JAK2/NCOR2/SMARCA4/HDAC6/KMT2D/DAXX
BP	GO:0032147	activation of protein kinase activity	5.71894	9	2.97956e-05	0.000346817	CLSPN/KIF14/TPX2/JAK2/PIK3CA/RPTOR/TGFBR2/PRKCD/DAXX
BP	GO:0046546	development of primary male sexual characteristics	5.71894	9	2.97956e-05	0.000346817	ASPM/KIT/FANCA/MSH2/ATRX/BRIP1/PDGFRA/GATA3/NASP
CC	GO:0051233	spindle midzone	13.6613	5	3.0156e-05	0.000257762	CDC6/CENPE/KIF20B/KIF14/NUMA1
BP	GO:0035196	miRNA processing	9.89945	6	3.0998e-05	0.000359444	STAT3/NCOR1/DICER1/AGO3/NCOR2/DROSHA
BP	GO:0009266	response to temperature stimulus	5.05617	10	3.11783e-05	0.000359444	SIRT1/HSP90AA1/HSP90AB1/CASP8/ATR/CREBBP/EP300/NOS3/ATM/DAXX
BP	GO:0018393	internal peptidyl-lysine acetylation	5.05617	10	3.11783e-05	0.000359444	BRCA1/SIRT1/ACTB/CREBBP/EP300/BRCA2/SMC5/PPARGC1A/NCOA3/GATA3
MF	GO:0060090	molecular adaptor activity	3.15286	17	3.13023e-05	0.000471621	NDC80/STAT3/ERCC2/COL19A1/COL11A1/ANK1/IRS1/RPTOR/ANK2/TGFBR2/SPTBN4/COL14A1/ITGA2B/RICTOR/NCOA3/DAXX/COL4A4
BP	GO:0051899	membrane depolarization	7.83706	7	3.13856e-05	0.000360685	ANK2/SCN1A/SCN4A/SCN2A/SCN3A/SCN11A/SCN8A
BP	GO:0070663	regulation of leukocyte proliferation	4.19531	12	3.24265e-05	0.000371468	KIT/CDKN1A/ATAD5/JAK2/ERBB2/PTEN/PTK2/TGFBR2/SYK/SOS1/TFRC/ATM
BP	GO:0045766	positive regulation of angiogenesis	5.02913	10	3.26392e-05	0.000371553	BRCA1/SIRT1/STAT3/NFE2L2/TGFBR2/NOS3/TJP1/TNN/PLCG1/RUNX1
BP	GO:1904018	positive regulation of vasculature development	5.02913	10	3.26392e-05	0.000371553	BRCA1/SIRT1/STAT3/NFE2L2/TGFBR2/NOS3/TJP1/TNN/PLCG1/RUNX1
BP	GO:0051382	kinetochore assembly	20.8988	4	3.37807e-05	0.000382144	CENPE/DLGAP5/KNTC1/CENPF
BP	GO:0051782	negative regulation of cell division	20.8988	4	3.37807e-05	0.000382144	ASPM/E2F8/BLM/PTCH1
BP	GO:0006475	internal protein amino acid acetylation	5.00238	10	3.41583e-05	0.000385212	BRCA1/SIRT1/ACTB/CREBBP/EP300/BRCA2/SMC5/PPARGC1A/NCOA3/GATA3
BP	GO:0071902	positive regulation of protein serine/threonine kinase activity	4.51743	11	3.54887e-05	0.000398972	CDC6/SIRT1/KIT/HSP90AB1/HRAS/ERBB2/FLT3/RPTOR/SYK/RICTOR/DBF4
BP	GO:0051896	regulation of protein kinase B signaling	4.97591	10	3.57374e-05	0.000400525	SIRT1/HSP90AA1/HSP90AB1/IGF1R/MET/PTEN/PIK3CA/PTK2/RICTOR/GATA3
BP	GO:0045582	positive regulation of T cell differentiation	6.43041	8	3.60089e-05	0.000402322	ACTB/TGFBR2/SYK/RUNX1/SMARCA4/GATA3/SMARCA2/ARID1B
BP	GO:0030183	B cell differentiation	5.56844	9	3.67659e-05	0.000408259	KIT/PRKDC/MSH2/EP300/FLT3/SYK/CDH17/NOTCH2/ATM
BP	GO:0072006	nephron development	5.56844	9	3.67659e-05	0.000408259	PDGFRA/STAT1/LAMB2/COL4A3/NID1/NOTCH2/PTCH1/GATA3/COL4A4
BP	GO:0006473	protein acetylation	4.49779	11	3.69297e-05	0.000408824	BRCA1/SIRT1/ACTB/CREBBP/EP300/BRCA2/SMC5/PPARGC1A/NAT10/NCOA3/GATA3
BP	GO:0010631	epithelial cell migration	3.59734	14	3.92469e-05	0.000433152	ANLN/SIRT1/KIT/NFE2L2/PPARG/MET/PTEN/PIK3CA/PTK2/TGFBR2/NOS3/PLCG1/HDAC6/GATA3
MF	GO:0030295	protein kinase activator activity	6.34765	8	3.93253e-05	0.000573389	TPX2/ERBB3/CDKN1A/PIK3CA/RPTOR/RICTOR/DBF4/DAXX
BP	GO:0010660	regulation of muscle cell apoptotic process	7.56682	7	3.94182e-05	0.00043372	SIRT1/IGF1R/NFE2L2/PPARG/JAK2/DNMT1/CDKN2A
BP	GO:0032535	regulation of cellular component size	3.58754	14	4.04268e-05	0.00044347	HSP90AA1/HSP90AB1/PTEN/PIK3CA/RPTOR/SPTBN2/SPTAN1/SPTBN1/SPTBN4/SPTB/SPTBN5/NRCAM/RICTOR/PRKCD
BP	GO:0043524	negative regulation of neuron apoptotic process	5.49612	9	4.07391e-05	0.000445469	KIF14/HSP90AB1/ERBB3/HRAS/MSH2/LIG4/JAK2/PIK3CA/PPARGC1A
BP	GO:0031099	regeneration	4.89817	10	4.08552e-05	0.000445469	IGF1R/CDKN1A/JAK2/SOX2/PTEN/FLT3/TGFBR2/LAMB2/RUNX1/PTCH1
BP	GO:0050867	positive regulation of cell activation	3.22209	16	4.16867e-05	0.00045317	ACTB/PRKDC/TP53BP1/CDKN1A/ATAD5/MSH2/JAK2/PIK3CA/TGFBR2/SYK/TFRC/RUNX1/SMARCA4/GATA3/SMARCA2/ARID1B
BP	GO:0033144	negative regulation of intracellular steroid hormone receptor signaling pathway	12.7088	5	4.27491e-05	0.000462422	BRCA1/SIRT1/NCOR1/NCOR2/SMARCA4
BP	GO:0090132	epithelium migration	3.56809	14	4.28802e-05	0.000462422	ANLN/SIRT1/KIT/NFE2L2/PPARG/MET/PTEN/PIK3CA/PTK2/TGFBR2/NOS3/PLCG1/HDAC6/GATA3
BP	GO:0022409	positive regulation of cell-cell adhesion	3.79684	13	4.29209e-05	0.000462422	ACTB/JAK2/SOX2/PIK3CA/TGFBR2/SYK/TFRC/TJP1/RUNX1/SMARCA4/GATA3/SMARCA2/ARID1B
BP	GO:0051897	positive regulation of protein kinase B signaling	6.26965	8	4.31823e-05	0.000463857	HSP90AA1/HSP90AB1/IGF1R/MET/PIK3CA/PTK2/RICTOR/GATA3
BP	GO:0110053	regulation of actin filament organization	4.05949	12	4.46542e-05	0.000478249	MET/PIK3CA/SPTBN2/SPTAN1/SPTBN1/SPTBN4/SPTB/SPTBN5/TJP1/RICTOR/PRKCD/NF2
BP	GO:0072593	reactive oxygen species metabolic process	4.4021	11	4.49165e-05	0.00047964	BRCA1/FOXM1/PXDN/PXDNL/NFE2L2/CDKN1A/TGFBR2/SYK/NOS3/HDAC6/PRKCD
BP	GO:0070918	small regulatory ncRNA processing	9.25031	6	4.57875e-05	0.000487502	STAT3/NCOR1/DICER1/AGO3/NCOR2/DROSHA
BP	GO:0007411	axon guidance	4.38344	11	4.66808e-05	0.000495556	ERBB2/PTK2/LAMB2/NRCAM/NFASC/SOS1/NOTCH2/PTCH1/GATA3/LAMA1/LAMA2
MF	GO:0030506	ankyrin binding	19.21	4	4.7704e-05	0.000673819	SPTBN1/SPTBN4/SPTB/NRCAM
BP	GO:0097485	neuron projection guidance	4.36495	11	4.85044e-05	0.00051341	ERBB2/PTK2/LAMB2/NRCAM/NFASC/SOS1/NOTCH2/PTCH1/GATA3/LAMA1/LAMA2
BP	GO:0010586	miRNA metabolic process	7.31459	7	4.9066e-05	0.00051784	STAT3/HRAS/PPARG/DICER1/SMARCA4/GATA3/DROSHA
BP	GO:0090130	tissue migration	3.52039	14	4.95929e-05	0.000521879	ANLN/SIRT1/KIT/NFE2L2/PPARG/MET/PTEN/PIK3CA/PTK2/TGFBR2/NOS3/PLCG1/HDAC6/GATA3
BP	GO:0031667	response to nutrient levels	3.17451	16	4.97519e-05	0.000522035	SIRT1/IGF1R/NFE2L2/CDKN1A/BRIP1/PPARG/ALB/ZEB1/DNMT3A/RPTOR/TGFBR2/STAT1/PPARGC1A/TFRC/TNRC6A/RICTOR
BP	GO:0018394	peptidyl-lysine acetylation	4.77385	10	5.07773e-05	0.000531254	BRCA1/SIRT1/ACTB/CREBBP/EP300/BRCA2/SMC5/PPARGC1A/NCOA3/GATA3
BP	GO:0008064	regulation of actin polymerization or depolymerization	5.32329	9	5.22912e-05	0.000545516	PIK3CA/SPTBN2/SPTAN1/SPTBN1/SPTBN4/SPTB/SPTBN5/RICTOR/PRKCD
BP	GO:0072089	stem cell proliferation	6.0674	8	5.45677e-05	0.00056763	ERCC2/LIG4/TGFBR2/BRCA2/AGO3/RUNX1/PTCH1/NF2
MF	GO:0019209	kinase activator activity	6.03289	8	5.65671e-05	0.000774798	TPX2/ERBB3/CDKN1A/PIK3CA/RPTOR/RICTOR/DBF4/DAXX
BP	GO:0008154	actin polymerization or depolymerization	4.70224	10	5.76644e-05	0.000598124	JAK2/PIK3CA/SPTBN2/SPTAN1/SPTBN1/SPTBN4/SPTB/SPTBN5/RICTOR/PRKCD
BP	GO:0018108	peptidyl-tyrosine phosphorylation	3.46481	14	5.88483e-05	0.00060866	KIT/IGF1R/ERBB3/JAK2/ERBB2/MET/FLT3/PDGFRA/PTK2/SYK/FGFR3/RICTOR/PRKCD/NF2
BP	GO:0022412	cellular process involved in reproduction in multicellular organism	3.28063	15	5.94562e-05	0.000613195	TOP2A/ASPM/NDC80/KIT/FANCA/MSH2/BRIP1/DNMT3A/BRCA2/SOS1/ATM/PTCH1/SMARCA2/NSUN2/KMT2D
MF	GO:0019902	phosphatase binding	4.67936	10	5.98491e-05	0.000795641	STAT3/HSP90AA1/ERBB2/MET/ANK1/PTK2/STAT1/SYK/SPTBN4/ITGA1
BP	GO:0002218	activation of innate immune response	8.8167	6	6.0213e-05	0.000619236	HSP90AA1/PRKDC/CREBBP/EP300/SYK/IKBKB
BP	GO:0030832	regulation of actin filament length	5.22471	9	6.0466e-05	0.000620076	PIK3CA/SPTBN2/SPTAN1/SPTBN1/SPTBN4/SPTB/SPTBN5/RICTOR/PRKCD
BP	GO:0022411	cellular component disassembly	3.11535	16	6.21265e-05	0.000634797	TOP2A/TPX2/IGF1R/PIK3CA/SPTBN2/DICER1/SPTAN1/SPTBN1/SPTBN4/SPTB/SPTBN5/SSRP1/SMARCA4/HDAC6/LAMC1/SETX
BP	GO:0018212	peptidyl-tyrosine modification	3.44667	14	6.22522e-05	0.000634797	KIT/IGF1R/ERBB3/JAK2/ERBB2/MET/FLT3/PDGFRA/PTK2/SYK/FGFR3/RICTOR/PRKCD/NF2
BP	GO:0009410	response to xenobiotic stimulus	3.26544	15	6.26418e-05	0.000636975	RAD54L/CENPF/HSP90AA1/HSP90AB1/NFE2L2/ATR/RECQL5/DNMT3A/RPTOR/TGFBR2/STAT1/SCN11A/TFRC/PTCH1/GATA3
BP	GO:0040029	epigenetic regulation of gene expression	5.19266	9	6.34195e-05	0.000643077	BRCA1/SIRT1/EP300/PIK3CA/DNMT3A/DNMT1/HDAC6/ARID1B/KMT2D
BP	GO:0001704	formation of primary germ layer	5.92408	8	6.46595e-05	0.000653819	SOX2/COL11A1/COL7A1/ITGB4/ITGA8/SETD2/LAMB1/NF2
BP	GO:0006979	response to oxidative stress	3.2504	15	6.59761e-05	0.000665274	SIRT1/PXDN/PXDNL/ERCC2/NFE2L2/FANCD2/JAK2/MET/PDGFRA/STAT1/PPARGC1A/NOS3/HDAC6/PRKCD/SETX
MF	GO:0003713	transcription coactivator activity	3.89669	12	6.59916e-05	0.000852234	BRCA1/SIRT1/CREBBP/EP300/PPARGC1A/SMARCA4/NCOA3/SMARCA2/ARID1B/KMT2C/KMT2D/DAXX
BP	GO:0070482	response to oxygen levels	3.62784	13	6.82718e-05	0.000686511	SIRT1/NFE2L2/BRIP1/PPARG/CREBBP/EP300/PTEN/DNMT3A/RPTOR/TGFBR2/SCN2A/TFRC/ATM
MF	GO:0015631	tubulin binding	3.40657	14	7.03544e-05	0.000883339	BRCA1/KIF23/CENPE/DLGAP5/KIF15/KIF20B/SPAG5/KIF14/CENPF/TPX2/BRCA2/HDAC6/SETD2/NUMA1
BP	GO:0002366	leukocyte activation involved in immune response	3.85166	12	7.39639e-05	0.000741688	STAT3/KIT/TP53BP1/ATAD5/MSH2/NBN/LIG4/SYK/TFRC/CDH17/NOTCH2/GATA3
BP	GO:0043010	camera-type eye development	3.59583	13	7.46675e-05	0.000746675	STAT3/ZEB1/PDGFRA/TGFBR2/LAMB2/SOS1/NOTCH2/SMARCA4/GATA3/COL4A1/LAMA1/NF2/LAMC3
BP	GO:0034968	histone lysine methylation	5.78737	8	7.62568e-05	0.000760468	BRCA1/SIRT1/ATRX/DNMT1/GATA3/KMT2C/SETD2/KMT2D
BP	GO:0016571	histone methylation	5.06828	9	7.64795e-05	0.000760593	BRCA1/SIRT1/ATRX/CREBBP/DNMT1/GATA3/KMT2C/SETD2/KMT2D
BP	GO:0002285	lymphocyte activation involved in immune response	4.54323	10	7.68915e-05	0.000762113	STAT3/TP53BP1/ATAD5/MSH2/NBN/LIG4/TFRC/CDH17/NOTCH2/GATA3
CC	GO:1902911	protein kinase complex	5.78596	8	7.69486e-05	0.000642432	IGF1R/ERCC2/PRKDC/CDKN1A/IRS1/TGFBR2/IKBKB/DBF4
BP	GO:0007178	transmembrane receptor protein serine/threonine kinase signaling pathway	3.37597	14	7.76485e-05	0.000762113	SIRT1/STAT3/HSP90AB1/PPARG/CREBBP/EP300/JAK2/ZEB1/PTK2/TGFBR2/SPTBN1/NOTCH2/ITGA8/NUMA1
BP	GO:0000729	DNA double-strand break processing	17.0991	4	7.8106e-05	0.000762113	RBBP8/BRIP1/NBN/BLM
BP	GO:0002223	stimulatory C-type lectin receptor signaling pathway	17.0991	4	7.8106e-05	0.000762113	CREBBP/EP300/SYK/IKBKB
BP	GO:0032288	myelin assembly	17.0991	4	7.8106e-05	0.000762113	ERCC2/ANK2/DICER1/ITGB4
BP	GO:1990840	response to lectin	17.0991	4	7.8106e-05	0.000762113	CREBBP/EP300/SYK/IKBKB
BP	GO:1990858	cellular response to lectin	17.0991	4	7.8106e-05	0.000762113	CREBBP/EP300/SYK/IKBKB
BP	GO:0006479	protein methylation	4.52138	10	8.00386e-05	0.000776782	BRCA1/SIRT1/ATRX/CREBBP/DNMT3A/DNMT1/GATA3/KMT2C/SETD2/KMT2D
BP	GO:0008213	protein alkylation	4.52138	10	8.00386e-05	0.000776782	BRCA1/SIRT1/ATRX/CREBBP/DNMT3A/DNMT1/GATA3/KMT2C/SETD2/KMT2D
BP	GO:0050870	positive regulation of T cell activation	4.12148	11	8.12475e-05	0.000786406	ACTB/JAK2/PIK3CA/TGFBR2/SYK/TFRC/RUNX1/SMARCA4/GATA3/SMARCA2/ARID1B
MF	GO:0042169	SH2 domain binding	11.1277	5	8.18089e-05	0.000999395	KIT/JAK2/IRS1/PTK2/SYK
BP	GO:0002263	cell activation involved in immune response	3.79979	12	8.41407e-05	0.000812238	STAT3/KIT/TP53BP1/ATAD5/MSH2/NBN/LIG4/SYK/TFRC/CDH17/NOTCH2/GATA3
BP	GO:0043550	regulation of lipid kinase activity	8.29807	6	8.48616e-05	0.000817019	KIT/FLT3/PDGFRA/IRS1/PTK2/FGFR3
BP	GO:0007623	circadian rhythm	4.47832	10	8.6662e-05	0.000832139	TOP2A/SIRT1/PRKDC/PPARG/EP300/NCOR1/PTEN/TIMELESS/PPARGC1A/SETX
BP	GO:0030041	actin filament polymerization	4.97884	9	8.76975e-05	0.000839855	JAK2/SPTBN2/SPTAN1/SPTBN1/SPTBN4/SPTB/SPTBN5/RICTOR/PRKCD
BP	GO:0002702	positive regulation of production of molecular mediator of immune response	5.65683	8	8.95308e-05	0.000852898	SIRT1/KIT/TP53BP1/ATAD5/MSH2/SYK/TFRC/GATA3
BP	GO:0007052	mitotic spindle organization	5.65683	8	8.95308e-05	0.000852898	KIF23/CENPE/STIL/DLGAP5/NDC80/KIF15/TPX2/NUMA1
BP	GO:0009612	response to mechanical stimulus	4.4571	10	9.01445e-05	0.000856491	KIT/IGF1R/CASP8/COL11A1/PIK3CA/PTK2/TGFBR2/STAT1/SCN1A/PTCH1
BP	GO:0046661	male sex differentiation	4.94973	9	9.17309e-05	0.000869283	ASPM/KIT/FANCA/MSH2/ATRX/BRIP1/PDGFRA/GATA3/NASP
BP	GO:0032835	glomerulus development	8.17781	6	9.21293e-05	0.000870778	PDGFRA/LAMB2/COL4A3/NID1/NOTCH2/COL4A4
BP	GO:0060965	negative regulation of miRNA-mediated gene silencing	16.3556	4	9.37654e-05	0.000883934	STAT3/PPARG/NCOR1/NCOR2
BP	GO:0043627	response to estrogen	8.06098	6	9.98836e-05	0.000939165	BRCA1/HSP90AA1/EP300/TGFBR2/GATA3/KMT2D
BP	GO:0032204	regulation of telomere maintenance	6.51795	7	0.000102377	0.000960118	ATRX/ATR/NBN/RTEL1/SMC5/NAT10/ATM
MF	GO:0048156	tau protein binding	10.6102	5	0.000103234	0.00122709	ACTB/HSP90AA1/HSP90AB1/EP300/HDAC6
BP	GO:0051310	metaphase plate congression	7.94745	6	0.000108148	0.00100912	CENPE/NDC80/SPAG5/KIF14/CENPF/NUMA1
BP	GO:0046651	lymphocyte proliferation	3.70012	12	0.00010816	0.00100912	CDKN1A/ATAD5/JAK2/ERBB2/PTEN/FLT3/TGFBR2/SYK/SOS1/TFRC/ATM/PRKCD
MF	GO:0051536	iron-sulfur cluster binding	7.93457	6	0.000108592	0.00122709	ERCC2/BRIP1/REV3L/RTEL1/POLE/DDX11
MF	GO:0051540	metal cluster binding	7.93457	6	0.000108592	0.00122709	ERCC2/BRIP1/REV3L/RTEL1/POLE/DDX11
BP	GO:0007179	transforming growth factor beta receptor signaling pathway	4.35392	10	0.000109392	0.00101799	SIRT1/STAT3/HSP90AB1/PPARG/CREBBP/EP300/ZEB1/PTK2/TGFBR2/ITGA8
BP	GO:1904019	epithelial cell apoptotic process	5.49167	8	0.000110157	0.00102248	IGF1R/NFE2L2/JAK2/DNMT3A/TGFBR2/COL4A3/PLCG1/GATA3
BP	GO:0038095	Fc-epsilon receptor signaling pathway	15.6741	4	0.000111586	0.00102523	SYK/IKBKB/SOS1/PLCG1
BP	GO:0060149	negative regulation of post-transcriptional gene silencing	15.6741	4	0.000111586	0.00102523	STAT3/PPARG/NCOR1/NCOR2
BP	GO:0060967	negative regulation of gene silencing by RNA	15.6741	4	0.000111586	0.00102523	STAT3/PPARG/NCOR1/NCOR2
BP	GO:1900369	negative regulation of post-transcriptional gene silencing by RNA	15.6741	4	0.000111586	0.00102523	STAT3/PPARG/NCOR1/NCOR2
BP	GO:0010634	positive regulation of epithelial cell migration	4.80911	9	0.000114312	0.00104497	SIRT1/NFE2L2/MET/PTK2/TGFBR2/NOS3/PLCG1/HDAC6/GATA3
BP	GO:0050680	negative regulation of epithelial cell proliferation	4.80911	9	0.000114312	0.00104497	PPARG/SOX2/ZEB1/PTEN/STAT1/BRCA2/COL4A3/PTCH1/GATA3
BP	GO:0002573	myeloid leukocyte differentiation	4.31398	10	0.00011801	0.00107335	SIRT1/KIT/CASP8/PPARG/TGFBR2/FASN/TFRC/NOTCH2/RUNX1/GATA3
BP	GO:1901215	negative regulation of neuron death	4.31398	10	0.00011801	0.00107335	KIF14/SIRT1/HSP90AB1/ERBB3/HRAS/MSH2/LIG4/JAK2/PIK3CA/PPARGC1A
BP	GO:0032467	positive regulation of cytokinesis	10.2223	5	0.000124404	0.00112868	KIF23/CDC6/KIF20B/KIF14/IGF1R
BP	GO:0042063	gliogenesis	3.64044	12	0.000125989	0.0011402	STAT3/ERCC2/ERBB3/ERBB2/SOX2/PTEN/DICER1/LAMB2/ITGB4/LAMB1/NF2/LAMC3
BP	GO:0030833	regulation of actin filament polymerization	5.37399	8	0.000128082	0.00115625	SPTBN2/SPTAN1/SPTBN1/SPTBN4/SPTB/SPTBN5/RICTOR/PRKCD
BP	GO:0008585	female gonad development	6.26965	7	0.000130725	0.00117718	SIRT1/KIT/FANCA/PDGFRA/BRCA2/NOS3/ATM
BP	GO:0001655	urogenital system development	3.39606	13	0.000132177	0.0011873	CENPF/PTEN/PDGFRA/STAT1/LAMB2/COL4A3/NID1/NOTCH2/PTCH1/ITGA8/GATA3/COL4A1/COL4A4
BP	GO:0032943	mononuclear cell proliferation	3.61711	12	0.000133796	0.00119886	CDKN1A/ATAD5/JAK2/ERBB2/PTEN/FLT3/TGFBR2/SYK/SOS1/TFRC/ATM/PRKCD
BP	GO:0032070	regulation of deoxyribonuclease activity	28.2134	3	0.000134522	0.00120239	SIRT1/PRKCD/DDX11
BP	GO:0016573	histone acetylation	4.70224	9	0.000135571	0.00120588	BRCA1/SIRT1/ACTB/CREBBP/EP300/BRCA2/PPARGC1A/NCOA3/GATA3
BP	GO:0051091	positive regulation of DNA-binding transcription factor activity	3.88907	11	0.000135743	0.00120588	STAT3/KIT/TP53BP1/PPARG/EP300/JAK2/PTEN/IKBKB/PPARGC1A/TFRC/SMARCA4
BP	GO:0002381	immunoglobulin production involved in immunoglobulin-mediated immune response	7.62525	6	0.000136244	0.00120588	TP53BP1/ATAD5/MSH2/NBN/LIG4/TFRC
BP	GO:2000628	regulation of miRNA metabolic process	7.62525	6	0.000136244	0.00120588	STAT3/HRAS/PPARG/SMARCA4/GATA3/DROSHA
BP	GO:0010824	regulation of centrosome duplication	10.0048	5	0.000138021	0.00121271	BRCA1/PLK4/STIL/SIRT1/NAT10
BP	GO:0061647	histone H3-K9 modification	10.0048	5	0.000138021	0.00121271	BRCA1/SIRT1/ATRX/DNMT1/GATA3
BP	GO:0090224	regulation of spindle organization	10.0048	5	0.000138021	0.00121271	STIL/KIF15/SPAG5/TPX2/NUMA1
BP	GO:0050679	positive regulation of epithelial cell proliferation	4.19843	10	0.000147388	0.00129188	SIRT1/STAT3/HRAS/ERBB2/RPTOR/NRAS/PLCG1/NOTCH2/LAMB1/LAMC1
MF	GO:0019887	protein kinase regulator activity	4.18567	10	0.000150629	0.0016606	TPX2/HSP90AB1/ERBB3/CDKN1A/PIK3CA/RPTOR/CDKN2A/RICTOR/DBF4/DAXX
CC	GO:0014704	intercalated disc	9.83614	5	0.000151026	0.00123223	PIK3CA/ANK2/SPTBN4/SCN1A/SCN2A
BP	GO:0031648	protein destabilization	9.79633	5	0.000152751	0.00133565	SIRT1/PRKDC/CREBBP/EP300/HDAC6
BP	GO:0006312	mitotic recombination	14.4684	4	0.000154402	0.0013436	ERCC2/MSH2/BRCA2/SMC5
BP	GO:0051570	regulation of histone H3-K9 methylation	14.4684	4	0.000154402	0.0013436	BRCA1/SIRT1/ATRX/DNMT1
BP	GO:0018022	peptidyl-lysine methylation	5.22471	8	0.000155665	0.00135134	BRCA1/SIRT1/ATRX/DNMT1/GATA3/KMT2C/SETD2/KMT2D
CC	GO:0044853	plasma membrane raft	6.09318	7	0.000157328	0.00125513	IGF1R/JAK2/IRS1/TGFBR2/NOS3/PTCH1/HDAC6
BP	GO:0071560	cellular response to transforming growth factor beta stimulus	3.81732	11	0.000159745	0.00138023	SIRT1/STAT3/HSP90AB1/IGF1R/PPARG/CREBBP/EP300/ZEB1/PTK2/TGFBR2/ITGA8
BP	GO:0072001	renal system development	3.54886	12	0.000159756	0.00138023	CENPF/PDGFRA/STAT1/LAMB2/COL4A3/NID1/NOTCH2/PTCH1/ITGA8/GATA3/COL4A1/COL4A4
BP	GO:0010001	glial cell differentiation	4.14294	10	0.000164252	0.00141569	STAT3/ERCC2/ERBB3/ERBB2/SOX2/PTEN/DICER1/LAMB2/ITGB4/LAMC3
BP	GO:0043543	protein acylation	3.80328	11	0.000164954	0.00141656	BRCA1/SIRT1/ACTB/CREBBP/EP300/BRCA2/SMC5/PPARGC1A/NAT10/NCOA3/GATA3
BP	GO:0046545	development of primary female sexual characteristics	6.03957	7	0.000165135	0.00141656	SIRT1/KIT/FANCA/PDGFRA/BRCA2/NOS3/ATM
BP	GO:0030261	chromosome condensation	9.59641	5	0.000168652	0.00143991	TOP2A/SMC4/NCAPD2/SMC2/SMC5
BP	GO:0035987	endodermal cell differentiation	9.59641	5	0.000168652	0.00143991	SOX2/COL11A1/COL7A1/SETD2/LAMB1
BP	GO:0001508	action potential	5.15314	8	0.00017119	0.00145814	ANK2/SCN1A/SCN4A/SCN2A/SCN3A/SCN11A/SCN8A/NRCAM
BP	GO:0043434	response to peptide hormone	3.12738	14	0.000172994	0.00147005	CDC6/SIRT1/STAT3/IGF1R/PRKDC/NFE2L2/BRIP1/PPARG/JAK2/PIK3CA/IRS1/PTK2/STAT1/PRKCD
MF	GO:0030507	spectrin binding	14.0381	4	0.000173269	0.0018647	ANK1/ANK2/SPTBN4/SPTBN5
BP	GO:0016570	histone modification	2.9761	15	0.000174391	0.00147845	BRCA1/SIRT1/ACTB/ATRX/CREBBP/EP300/DNMT1/BRCA2/PPARGC1A/NCOA3/HDAC6/GATA3/KMT2C/SETD2/KMT2D
BP	GO:0061448	connective tissue development	3.77552	11	0.000175808	0.00148698	SIRT1/HRAS/PPARG/ZEB1/COL11A1/COL2A1/PIK3CA/TGFBR2/PPARGC1A/FGFR3/RUNX1
BP	GO:0060537	muscle tissue development	3.11997	14	0.00017728	0.00149593	CENPF/ERBB3/EP300/COL19A1/PTEN/COL11A1/PDGFRA/TGFBR2/PPARGC1A/TNN/NOTCH2/RUNX1/PTCH1/ITGA8
BP	GO:1903039	positive regulation of leukocyte cell-cell adhesion	3.76179	11	0.000181459	0.00152763	ACTB/JAK2/PIK3CA/TGFBR2/SYK/TFRC/RUNX1/SMARCA4/GATA3/SMARCA2/ARID1B
BP	GO:0042274	ribosomal small subunit biogenesis	7.23421	6	0.000182377	0.0015318	ERCC2/PRKDC/NAT10/BMS1/WDR3/NOP14
BP	GO:0060623	regulation of chromosome condensation	25.6486	3	0.000183519	0.00153427	SMC4/NCAPD2/SMC2
BP	GO:2000109	regulation of macrophage apoptotic process	25.6486	3	0.000183519	0.00153427	SIRT1/PTEN/CDKN2A
BP	GO:0034446	substrate adhesion-dependent cell spreading	5.93075	7	0.000184899	0.00154225	KIF14/PTK2/LAMB2/ITGA8/LAMB1/LAMC1/LAMC3
BP	GO:0071559	response to transforming growth factor beta	3.73463	11	0.000193223	0.00160428	SIRT1/STAT3/HSP90AB1/IGF1R/PPARG/CREBBP/EP300/ZEB1/PTK2/TGFBR2/ITGA8
BP	GO:0071824	protein-DNA complex subunit organization	3.73463	11	0.000193223	0.00160428	CENPE/DLGAP5/KNTC1/CENPF/ATRX/CHAF1A/SSRP1/SMARCA4/NASP/SETD2/DAXX
BP	GO:2000377	regulation of reactive oxygen species metabolic process	5.04938	8	0.000196849	0.00163065	BRCA1/FOXM1/NFE2L2/CDKN1A/TGFBR2/SYK/HDAC6/PRKCD
MF	GO:0032404	mismatch repair complex binding	24.8857	3	0.000200545	0.00206015	MSH2/ATR/MCM8
MF	GO:0048407	platelet-derived growth factor binding	24.8857	3	0.000200545	0.00206015	COL2A1/PDGFRA/COL4A1
BP	GO:0001890	placenta development	5.01572	8	0.000206073	0.00169928	PLK4/E2F8/HSP90AB1/CASP8/PPARG/PTK2/NOTCH2/SETD2
BP	GO:0034614	cellular response to reactive oxygen species	5.01572	8	0.000206073	0.00169928	SIRT1/NFE2L2/MET/PDGFRA/NOS3/HDAC6/PRKCD/SETX
MF	GO:0008017	microtubule binding	3.70377	11	0.000207051	0.00207971	KIF23/CENPE/DLGAP5/KIF15/KIF20B/SPAG5/KIF14/CENPF/TPX2/HDAC6/NUMA1
BP	GO:1903037	regulation of leukocyte cell-cell adhesion	3.24292	13	0.000207844	0.00170334	ACTB/JAK2/ERBB2/PTEN/PIK3CA/TGFBR2/SYK/TFRC/RUNX1/SMARCA4/GATA3/SMARCA2/ARID1B
BP	GO:0045830	positive regulation of isotype switching	13.435	4	0.000207976	0.00170334	TP53BP1/ATAD5/MSH2/TFRC
BP	GO:2000819	regulation of nucleotide-excision repair	13.435	4	0.000207976	0.00170334	ACTB/SMARCA4/SMARCA2/ARID1B
CC	GO:0000940	outer kinetochore	24.5903	3	0.000212871	0.0015921	BUB1B/NDC80/CENPF
CC	GO:0005583	fibrillar collagen trimer	24.5903	3	0.000212871	0.0015921	COL11A1/COL2A1/COL16A1
CC	GO:0098643	banded collagen fibril	24.5903	3	0.000212871	0.0015921	COL11A1/COL2A1/COL16A1
BP	GO:0071456	cellular response to hypoxia	4.9825	8	0.000215649	0.00176219	SIRT1/NFE2L2/BRIP1/PPARG/PTEN/DNMT3A/RPTOR/SCN2A
BP	GO:0031334	positive regulation of protein-containing complex assembly	4.40835	9	0.000220115	0.00179463	HSP90AA1/ATR/MET/SYK/TFRC/CDH17/ATM/RICTOR/NUMA1
BP	GO:0010543	regulation of platelet activation	9.04277	5	0.00022401	0.0018136	JAK2/PDGFRA/SYK/NOS3/PRKCD
BP	GO:0060612	adipose tissue development	9.04277	5	0.00022401	0.0018136	SIRT1/HRAS/PPARG/PIK3CA/PPARGC1A
BP	GO:0010833	telomere maintenance via telomere lengthening	6.96628	6	0.000224446	0.0018136	HSP90AA1/HSP90AB1/ATR/RTEL1/NAT10/ATM
BP	GO:0072332	intrinsic apoptotic signaling pathway by p53 class mediator	6.96628	6	0.000224446	0.0018136	SIRT1/CDKN1A/ATAD5/MSH2/EP300/BRCA2
CC	GO:0016514	SWI/SNF complex	13.1149	4	0.000231008	0.00169249	ACTB/SMARCA4/SMARCA2/ARID1B
BP	GO:2001021	negative regulation of response to DNA damage stimulus	6.88133	6	0.000240048	0.00193535	SIRT1/TP53BP1/ATAD5/RECQL5/RTEL1/POLQ
MF	GO:0019903	protein phosphatase binding	4.8992	8	0.00024113	0.00236937	STAT3/HSP90AA1/ERBB2/MET/ANK1/PTK2/STAT1/ITGA1
BP	GO:0002327	immature B cell differentiation	23.5112	3	0.000242777	0.00194436	KIT/PRKDC/ATM
BP	GO:0038063	collagen-activated tyrosine kinase receptor signaling pathway	23.5112	3	0.000242777	0.00194436	SYK/COL4A3/COL4A1
BP	GO:0051573	negative regulation of histone H3-K9 methylation	23.5112	3	0.000242777	0.00194436	BRCA1/SIRT1/DNMT1
BP	GO:0002440	production of molecular mediator of immune response	3.389	12	0.00024421	0.00195152	SIRT1/KIT/PRKDC/TP53BP1/ATAD5/MSH2/NBN/LIG4/SYK/POLQ/TFRC/GATA3
BP	GO:0048146	positive regulation of fibroblast proliferation	8.87215	5	0.000245228	0.00195534	CDC6/CDKN1A/HRAS/LIG4/PDGFRA
BP	GO:0050670	regulation of lymphocyte proliferation	3.93493	10	0.000248899	0.00198025	CDKN1A/ATAD5/JAK2/ERBB2/PTEN/TGFBR2/SYK/SOS1/TFRC/ATM
BP	GO:0007492	endoderm development	6.79842	6	0.000256491	0.00203219	SOX2/COL11A1/COL7A1/SETD2/LAMB1/LAMC1
BP	GO:0007369	gastrulation	4.31838	9	0.00025655	0.00203219	SOX2/COL11A1/TGFBR2/COL7A1/ITGB4/ITGA8/SETD2/LAMB1/NF2
BP	GO:0001667	ameboidal-type cell migration	2.86722	15	0.000260246	0.00205697	ANLN/SIRT1/KIT/NFE2L2/PPARG/MET/PTEN/PIK3CA/PTK2/TGFBR2/NOS3/PLCG1/ITGB4/HDAC6/GATA3
CC	GO:0000803	sex chromosome	12.6918	4	0.000263133	0.0018893	BRCA1/PLK4/DNMT3A/SMC5
BP	GO:0034470	ncRNA processing	2.99915	14	0.000265523	0.0020941	STAT3/ERCC2/PRKDC/NCOR1/DICER1/AGO3/NCOR2/NAT10/BMS1/WDR3/DROSHA/NSUN2/ESF1/NOP14
BP	GO:0046605	regulation of centrosome cycle	8.70785	5	0.00026794	0.00210857	BRCA1/PLK4/STIL/SIRT1/NAT10
BP	GO:0034599	cellular response to oxidative stress	3.59199	11	0.000270148	0.00212134	SIRT1/NFE2L2/FANCD2/JAK2/MET/PDGFRA/PPARGC1A/NOS3/HDAC6/PRKCD/SETX
BP	GO:0071480	cellular response to gamma radiation	12.5393	4	0.000273781	0.00214521	CDKN1A/HRAS/ATR/ATM
CC	GO:0000800	lateral element	22.6988	3	0.000274662	0.00189623	BRCA1/BRCA2/BLM
CC	GO:0044292	dendrite terminus	22.6988	3	0.000274662	0.00189623	HSP90AA1/HSP90AB1/PTCH1
BP	GO:0065004	protein-DNA complex assembly	3.88615	10	0.000274999	0.0021501	CENPE/DLGAP5/KNTC1/CENPF/ATRX/CHAF1A/SSRP1/SMARCA4/NASP/DAXX
BP	GO:0032944	regulation of mononuclear cell proliferation	3.87016	10	0.000284193	0.0022172	CDKN1A/ATAD5/JAK2/ERBB2/PTEN/TGFBR2/SYK/SOS1/TFRC/ATM
BP	GO:0090092	regulation of transmembrane receptor protein serine/threonine kinase signaling pathway	3.56722	11	0.000286598	0.00222724	SIRT1/HSP90AB1/PPARG/CREBBP/EP300/JAK2/ZEB1/TGFBR2/NOTCH2/ITGA8/NUMA1
BP	GO:0032388	positive regulation of intracellular transport	4.25328	9	0.000287045	0.00222724	KIF20B/SPAG5/HSP90AA1/HSP90AB1/HRAS/JAK2/ERBB2/PRKCD/NUMA1
BP	GO:0062012	regulation of small molecule metabolic process	3.32902	12	0.000287326	0.00222724	BRCA1/SIRT1/STAT3/KIT/PPARG/EP300/NCOR1/IRS1/RPTOR/PPARGC1A/NOS3/NCOR2
BP	GO:0030490	maturation of SSU-rRNA	8.54953	5	0.000292213	0.00226028	ERCC2/NAT10/BMS1/WDR3/NOP14
BP	GO:0002821	positive regulation of adaptive immune response	5.48595	7	0.000298884	0.00230204	SIRT1/TP53BP1/ATAD5/MSH2/JAK2/TFRC/GATA3
BP	GO:1904029	regulation of cyclin-dependent protein kinase activity	5.48595	7	0.000298884	0.00230204	CDC6/ACTB/HSP90AB1/CDKN1A/PTEN/CDKN2A/BLM
BP	GO:0002768	immune response-regulating cell surface receptor signaling pathway	3.30949	12	0.000303065	0.00232929	KIT/HRAS/CREBBP/EP300/PIK3CA/PTK2/SYK/IKBKB/SOS1/PLCG1/GATA3/PRKCD
BP	GO:0010632	regulation of epithelial cell migration	3.54278	11	0.000303887	0.00233066	SIRT1/NFE2L2/PPARG/MET/PTEN/PTK2/TGFBR2/NOS3/PLCG1/HDAC6/GATA3
BP	GO:0036294	cellular response to decreased oxygen levels	4.73181	8	0.00030619	0.00234335	SIRT1/NFE2L2/BRIP1/PPARG/PTEN/DNMT3A/RPTOR/SCN2A
BP	GO:0033077	T cell differentiation in thymus	6.56126	6	0.000311187	0.00237579	PRKDC/LIG4/ERBB2/ZEB1/SOS1/GATA3
BP	GO:0002220	innate immune response activating cell surface receptor signaling pathway	12.1348	4	0.000311741	0.00237579	CREBBP/EP300/SYK/IKBKB
BP	GO:0060213	positive regulation of nuclear-transcribed mRNA poly(A) tail shortening	21.7026	3	0.000313141	0.00237646	TNRC6C/TNRC6B/TNRC6A
BP	GO:0071481	cellular response to X-ray	21.7026	3	0.000313141	0.00237646	TP53BP1/ATM/GATA3
BP	GO:0032355	response to estradiol	5.44061	7	0.000314423	0.00238119	STAT3/IGF1R/CASP8/DNMT3A/NCOR2/PTCH1/NCOA3
BP	GO:2000630	positive regulation of miRNA metabolic process	8.39686	5	0.000318118	0.00240415	STAT3/HRAS/PPARG/SMARCA4/GATA3
MF	GO:0031490	chromatin DNA binding	5.41299	7	0.000323252	0.00310873	STAT3/ACTB/ATRX/CREBBP/EP300/PPARGC1A/SMARCA4
CC	GO:0043596	nuclear replication fork	11.9226	4	0.000336812	0.00218522	WDHD1/MCM10/TIMELESS/POLA2
BP	GO:0000302	response to reactive oxygen species	4.14903	9	0.000344516	0.00259822	SIRT1/NFE2L2/MET/PDGFRA/STAT1/NOS3/HDAC6/PRKCD/SETX
BP	GO:0043388	positive regulation of DNA binding	8.24954	5	0.000345726	0.00260193	ERCC2/PPARG/EP300/JAK2/GATA3
CC	GO:0001741	XY body	21.0774	3	0.000346956	0.00218522	BRCA1/PLK4/DNMT3A
CC	GO:0035060	brahma complex	21.0774	3	0.000346956	0.00218522	ACTB/SMARCA2/ARID1B
CC	GO:0140288	GBAF complex	21.0774	3	0.000346956	0.00218522	ACTB/SMARCA4/SMARCA2
CC	GO:1990023	mitotic spindle midzone	21.0774	3	0.000346956	0.00218522	CENPE/KIF20B/NUMA1
BP	GO:0002758	innate immune response-activating signal transduction	11.7556	4	0.00035333	0.00264267	CREBBP/EP300/SYK/IKBKB
BP	GO:0034390	smooth muscle cell apoptotic process	11.7556	4	0.00035333	0.00264267	SIRT1/PPARG/DNMT1/CDKN2A
BP	GO:0034391	regulation of smooth muscle cell apoptotic process	11.7556	4	0.00035333	0.00264267	SIRT1/PPARG/DNMT1/CDKN2A
BP	GO:0043414	macromolecule methylation	3.24292	12	0.000364046	0.00271721	BRCA1/SIRT1/ATRX/CREBBP/PIK3CA/DNMT3A/DNMT1/GATA3/NSUN2/KMT2C/SETD2/KMT2D
BP	GO:0046660	female sex differentiation	5.30898	7	0.000364968	0.00271848	SIRT1/KIT/FANCA/PDGFRA/BRCA2/NOS3/ATM
CC	GO:0005938	cell cortex	3.46787	11	0.000366129	0.00226621	ANLN/ACTB/PTK2/SPTBN2/SPTAN1/SPTBN1/SPTBN4/SPTB/SPTBN5/NF2/NUMA1
BP	GO:0034644	cellular response to UV	6.3401	6	0.000374634	0.00277688	SIRT1/CDKN1A/ATR/CREBBP/EP300/PRKCD
BP	GO:0001706	endoderm formation	8.10731	5	0.000375109	0.00277688	SOX2/COL11A1/COL7A1/SETD2/LAMB1
BP	GO:0061005	cell differentiation involved in kidney development	8.10731	5	0.000375109	0.00277688	STAT1/LAMB2/NOTCH2/PTCH1/GATA3
BP	GO:0006606	protein import into nucleus	4.55975	8	0.000392728	0.00290138	STAT3/HSP90AA1/HSP90AB1/CDKN1A/JAK2/SYK/PRKCD/POLA2
BP	GO:0071888	macrophage apoptotic process	20.1525	3	0.000395427	0.00290944	SIRT1/PTEN/CDKN2A
BP	GO:2000105	positive regulation of DNA-templated DNA replication	20.1525	3	0.000395427	0.00290944	E2F8/ATRX/DBF4
MF	GO:0030515	snoRNA binding	11.4059	4	0.000395899	0.00366048	PRKDC/BMS1/WDR3/NOP14
MF	GO:0019207	kinase regulator activity	3.70925	10	0.000396822	0.00366048	TPX2/HSP90AB1/ERBB3/CDKN1A/PIK3CA/RPTOR/CDKN2A/RICTOR/DBF4/DAXX
BP	GO:0030511	positive regulation of transforming growth factor beta receptor signaling pathway	11.3994	4	0.000398742	0.00291605	HSP90AB1/CREBBP/EP300/ITGA8
BP	GO:0090169	regulation of spindle assembly	11.3994	4	0.000398742	0.00291605	STIL/KIF15/SPAG5/NUMA1
BP	GO:1903846	positive regulation of cellular response to transforming growth factor beta stimulus	11.3994	4	0.000398742	0.00291605	HSP90AB1/CREBBP/EP300/ITGA8
BP	GO:0038127	ERBB signaling pathway	5.22471	7	0.000402136	0.00293494	ERBB3/ERBB2/PIK3CA/PTK2/SOS1/PLCG1/ITGA1
BP	GO:0051653	spindle localization	7.9699	5	0.000406339	0.00295965	ESPL1/ASPM/NDC80/SPAG5/NUMA1
MF	GO:0016407	acetyltransferase activity	6.22142	6	0.000413324	0.00366319	CREBBP/EP300/BRCA2/FASN/NAT10/NCOA3
MF	GO:0016410	N-acyltransferase activity	6.22142	6	0.000413324	0.00366319	SIRT1/CREBBP/EP300/BRCA2/NAT10/NCOA3
BP	GO:0003205	cardiac chamber development	4.50514	8	0.000425643	0.00308783	IGF1R/COL11A1/ANK2/TGFBR2/SOS1/NOS3/NOTCH2/GATA3
BP	GO:0070665	positive regulation of leukocyte proliferation	4.50514	8	0.000425643	0.00308783	KIT/CDKN1A/ATAD5/JAK2/PTK2/TGFBR2/SYK/TFRC
MF	GO:0043138	3'-5' DNA helicase activity	19.553	3	0.000431801	0.00375335	FANCM/RECQL5/BLM
BP	GO:0030218	erythrocyte differentiation	5.14307	7	0.00044227	0.00320204	STAT3/KIT/ERCC2/PRKDC/JAK2/STAT1/GATA3
BP	GO:0001656	metanephros development	6.13335	6	0.000447773	0.0032354	PDGFRA/STAT1/LAMB2/PTCH1/ITGA8/GATA3
BP	GO:0034504	protein localization to nucleus	3.38069	11	0.000451308	0.00325446	STAT3/HSP90AA1/HSP90AB1/CDKN1A/JAK2/SYK/TFRC/POLR1A/PRKCD/NF2/POLA2
BP	GO:0042692	muscle cell differentiation	2.9892	13	0.000453397	0.00326301	SIRT1/KIT/ZEB1/PDGFRA/ANK2/DNMT1/LAMB2/NID1/ITGA8/LAMB1/LAMC1/LAMA1/LAMA2
BP	GO:0003007	heart morphogenesis	3.64515	10	0.000456087	0.00327586	STIL/COL11A1/COL2A1/PTK2/TGFBR2/SOS1/NOS3/NOTCH2/PTCH1/GATA3
BP	GO:0051170	import into nucleus	4.45182	8	0.000460765	0.00330291	STAT3/HSP90AA1/HSP90AB1/CDKN1A/JAK2/SYK/PRKCD/POLA2
MF	GO:0030674	protein-macromolecule adaptor activity	3.15553	12	0.00046386	0.00390027	NDC80/STAT3/ERCC2/COL19A1/COL11A1/ANK1/IRS1/RPTOR/ANK2/SPTBN4/COL14A1/DAXX
MF	GO:0070063	RNA polymerase binding	7.73284	5	0.000465962	0.00390027	BRCA1/RECQL5/ERCC5/ERBB2/NCOA3
BP	GO:0070301	cellular response to hydrogen peroxide	6.0674	6	0.000474477	0.00339448	SIRT1/NFE2L2/MET/HDAC6/PRKCD/SETX
BP	GO:0042542	response to hydrogen peroxide	5.06395	7	0.000485542	0.00344723	SIRT1/NFE2L2/MET/STAT1/HDAC6/PRKCD/SETX
BP	GO:0001822	kidney development	3.34787	11	0.000489673	0.00344723	CENPF/PDGFRA/STAT1/LAMB2/COL4A3/NID1/NOTCH2/PTCH1/ITGA8/GATA3/COL4A4
BP	GO:0001325	formation of extrachromosomal circular DNA	18.809	3	0.000490421	0.00344723	NBN/RTEL1/BLM
BP	GO:0030174	regulation of DNA-templated DNA replication initiation	18.809	3	0.000490421	0.00344723	MCM4/TICRR/NBN
BP	GO:0060211	regulation of nuclear-transcribed mRNA poly(A) tail shortening	18.809	3	0.000490421	0.00344723	TNRC6C/TNRC6B/TNRC6A
BP	GO:0070831	basement membrane assembly	18.809	3	0.000490421	0.00344723	PXDN/LAMB2/LAMB1
BP	GO:0090656	t-circle formation	18.809	3	0.000490421	0.00344723	NBN/RTEL1/BLM
BP	GO:0090737	telomere maintenance via telomere trimming	18.809	3	0.000490421	0.00344723	NBN/RTEL1/BLM
BP	GO:2000104	negative regulation of DNA-templated DNA replication	18.809	3	0.000490421	0.00344723	BRCA2/BLM/TIMELESS
CC	GO:0030055	cell-substrate junction	2.95995	13	0.000499673	0.00304038	KIF23/ACTB/MDC1/COL17A1/JAK2/PTK2/NFASC/FGFR3/HSPG2/ITGB4/ITGA2B/ITGA1/ITGA8
BP	GO:0032205	negative regulation of telomere maintenance	10.748	4	0.000501823	0.00349751	NBN/RTEL1/NAT10/ATM
BP	GO:0035633	maintenance of blood-brain barrier	10.748	4	0.000501823	0.00349751	ACTB/TJP1/LAMC1/LAMA2
BP	GO:0051567	histone H3-K9 methylation	10.748	4	0.000501823	0.00349751	BRCA1/SIRT1/ATRX/DNMT1
BP	GO:0048704	embryonic skeletal system morphogenesis	6.00286	6	0.000502405	0.00349751	ZEB1/COL11A1/COL2A1/PDGFRA/TGFBR2/SETD2
BP	GO:1900542	regulation of purine nucleotide metabolic process	6.00286	6	0.000502405	0.00349751	STAT3/EP300/NCOR1/RPTOR/PPARGC1A/NOS3
BP	GO:0007159	leukocyte cell-cell adhesion	2.9531	13	0.000508216	0.00353118	ACTB/JAK2/ERBB2/PTEN/PIK3CA/TGFBR2/SYK/TFRC/RUNX1/SMARCA4/GATA3/SMARCA2/ARID1B
BP	GO:0006360	transcription by RNA polymerase I	7.58426	5	0.000511873	0.00354977	ERCC2/ERBB2/POLR1A/SMARCA4/DDX11
BP	GO:1903034	regulation of response to wounding	4.37418	8	0.000517828	0.0035842	IGF1R/NFE2L2/HRAS/PTEN/PDGFRA/PTK2/NOS3/PRKCD
CC	GO:0045121	membrane raft	3.31894	11	0.000528884	0.00313741	IGF1R/CASP8/JAK2/IRS1/ANK2/TGFBR2/IKBKB/NOS3/ITGA1/PTCH1/HDAC6
BP	GO:0007044	cell-substrate junction assembly	5.93967	6	0.000531597	0.00367248	COL17A1/PTEN/PTK2/COL16A1/ITGB4/LAMC1
CC	GO:0045177	apical part of cell	2.93954	13	0.000533097	0.00313741	ASPM/HSP90AA1/HSP90AB1/ERBB3/ERBB2/PTEN/ANK2/SPTBN2/SPTBN5/TJP1/PTCH1/ITGA8/NF2
CC	GO:0098857	membrane microdomain	3.30879	11	0.000542517	0.00314135	IGF1R/CASP8/JAK2/IRS1/ANK2/TGFBR2/IKBKB/NOS3/ITGA1/PTCH1/HDAC6
BP	GO:0030168	platelet activation	4.94973	7	0.000556712	0.00383866	ACTB/JAK2/PDGFRA/PIK3CA/SYK/NOS3/PRKCD
MF	GO:0004402	histone acetyltransferase activity	10.4283	4	0.000561855	0.00453497	CREBBP/EP300/BRCA2/NCOA3
MF	GO:0097718	disordered domain specific binding	10.4283	4	0.000561855	0.00453497	HSP90AA1/HSP90AB1/NCOA3/NUMA1
BP	GO:0019217	regulation of fatty acid metabolic process	5.8778	6	0.000562091	0.00386838	BRCA1/SIRT1/PPARG/NCOR1/IRS1/PPARGC1A
CC	GO:0016323	basolateral plasma membrane	3.86573	9	0.000578294	0.00324659	HSP90AA1/HSP90AB1/ERBB3/ERBB2/ANK1/ANK2/TFRC/TJP1/CDH17
BP	GO:0071453	cellular response to oxygen levels	4.29919	8	0.000580488	0.00398741	SIRT1/NFE2L2/BRIP1/PPARG/PTEN/DNMT3A/RPTOR/SCN2A
BP	GO:0043467	regulation of generation of precursor metabolites and energy	4.91279	7	0.000582196	0.00399157	STAT3/EP300/NCOR1/PIK3CA/IRS1/RPTOR/PPARGC1A
CC	GO:0097431	mitotic spindle pole	10.3538	4	0.000583951	0.00324659	ASPM/KIF20B/SPAG5/NUMA1
MF	GO:0008080	N-acetyltransferase activity	7.35867	5	0.00058652	0.004651	CREBBP/EP300/BRCA2/NAT10/NCOA3
CC	GO:0043025	neuronal cell body	2.77074	14	0.000587823	0.00324659	TPX2/HSP90AA1/HSP90AB1/IGF1R/RPTOR/SPTBN2/SPTBN4/SCN1A/SOS1/TNN/ITGA1/HDAC6/ITGA8/NUMA1
BP	GO:0030199	collagen fibril organization	7.34725	5	0.000592868	0.00405706	PXDN/COL11A1/COL2A1/COL14A1/COLGALT2
BP	GO:0031054	pre-miRNA processing	17.6334	3	0.00059888	0.00405982	DICER1/AGO3/DROSHA
BP	GO:0045144	meiotic sister chromatid segregation	17.6334	3	0.00059888	0.00405982	BUB1B/BUB1/RAD21
BP	GO:0050872	white fat cell differentiation	17.6334	3	0.00059888	0.00405982	SIRT1/PPARG/PDGFRA
BP	GO:0051177	meiotic sister chromatid cohesion	17.6334	3	0.00059888	0.00405982	BUB1B/BUB1/RAD21
BP	GO:1903799	negative regulation of miRNA maturation	17.6334	3	0.00059888	0.00405982	STAT3/NCOR1/NCOR2
BP	GO:0007098	centrosome cycle	4.8764	7	0.000608599	0.00411031	BRCA1/PLK4/STIL/NDC80/SIRT1/BRCA2/NAT10
BP	GO:1900180	regulation of protein localization to nucleus	4.8764	7	0.000608599	0.00411031	HSP90AA1/HSP90AB1/JAK2/TFRC/POLR1A/PRKCD/NF2
BP	GO:0016072	rRNA metabolic process	3.50913	10	0.000613002	0.00413234	ERCC2/PRKDC/NAT10/BMS1/WDR3/SMARCA4/DROSHA/DDX11/ESF1/NOP14
BP	GO:0003230	cardiac atrium development	10.167	4	0.000622572	0.00418128	IGF1R/ANK2/SOS1/NOTCH2
BP	GO:0021955	central nervous system neuron axonogenesis	10.167	4	0.000622572	0.00418128	HSP90AA1/HSP90AB1/PTEN/SPTBN4
BP	GO:0051099	positive regulation of binding	4.25061	8	0.000625567	0.00419361	HSP90AB1/ERCC2/PPARG/EP300/JAK2/MET/GATA3/DDX11
BP	GO:0048661	positive regulation of smooth muscle cell proliferation	5.75784	6	0.000627145	0.00419642	IGF1R/JAK2/PIK3CA/TGFBR2/DNMT1/STAT1
BP	GO:0010565	regulation of cellular ketone metabolic process	4.84054	7	0.000635944	0.00424529	BRCA1/SIRT1/PPARG/NCOR1/IRS1/PPARGC1A/NCOR2
BP	GO:0001885	endothelial cell development	7.23421	5	0.000636794	0.00424529	MET/IKBKB/COL15A1/FASN/TJP1
MF	GO:0003688	DNA replication origin binding	17.1089	3	0.000653655	0.005094	CDC6/MCM10/DDX11
BP	GO:0006140	regulation of nucleotide metabolic process	5.69968	6	0.000661786	0.00440379	STAT3/EP300/NCOR1/RPTOR/PPARGC1A/NOS3
BP	GO:0034101	erythrocyte homeostasis	4.80521	7	0.000664256	0.00440404	STAT3/KIT/ERCC2/PRKDC/JAK2/STAT1/GATA3
BP	GO:0061041	regulation of wound healing	4.80521	7	0.000664256	0.00440404	NFE2L2/HRAS/PTEN/PDGFRA/PTK2/NOS3/PRKCD
BP	GO:0009416	response to light stimulus	3.22272	11	0.000671567	0.00444437	SIRT1/KIT/ERCC2/CDKN1A/MSH2/ATR/ERCC5/CREBBP/EP300/BRCA2/PRKCD
BP	GO:0097191	extrinsic apoptotic signaling pathway	3.77858	9	0.000677665	0.00447655	BRCA1/ERBB3/CASP8/JAK2/PTEN/COL2A1/NOS3/FGFR3/DAXX
BP	GO:0014037	Schwann cell differentiation	9.89945	4	0.000690075	0.00454195	ERBB3/DICER1/LAMB2/ITGB4
BP	GO:0045191	regulation of isotype switching	9.89945	4	0.000690075	0.00454195	TP53BP1/ATAD5/MSH2/TFRC
BP	GO:0030879	mammary gland development	4.77039	7	0.000693558	0.00455659	JAK2/TGFBR2/BRCA2/FASN/NCOR2/PTCH1/GATA3
BP	GO:0036473	cell death in response to oxidative stress	5.64269	6	0.000697891	0.00456847	SIRT1/NFE2L2/JAK2/MET/HDAC6/PRKCD
BP	GO:0097306	cellular response to alcohol	5.64269	6	0.000697891	0.00456847	BRCA1/IGF1R/RECQL5/DNMT3A/BLM/PTCH1
BP	GO:0007135	meiosis II	16.5961	3	0.000721534	0.00469776	BUB1B/BUB1/RAD21
BP	GO:0031573	mitotic intra-S DNA damage checkpoint signaling	16.5961	3	0.000721534	0.00469776	MDC1/FANCD2/MSH2
BP	GO:0061983	meiosis II cell cycle process	16.5961	3	0.000721534	0.00469776	BUB1B/BUB1/RAD21
BP	GO:0001819	positive regulation of cytokine production	2.70911	14	0.000728524	0.00473127	BRCA1/SIRT1/STAT3/KIT/HSP90AA1/CASP8/HRAS/JAK2/STAT1/SYK/SPTBN1/RUNX1/GATA3/SETD2
BP	GO:0006303	double-strand break repair via nonhomologous end joining	7.01827	5	0.000731908	0.00473127	PRKDC/TP53BP1/LIG4/POLQ/ATM
BP	GO:0030888	regulation of B cell proliferation	7.01827	5	0.000731908	0.00473127	CDKN1A/ATAD5/PTEN/TFRC/ATM
BP	GO:0032206	positive regulation of telomere maintenance	7.01827	5	0.000731908	0.00473127	ATRX/ATR/NBN/RTEL1/ATM
BP	GO:0150115	cell-substrate junction organization	5.58682	6	0.000735502	0.00474602	COL17A1/PTEN/PTK2/COL16A1/ITGB4/LAMC1
BP	GO:0070316	regulation of G0 to G1 transition	9.64562	4	0.000762597	0.0049121	ACTB/SMARCA4/SMARCA2/ARID1B
MF	GO:0061733	peptide-lysine-N-acetyltransferase activity	9.605	4	0.00077204	0.00573995	CREBBP/EP300/BRCA2/NCOA3
BP	GO:0001936	regulation of endothelial cell proliferation	4.11125	8	0.000778028	0.00499372	SIRT1/STAT3/PPARG/RPTOR/STAT1/COL4A3/NRAS/PLCG1
BP	GO:0097696	receptor signaling pathway via STAT	4.11125	8	0.000778028	0.00499372	STAT3/KIT/PPARG/JAK2/FLT3/STAT1/FGFR3/NF2
MF	GO:0097110	scaffold protein binding	6.91269	5	0.000781916	0.00573995	HSP90AA1/CASP8/SYK/IKBKB/NOS3
MF	GO:0000400	four-way junction DNA binding	16.1025	3	0.000787338	0.00573995	MSH2/FANCM/BLM
MF	GO:0008574	plus-end-directed microtubule motor activity	16.1025	3	0.000787338	0.00573995	CENPE/KIF20B/KIF14
BP	GO:0045639	positive regulation of myeloid cell differentiation	5.47834	6	0.000815414	0.00521519	STAT3/PRKDC/CASP8/STAT1/NOTCH2/RUNX1
BP	GO:0048144	fibroblast proliferation	5.47834	6	0.000815414	0.00521519	CDC6/E2F8/CDKN1A/HRAS/LIG4/PDGFRA
BP	GO:0006913	nucleocytoplasmic transport	3.14435	11	0.000821674	0.00523672	STAT3/HSP90AA1/HSP90AB1/CDKN1A/JAK2/SYK/NSUN2/PRKCD/SETD2/POLA2/LSG1
BP	GO:0051169	nuclear transport	3.14435	11	0.000821674	0.00523672	STAT3/HSP90AA1/HSP90AB1/CDKN1A/JAK2/SYK/NSUN2/PRKCD/SETD2/POLA2/LSG1
CC	GO:0044291	cell-cell contact zone	6.83065	5	0.000832648	0.0045291	PIK3CA/ANK2/SPTBN4/SCN1A/SCN2A
BP	GO:0007004	telomere maintenance via telomerase	6.81484	5	0.000837256	0.00531826	HSP90AA1/HSP90AB1/ATR/NAT10/ATM
MF	GO:0003777	microtubule motor activity	6.80952	5	0.000837549	0.00600908	KIF23/CENPE/KIF15/KIF20B/KIF14
BP	GO:0016233	telomere capping	9.40448	4	0.000840343	0.00531826	PRKDC/NBN/RTEL1/ATM
BP	GO:0042307	positive regulation of protein import into nucleus	9.40448	4	0.000840343	0.00531826	HSP90AA1/HSP90AB1/JAK2/PRKCD
BP	GO:0045740	positive regulation of DNA replication	9.40448	4	0.000840343	0.00531826	E2F8/ATAD5/ATRX/DBF4
BP	GO:0031669	cellular response to nutrient levels	3.66408	9	0.000843173	0.00532685	SIRT1/IGF1R/NFE2L2/CDKN1A/BRIP1/ALB/RPTOR/TNRC6A/RICTOR
BP	GO:0042100	B cell proliferation	5.42566	6	0.0008578	0.00539911	CDKN1A/ATAD5/PTEN/TFRC/ATM/PRKCD
BP	GO:0006978	DNA damage response, signal transduction by p53 class mediator resulting in transcription of p21 class mediator	15.6741	3	0.000859085	0.00539911	FOXM1/CDKN1A/BRCA2
BP	GO:0033151	V(D)J recombination	15.6741	3	0.000859085	0.00539911	PRKDC/LIG4/ATM
BP	GO:0043405	regulation of MAP kinase activity	4.04494	8	0.000864746	0.00542527	KIT/HRAS/PPARG/ERBB2/FLT3/SYK/SOS1/PRKCD
BP	GO:0043542	endothelial cell migration	3.34679	10	0.000881349	0.00551986	SIRT1/NFE2L2/PPARG/MET/PTEN/PIK3CA/PTK2/NOS3/PLCG1/GATA3
CC	GO:0042575	DNA polymerase complex	15.5307	3	0.000889656	0.00476696	REV3L/POLE/POLA2
BP	GO:0002700	regulation of production of molecular mediator of immune response	4.02331	8	0.000895317	0.00559766	SIRT1/KIT/TP53BP1/ATAD5/MSH2/SYK/TFRC/GATA3
BP	GO:0044728	DNA methylation or demethylation	5.37399	6	0.000901865	0.00562888	BRCA1/ATRX/PIK3CA/DNMT3A/DNMT1/GATA3
BP	GO:0071356	cellular response to tumor necrosis factor	3.61711	9	0.000923511	0.0057442	BRCA1/SIRT1/CASP8/NFE2L2/JAK2/STAT1/SYK/IKBKB/GATA3
BP	GO:0045023	G0 to G1 transition	9.1751	4	0.000923515	0.0057442	ACTB/SMARCA4/SMARCA2/ARID1B
MF	GO:0001223	transcription coactivator binding	9.12475	4	0.000939682	0.00663651	CREBBP/EP300/STAT1/GATA3
BP	GO:0060562	epithelial tube morphogenesis	3.08804	11	0.000951691	0.00590035	STIL/KIF20B/MET/TGFBR2/TIMELESS/NOTCH2/PTCH1/GATA3/COL4A1/SETD2/LAMA1
BP	GO:0070527	platelet aggregation	6.62287	5	0.00095351	0.00590035	ACTB/JAK2/PDGFRA/SYK/PRKCD
BP	GO:2000379	positive regulation of reactive oxygen species metabolic process	6.62287	5	0.00095351	0.00590035	NFE2L2/CDKN1A/TGFBR2/SYK/PRKCD
BP	GO:0032386	regulation of intracellular transport	3.07885	11	0.000974932	0.00602262	KIF20B/SPAG5/HSP90AA1/HSP90AB1/HRAS/JAK2/ERBB2/NSUN2/PRKCD/SETD2/NUMA1
BP	GO:0032259	methylation	2.89369	12	0.00099123	0.00611287	BRCA1/SIRT1/ATRX/CREBBP/PIK3CA/DNMT3A/DNMT1/GATA3/NSUN2/KMT2C/SETD2/KMT2D
BP	GO:0017015	regulation of transforming growth factor beta receptor signaling pathway	4.47832	7	0.00100602	0.00614863	SIRT1/HSP90AB1/PPARG/CREBBP/EP300/ZEB1/ITGA8
BP	GO:0007076	mitotic chromosome condensation	14.8492	3	0.00101221	0.00614863	SMC4/NCAPD2/SMC2
BP	GO:0010544	negative regulation of platelet activation	14.8492	3	0.00101221	0.00614863	PDGFRA/NOS3/PRKCD
BP	GO:0042772	DNA damage response, signal transduction resulting in transcription	14.8492	3	0.00101221	0.00614863	FOXM1/CDKN1A/BRCA2
BP	GO:0061298	retina vasculature development in camera-type eye	14.8492	3	0.00101221	0.00614863	PDGFRA/COL4A1/LAMA1
BP	GO:2000042	negative regulation of double-strand break repair via homologous recombination	14.8492	3	0.00101221	0.00614863	TP53BP1/RECQL5/POLQ
BP	GO:0002714	positive regulation of B cell mediated immunity	8.95665	4	0.00101232	0.00614863	TP53BP1/ATAD5/MSH2/TFRC
BP	GO:0002891	positive regulation of immunoglobulin mediated immune response	8.95665	4	0.00101232	0.00614863	TP53BP1/ATAD5/MSH2/TFRC
BP	GO:2000249	regulation of actin cytoskeleton reorganization	8.95665	4	0.00101232	0.00614863	HRAS/PDGFRA/TJP1/NOTCH2
BP	GO:0042698	ovulation cycle	6.53089	5	0.00101594	0.0061603	SIRT1/IGF1R/PDGFRA/NOS3/NCOR2
BP	GO:0033138	positive regulation of peptidyl-serine phosphorylation	5.22471	6	0.00104458	0.00632338	HSP90AA1/HSP90AB1/PIK3CA/RPTOR/TFRC/HDAC6
BP	GO:1903578	regulation of ATP metabolic process	6.44142	5	0.00108135	0.00653506	STAT3/EP300/NCOR1/RPTOR/PPARGC1A
BP	GO:0046822	regulation of nucleocytoplasmic transport	5.17678	6	0.00109581	0.00661139	HSP90AA1/HSP90AB1/JAK2/NSUN2/PRKCD/SETD2
BP	GO:0045088	regulation of innate immune response	3.52668	9	0.00110287	0.00661247	HSP90AA1/PRKDC/CASP8/NFE2L2/PPARG/CREBBP/EP300/SYK/IKBKB
BP	GO:0051150	regulation of smooth muscle cell differentiation	8.74835	4	0.00110695	0.00661247	SIRT1/KIT/ZEB1/DNMT1
BP	GO:0060236	regulation of mitotic spindle organization	8.74835	4	0.00110695	0.00661247	STIL/KIF15/TPX2/NUMA1
BP	GO:0071459	protein localization to chromosome, centromeric region	8.74835	4	0.00110695	0.00661247	BUB1B/NDC80/KNTC1/SMC5
BP	GO:0097009	energy homeostasis	8.74835	4	0.00110695	0.00661247	SIRT1/STAT3/PIK3CA/PPARGC1A
BP	GO:1902275	regulation of chromatin organization	8.74835	4	0.00110695	0.00661247	MKI67/PIK3CA/DNMT1/SSRP1
CC	GO:0035861	site of double-strand break	6.3871	5	0.0011287	0.00595885	RBBP8/TP53BP1/NBN/SMC5/TIMELESS
BP	GO:0031023	microtubule organizing center organization	4.38876	7	0.00113172	0.00673818	BRCA1/PLK4/STIL/NDC80/SIRT1/BRCA2/NAT10
BP	GO:1903844	regulation of cellular response to transforming growth factor beta stimulus	4.38876	7	0.00113172	0.00673818	SIRT1/HSP90AB1/PPARG/CREBBP/EP300/ZEB1/ITGA8
BP	GO:0007173	epidermal growth factor receptor signaling pathway	5.12972	6	0.00114895	0.00680134	ERBB2/PIK3CA/PTK2/SOS1/PLCG1/ITGA1
BP	GO:0043967	histone H4 acetylation	6.35438	5	0.00114984	0.00680134	BRCA1/SIRT1/ACTB/EP300/BRCA2
BP	GO:0048662	negative regulation of smooth muscle cell proliferation	6.35438	5	0.00114984	0.00680134	CDKN1A/PPARG/PTEN/PPARGC1A/NOS3
BP	GO:0051145	smooth muscle cell differentiation	6.35438	5	0.00114984	0.00680134	SIRT1/KIT/ZEB1/DNMT1/ITGA8
BP	GO:0002253	activation of immune response	2.84266	12	0.00115414	0.00681566	HSP90AA1/PRKDC/HRAS/CREBBP/EP300/PIK3CA/PTK2/SYK/IKBKB/PLCG1/GATA3/PRKCD
BP	GO:0051495	positive regulation of cytoskeleton organization	3.85825	8	0.00117239	0.00691216	PLK4/STIL/SPAG5/HRAS/MET/RICTOR/NF2/NUMA1
BP	GO:0008340	determination of adult lifespan	14.1067	3	0.00118155	0.00695481	RAD54L/MSH2/ATM
BP	GO:0007015	actin filament organization	2.69291	13	0.0011853	0.00696555	JAK2/MET/PIK3CA/SPTBN2/SPTAN1/SPTBN1/SPTBN4/SPTB/SPTBN5/TJP1/RICTOR/PRKCD/NF2
CC	GO:0000792	heterochromatin	6.30522	5	0.00119619	0.00622365	SIRT1/ATRX/DNMT3A/DNMT1/CDKN2A
BP	GO:0031532	actin cytoskeleton reorganization	5.0835	6	0.00120403	0.00706419	KIT/HRAS/PDGFRA/TJP1/NOTCH2/RICTOR
BP	GO:0045663	positive regulation of myoblast differentiation	8.54953	4	0.00120762	0.00707374	ACTB/SMARCA4/SMARCA2/ARID1B
BP	GO:0006278	RNA-templated DNA biosynthetic process	6.26965	5	0.00122149	0.0071319	HSP90AA1/HSP90AB1/ATR/NAT10/ATM
BP	GO:0051568	histone H3-K4 methylation	6.26965	5	0.00122149	0.0071319	BRCA1/DNMT1/GATA3/KMT2C/KMT2D
MF	GO:0043175	RNA polymerase core enzyme binding	8.48814	4	0.00123687	0.00851201	RECQL5/ERCC5/ERBB2/NCOA3
BP	GO:0048562	embryonic organ morphogenesis	3.1988	10	0.00123956	0.00722576	STIL/ZEB1/COL11A1/COL2A1/PDGFRA/TGFBR2/NOTCH2/ITGA8/GATA3/SETD2
MF	GO:0003714	transcription corepressor activity	3.82189	8	0.0012429	0.00851201	RBBP8/SIRT1/CREBBP/NCOR1/DNMT3A/NCOR2/SMARCA4/DAXX
BP	GO:0048872	homeostasis of number of cells	3.17719	10	0.00130395	0.00758889	STAT3/KIT/ERCC2/PRKDC/JAK2/FLT3/STAT1/SOS1/NOS3/GATA3
BP	GO:0008631	intrinsic apoptotic signaling pathway in response to oxidative stress	8.35954	4	0.00131452	0.00762591	SIRT1/NFE2L2/JAK2/PRKCD
BP	GO:0060964	regulation of miRNA-mediated gene silencing	8.35954	4	0.00131452	0.00762591	STAT3/PPARG/NCOR1/NCOR2
BP	GO:0007584	response to nutrient	4.27476	7	0.00131813	0.00763463	IGF1R/BRIP1/PPARG/DNMT3A/TGFBR2/STAT1/TFRC
CC	GO:0005925	focal adhesion	2.79701	12	0.00132935	0.00681769	KIF23/ACTB/MDC1/JAK2/PTK2/NFASC/FGFR3/HSPG2/ITGB4/ITGA2B/ITGA1/ITGA8
BP	GO:0001935	endothelial cell proliferation	3.78069	8	0.00133452	0.00771718	SIRT1/STAT3/PPARG/RPTOR/STAT1/COL4A3/NRAS/PLCG1
BP	GO:0042790	nucleolar large rRNA transcription by RNA polymerase I	13.435	3	0.00136773	0.00787474	ERCC2/SMARCA4/DDX11
BP	GO:0010675	regulation of cellular carbohydrate metabolic process	4.24718	7	0.00136829	0.00787474	SIRT1/STAT3/EP300/NCOR1/IRS1/RPTOR/PPARGC1A
BP	GO:0070507	regulation of microtubule cytoskeleton organization	4.24718	7	0.00136829	0.00787474	STIL/KIF15/SPAG5/TPX2/MET/HDAC6/NUMA1
BP	GO:0002824	positive regulation of adaptive immune response based on somatic recombination of immune receptors built from immunoglobulin superfamily domains	4.94973	6	0.00138149	0.00793808	TP53BP1/ATAD5/MSH2/JAK2/TFRC/GATA3
BP	GO:0042593	glucose homeostasis	3.41292	9	0.00138486	0.00794484	SIRT1/STAT3/IGF1R/PPARG/PIK3CA/IRS1/PPARGC1A/PTCH1/SMARCA4
BP	GO:0034728	nucleosome organization	4.21996	7	0.00141993	0.00812992	ATRX/CHAF1A/SSRP1/SMARCA4/NASP/SETD2/DAXX
BP	GO:0033500	carbohydrate homeostasis	3.39921	9	0.00142386	0.00812992	SIRT1/STAT3/IGF1R/PPARG/PIK3CA/IRS1/PPARGC1A/PTCH1/SMARCA4
BP	GO:0045926	negative regulation of growth	3.39921	9	0.00142386	0.00812992	SIRT1/CDKN1A/PTEN/TGFBR2/CDKN2A/FGFR3/PTCH1/SMARCA4/SMARCA2
BP	GO:1901861	regulation of muscle tissue development	8.17781	4	0.00142787	0.00813996	CENPF/ERBB3/PPARGC1A/TNN
BP	GO:0043966	histone H3 acetylation	6.02851	5	0.00145627	0.00828885	BRCA1/SIRT1/EP300/BRCA2/GATA3
BP	GO:0071695	anatomical structure maturation	3.38561	9	0.00146374	0.00831825	KIF14/ERCC2/PPARG/BRCA2/SPTBN4/NRCAM/FGFR3/GATA3/NSUN2
MF	GO:0004715	non-membrane spanning protein tyrosine kinase activity	8.11089	4	0.00146806	0.00983783	JAK2/PTK2/SYK/PRKCD
BP	GO:0090316	positive regulation of intracellular protein transport	4.19308	7	0.00147307	0.00835819	KIF20B/HSP90AA1/HSP90AB1/HRAS/JAK2/ERBB2/PRKCD
MF	GO:0003725	double-stranded RNA binding	6.00313	5	0.00148003	0.00983783	HSP90AB1/DICER1/AGO3/TFRC/DROSHA
CC	GO:0005871	kinesin complex	8.0295	4	0.00153647	0.00765575	KIF23/KIF15/KIF20B/KIF14
BP	GO:0006305	DNA alkylation	5.9522	5	0.00154145	0.00870065	BRCA1/ATRX/PIK3CA/DNMT3A/DNMT1
BP	GO:0006306	DNA methylation	5.9522	5	0.00154145	0.00870065	BRCA1/ATRX/PIK3CA/DNMT3A/DNMT1
BP	GO:0006110	regulation of glycolytic process	8.00381	4	0.00154785	0.00870065	STAT3/EP300/NCOR1/RPTOR
BP	GO:1900368	regulation of post-transcriptional gene silencing by RNA	8.00381	4	0.00154785	0.00870065	STAT3/PPARG/NCOR1/NCOR2
BP	GO:1902459	positive regulation of stem cell population maintenance	8.00381	4	0.00154785	0.00870065	ACTB/SMARCA4/NCOA3/SMARCA2
BP	GO:1902895	positive regulation of miRNA transcription	8.00381	4	0.00154785	0.00870065	STAT3/PPARG/SMARCA4/GATA3
CC	GO:1902554	serine/threonine protein kinase complex	4.83745	6	0.0015601	0.00765575	ERCC2/PRKDC/CDKN1A/TGFBR2/IKBKB/DBF4
BP	GO:0050864	regulation of B cell activation	3.68803	8	0.00156174	0.00875127	TP53BP1/CDKN1A/ATAD5/MSH2/PTEN/SYK/TFRC/ATM
BP	GO:0001832	blastocyst growth	12.8243	3	0.00157136	0.00875127	PALB2/NBN/BRCA2
BP	GO:0006268	DNA unwinding involved in DNA replication	12.8243	3	0.00157136	0.00875127	MCM4/RECQL5/BLM
BP	GO:0032069	regulation of nuclease activity	12.8243	3	0.00157136	0.00875127	SIRT1/PRKCD/DDX11
BP	GO:0032516	positive regulation of phosphoprotein phosphatase activity	12.8243	3	0.00157136	0.00875127	HSP90AB1/JAK2/ITGA1
BP	GO:0072111	cell proliferation involved in kidney development	12.8243	3	0.00157136	0.00875127	STAT1/PTCH1/GATA3
CC	GO:0031430	M band	12.8297	3	0.00157807	0.00765575	ANK1/ANK2/SPTBN1
CC	GO:0044295	axonal growth cone	12.8297	3	0.00157807	0.00765575	HSP90AA1/HSP90AB1/PTCH1
BP	GO:0000079	regulation of cyclin-dependent protein serine/threonine kinase activity	4.82281	6	0.00157825	0.00876265	CDC6/ACTB/CDKN1A/PTEN/CDKN2A/BLM
BP	GO:0021782	glial cell development	4.82281	6	0.00157825	0.00876265	ERCC2/PTEN/DICER1/LAMB2/ITGB4/LAMC3
BP	GO:0060041	retina development in camera-type eye	4.14034	7	0.00158402	0.00878122	STAT3/PDGFRA/LAMB2/SMARCA4/COL4A1/LAMA1/LAMC3
BP	GO:0097305	response to alcohol	3.34547	9	0.00158879	0.0087841	BRCA1/IGF1R/CASP8/RECQL5/DNMT3A/TGFBR2/BLM/PTCH1/GATA3
BP	GO:0021700	developmental maturation	3.09358	10	0.00158939	0.0087841	KIF14/ERCC2/PPARG/PTEN/BRCA2/SPTBN4/NRCAM/FGFR3/GATA3/NSUN2
MF	GO:0034212	peptide N-acetyltransferase activity	7.93457	4	0.00159424	0.0104435	CREBBP/EP300/BRCA2/NCOA3
BP	GO:0034612	response to tumor necrosis factor	3.3323	9	0.00163233	0.00900769	BRCA1/SIRT1/CASP8/NFE2L2/JAK2/STAT1/SYK/IKBKB/GATA3
BP	GO:0035850	epithelial cell differentiation involved in kidney development	7.83706	4	0.00167468	0.00921328	STAT1/LAMB2/NOTCH2/GATA3
BP	GO:0060147	regulation of post-transcriptional gene silencing	7.83706	4	0.00167468	0.00921328	STAT3/PPARG/NCOR1/NCOR2
BP	GO:0031060	regulation of histone methylation	5.80523	5	0.00172272	0.00946322	BRCA1/SIRT1/ATRX/DNMT1/GATA3
BP	GO:0032869	cellular response to insulin stimulus	3.61711	8	0.00176474	0.00967935	SIRT1/IGF1R/PRKDC/PPARG/PIK3CA/IRS1/STAT1/PRKCD
BP	GO:0031061	negative regulation of histone methylation	12.2667	3	0.001793	0.00977509	BRCA1/SIRT1/DNMT1
BP	GO:0046599	regulation of centriole replication	12.2667	3	0.001793	0.00977509	BRCA1/PLK4/STIL
BP	GO:0097150	neuronal stem cell population maintenance	12.2667	3	0.001793	0.00977509	ASPM/FANCD2/SOX2
BP	GO:0140747	regulation of ncRNA transcription	12.2667	3	0.001793	0.00977509	ATRX/SMARCA4/DDX11
BP	GO:0035307	positive regulation of protein dephosphorylation	7.67712	4	0.00180855	0.00984503	HSP90AB1/JAK2/ITGA1/PRKCD
BP	GO:0042509	regulation of tyrosine phosphorylation of STAT protein	5.73444	5	0.001819	0.00987224	KIT/JAK2/FLT3/FGFR3/NF2
BP	GO:2000736	regulation of stem cell differentiation	5.73444	5	0.001819	0.00987224	STAT3/PRKDC/NFE2L2/PDGFRA/NSUN2
BP	GO:0042254	ribosome biogenesis	3.0337	10	0.00183517	0.00994506	ERCC2/PRKDC/PTEN/NAT10/BMS1/WDR3/DROSHA/LSG1/ESF1/NOP14
BP	GO:0045446	endothelial cell differentiation	4.66338	6	0.00187291	0.0101089	MET/ZEB1/IKBKB/COL15A1/FASN/TJP1
BP	GO:2000278	regulation of DNA biosynthetic process	4.66338	6	0.00187291	0.0101089	HSP90AA1/HSP90AB1/CDKN1A/ATR/NAT10/ATM
BP	GO:0031396	regulation of protein ubiquitination	3.58266	8	0.00187378	0.0101089	BRCA1/BUB1B/FANCI/HSP90AA1/HSP90AB1/FANCM/PTEN/DAXX
BP	GO:0030856	regulation of epithelial cell differentiation	4.01411	7	0.00188994	0.0101809	ZEB1/STAT1/IKBKB/PTCH1/NCOA3/GATA3/NUMA1
CC	GO:0030315	T-tubule	7.56626	4	0.0019173	0.00917747	IGF1R/ANK2/SCN1A/SCN2A
BP	GO:0031507	heterochromatin formation	5.66535	5	0.00191916	0.0103163	SIRT1/PIK3CA/DNMT3A/DNMT1/KMT2D
BP	GO:0002429	immune response-activating cell surface receptor signaling pathway	3.01426	10	0.00192361	0.0103163	HRAS/CREBBP/EP300/PIK3CA/PTK2/SYK/IKBKB/PLCG1/GATA3/PRKCD
BP	GO:0002757	immune response-activating signal transduction	3.01426	10	0.00192361	0.0103163	HRAS/CREBBP/EP300/PIK3CA/PTK2/SYK/IKBKB/PLCG1/GATA3/PRKCD
BP	GO:0042594	response to starvation	3.56568	8	0.00193026	0.0103366	SIRT1/IGF1R/NFE2L2/CDKN1A/ALB/RPTOR/PPARGC1A/TNRC6A
BP	GO:0060966	regulation of gene silencing by RNA	7.52358	4	0.00194966	0.0104105	STAT3/PPARG/NCOR1/NCOR2
BP	GO:0071901	negative regulation of protein serine/threonine kinase activity	4.62515	6	0.00195269	0.0104105	SIRT1/CDKN1A/PPARG/PTEN/CDKN2A/PRKCD
BP	GO:1901989	positive regulation of cell cycle phase transition	4.62515	6	0.00195269	0.0104105	CDC6/ESPL1/STIL/DLGAP5/ATAD5/RPTOR
MF	GO:0008093	cytoskeletal anchor activity	11.9019	3	0.00195371	0.0124377	ANK1/ANK2/SPTBN4
MF	GO:0017116	single-stranded DNA helicase activity	11.9019	3	0.00195371	0.0124377	MCM4/POLQ/MCM8
CC	GO:0009898	cytoplasmic side of plasma membrane	3.97994	7	0.00199089	0.00940433	KIT/PTEN/ANK1/PTK2/SYK/IKBKB/SPTB
BP	GO:0031668	cellular response to extracellular stimulus	3.23055	9	0.00201626	0.0107336	SIRT1/IGF1R/NFE2L2/CDKN1A/BRIP1/ALB/RPTOR/TNRC6A/RICTOR
BP	GO:0006346	DNA methylation-dependent heterochromatin formation	11.7556	3	0.0020332	0.0107543	SIRT1/DNMT3A/DNMT1
BP	GO:0006925	inflammatory cell apoptotic process	11.7556	3	0.0020332	0.0107543	SIRT1/PTEN/CDKN2A
BP	GO:0035162	embryonic hemopoiesis	11.7556	3	0.0020332	0.0107543	KIT/TGFBR2/GATA3
BP	GO:0060706	cell differentiation involved in embryonic placenta development	11.7556	3	0.0020332	0.0107543	PLK4/E2F8/CASP8
BP	GO:0071482	cellular response to light stimulus	4.58755	6	0.00203501	0.0107543	SIRT1/CDKN1A/ATR/CREBBP/EP300/PRKCD
BP	GO:0002064	epithelial cell development	3.5322	8	0.00204724	0.0108032	ATRX/MET/IKBKB/LAMB2/COL15A1/FASN/TJP1/NOTCH2
BP	GO:0050982	detection of mechanical stimulus	7.37606	4	0.00209821	0.011024	KIT/COL11A1/PTK2/SCN1A
BP	GO:0101023	vascular endothelial cell proliferation	7.37606	4	0.00209821	0.011024	STAT3/PPARG/COL4A3/PLCG1
BP	GO:1905562	regulation of vascular endothelial cell proliferation	7.37606	4	0.00209821	0.011024	STAT3/PPARG/COL4A3/PLCG1
BP	GO:0050821	protein stabilization	3.51569	8	0.00210779	0.0110583	HSP90AA1/HSP90AB1/EP300/PTEN/ANK2/MCM8/PPARGC1A/PRKCD
BP	GO:0007281	germ cell development	2.9761	10	0.00211084	0.0110583	ASPM/KIT/MSH2/BRIP1/BRCA2/ATM/PTCH1/SMARCA2/NSUN2/KMT2D
MF	GO:0004518	nuclease activity	3.50952	8	0.00212717	0.0133539	RBBP8/PXDNL/FANCM/ERCC5/DICER1/POLE/AGO3/DROSHA
BP	GO:0000281	mitotic cytokinesis	5.53205	5	0.0021315	0.0111343	KIF23/ESPL1/ANLN/KIF20B/SPTBN1
BP	GO:0008625	extrinsic apoptotic signaling pathway via death domain receptors	5.53205	5	0.0021315	0.0111343	BRCA1/CASP8/PTEN/NOS3/DAXX
CC	GO:0045171	intercellular bridge	5.52592	5	0.00214997	0.0100239	CDC6/CENPE/KIF20B/TPX2/SETX
BP	GO:0051098	regulation of binding	2.78089	11	0.00218373	0.0113906	ACTB/HSP90AB1/ERCC2/CDKN1A/PPARG/EP300/JAK2/MET/GATA3/PRKCD/DDX11
BP	GO:0043280	positive regulation of cysteine-type endopeptidase activity involved in apoptotic process	4.51415	6	0.00220749	0.011498	SIRT1/CASP8/PPARG/JAK2/SYK/COL4A3
MF	GO:0003887	DNA-directed DNA polymerase activity	11.4059	3	0.00221492	0.013529	REV3L/POLQ/POLE
MF	GO:0070840	dynein complex binding	11.4059	3	0.00221492	0.013529	CENPF/HDAC6/NUMA1
BP	GO:0050730	regulation of peptidyl-tyrosine phosphorylation	3.18197	9	0.00223357	0.011604	KIT/ERBB3/JAK2/FLT3/SYK/FGFR3/RICTOR/PRKCD/NF2
BP	GO:0002262	myeloid cell homeostasis	3.89535	7	0.00223983	0.011604	STAT3/KIT/ERCC2/PRKDC/JAK2/STAT1/GATA3
BP	GO:0007260	tyrosine phosphorylation of STAT protein	5.46772	5	0.00224387	0.011604	KIT/JAK2/FLT3/FGFR3/NF2
BP	GO:0061053	somite development	5.46772	5	0.00224387	0.011604	PALB2/PRKDC/EP300/ATM/PTCH1
BP	GO:0090502	RNA phosphodiester bond hydrolysis, endonucleolytic	5.46772	5	0.00224387	0.011604	DICER1/AGO3/BMS1/DROSHA/NOP14
BP	GO:0034329	cell junction assembly	2.62451	12	0.00225121	0.0116254	ACTB/COL17A1/PTEN/PTK2/ANK2/IKBKB/SPTBN2/NRCAM/COL16A1/TJP1/ITGB4/LAMC1
BP	GO:0046641	positive regulation of alpha-beta T cell proliferation	11.2854	3	0.00229249	0.0117547	JAK2/TGFBR2/SYK
BP	GO:0048745	smooth muscle tissue development	11.2854	3	0.00229249	0.0117547	TNN/PTCH1/ITGA8
BP	GO:0060396	growth hormone receptor signaling pathway	11.2854	3	0.00229249	0.0117547	STAT3/JAK2/PTK2
BP	GO:0071378	cellular response to growth hormone stimulus	11.2854	3	0.00229249	0.0117547	STAT3/JAK2/PTK2
BP	GO:2000114	regulation of establishment of cell polarity	11.2854	3	0.00229249	0.0117547	KIF20B/RICTOR/GATA3
BP	GO:0003206	cardiac chamber morphogenesis	4.47832	6	0.00229776	0.011765	COL11A1/TGFBR2/SOS1/NOS3/NOTCH2/GATA3
BP	GO:0002460	adaptive immune response based on somatic recombination of immune receptors built from immunoglobulin superfamily domains	2.75865	11	0.00232375	0.0118813	STAT3/TP53BP1/HRAS/ATAD5/MSH2/NBN/LIG4/JAK2/TFRC/GATA3/PRKCD
BP	GO:0048145	regulation of fibroblast proliferation	5.40487	5	0.00236049	0.0120352	CDC6/CDKN1A/HRAS/LIG4/PDGFRA
BP	GO:1900182	positive regulation of protein localization to nucleus	5.40487	5	0.00236049	0.0120352	HSP90AA1/HSP90AB1/JAK2/TFRC/PRKCD
BP	GO:0002639	positive regulation of immunoglobulin production	7.09772	4	0.0024184	0.0122958	TP53BP1/ATAD5/MSH2/TFRC
BP	GO:0010656	negative regulation of muscle cell apoptotic process	7.09772	4	0.0024184	0.0122958	IGF1R/NFE2L2/JAK2/DNMT1
BP	GO:0002377	immunoglobulin production	3.43543	8	0.002432	0.0123476	PRKDC/TP53BP1/ATAD5/MSH2/NBN/LIG4/POLQ/TFRC
BP	GO:0007259	receptor signaling pathway via JAK-STAT	3.8274	7	0.00247255	0.0125359	STAT3/KIT/JAK2/FLT3/STAT1/FGFR3/NF2
BP	GO:0006304	DNA modification	4.40835	6	0.00248661	0.0125719	BRCA1/ATRX/PIK3CA/DNMT3A/DNMT1/GATA3
BP	GO:0048706	embryonic skeletal system development	4.40835	6	0.00248661	0.0125719	ZEB1/COL11A1/COL2A1/PDGFRA/TGFBR2/SETD2
MF	GO:0004519	endonuclease activity	4.37988	6	0.00256343	0.0154489	RBBP8/PXDNL/ERCC5/DICER1/AGO3/DROSHA
BP	GO:0051656	establishment of organelle localization	2.58247	12	0.00256902	0.0128569	ESPL1/CENPE/NDC80/SPAG5/KIF14/CENPF/KIT/SYK/ATM/HDAC6/NUMA1/LSG1
BP	GO:0002433	immune response-regulating cell surface receptor signaling pathway involved in phagocytosis	10.8513	3	0.00257137	0.0128569	PTK2/SYK/PRKCD
BP	GO:0033622	integrin activation	10.8513	3	0.00257137	0.0128569	KIF14/COL16A1/CDH17
BP	GO:0038096	Fc-gamma receptor signaling pathway involved in phagocytosis	10.8513	3	0.00257137	0.0128569	PTK2/SYK/PRKCD
BP	GO:0051307	meiotic chromosome separation	10.8513	3	0.00257137	0.0128569	TOP2A/ESPL1/FANCM
BP	GO:0060333	interferon-gamma-mediated signaling pathway	10.8513	3	0.00257137	0.0128569	PPARG/JAK2/STAT1
BP	GO:1903798	regulation of miRNA maturation	10.8513	3	0.00257137	0.0128569	STAT3/NCOR1/NCOR2
BP	GO:1904353	regulation of telomere capping	10.8513	3	0.00257137	0.0128569	NBN/RTEL1/ATM
BP	GO:0043410	positive regulation of MAPK cascade	2.46488	13	0.00258077	0.0128634	KIT/IGF1R/HRAS/JAK2/ERBB2/SOX2/PTEN/FLT3/PDGFRA/SYK/FGFR3/NOTCH2/ITGA1
BP	GO:0045931	positive regulation of mitotic cell cycle	4.37418	6	0.00258529	0.0128634	CDC6/ESPL1/STIL/DLGAP5/RPTOR/BRCA2
BP	GO:0051293	establishment of spindle localization	6.96628	4	0.00259044	0.0128634	ESPL1/NDC80/SPAG5/NUMA1
BP	GO:0071168	protein localization to chromatin	6.96628	4	0.00259044	0.0128634	MSH2/MCM8/SETD2/RAD21
BP	GO:0072698	protein localization to microtubule cytoskeleton	6.96628	4	0.00259044	0.0128634	STIL/KIF20B/SPAG5/NUMA1
BP	GO:0010950	positive regulation of endopeptidase activity	3.78341	7	0.00263776	0.0130804	SIRT1/STAT3/CASP8/PPARG/JAK2/SYK/COL4A3
BP	GO:0031929	TOR signaling	4.34053	6	0.00268689	0.0133058	SIRT1/PIK3CA/RPTOR/ATM/RICTOR/GATA3
CC	GO:0042383	sarcolemma	4.33947	6	0.00269913	0.0124229	IGF1R/ANK2/SCN1A/SCN2A/LAMA2/COL6A3
BP	GO:0009267	cellular response to starvation	3.76179	7	0.00272348	0.0134686	SIRT1/IGF1R/NFE2L2/CDKN1A/ALB/RPTOR/TNRC6A
BP	GO:0030900	forebrain development	2.70102	11	0.00273307	0.0134976	ASPM/STIL/KIF14/IGF1R/ATRX/SOX2/ZEB1/PTEN/SETD2/LAMB1/NF2
MF	GO:0044389	ubiquitin-like protein ligase binding	2.86942	10	0.0027434	0.016316	BRCA1/HSP90AA1/HSP90AB1/ERBB3/CASP8/CDKN1A/STAT1/PPARGC1A/HDAC6/DAXX
BP	GO:0071496	cellular response to external stimulus	2.86722	10	0.00276232	0.0136091	SIRT1/IGF1R/CASP8/NFE2L2/CDKN1A/BRIP1/ALB/RPTOR/TNRC6A/RICTOR
BP	GO:0003179	heart valve morphogenesis	6.83962	4	0.00277069	0.0136091	TGFBR2/NOS3/NOTCH2/GATA3
BP	GO:0010518	positive regulation of phospholipase activity	6.83962	4	0.00277069	0.0136091	KIT/HRAS/PDGFRA/FGFR3
BP	GO:0031103	axon regeneration	6.83962	4	0.00277069	0.0136091	IGF1R/JAK2/PTEN/LAMB2
BP	GO:0001894	tissue homeostasis	3.07783	9	0.00279093	0.013674	ACTB/ALB/COL2A1/SYK/NOS3/TFRC/TJP1/LAMC1/LAMA2
BP	GO:0010595	positive regulation of endothelial cell migration	4.30739	6	0.00279146	0.013674	SIRT1/NFE2L2/MET/NOS3/PLCG1/GATA3
BP	GO:0010875	positive regulation of cholesterol efflux	10.4494	3	0.00287032	0.0139897	SIRT1/PPARG/PTCH1
BP	GO:0033081	regulation of T cell differentiation in thymus	10.4494	3	0.00287032	0.0139897	ERBB2/ZEB1/SOS1
BP	GO:0007596	blood coagulation	3.34381	8	0.0028713	0.0139897	ACTB/NFE2L2/JAK2/PDGFRA/PIK3CA/SYK/NOS3/PRKCD
BP	GO:0070828	heterochromatin organization	5.1673	5	0.00287137	0.0139897	SIRT1/PIK3CA/DNMT3A/DNMT1/KMT2D
MF	GO:0042826	histone deacetylase binding	4.27723	6	0.00288527	0.0169369	TOP2A/HSP90AA1/HSP90AB1/NCOR1/NCOR2/HDAC6
BP	GO:0001764	neuron migration	3.71928	7	0.00290132	0.0141167	ASPM/KIF20B/STAT3/HSP90AA1/NRCAM/TNN/GATA3
BP	GO:0043470	regulation of carbohydrate catabolic process	6.71748	4	0.00295935	0.0143797	STAT3/EP300/NCOR1/RPTOR
BP	GO:0009791	post-embryonic development	5.11113	5	0.00301065	0.0145969	ERCC2/ATRX/JAK2/ATM/GATA3
BP	GO:0048638	regulation of developmental growth	2.83267	10	0.00301212	0.0145969	STAT3/CDKN1A/PTEN/PIK3CA/TGFBR2/SPTBN4/NRCAM/FGFR3/RUNX1/PTCH1
CC	GO:0030686	90S preribosome	10.1753	3	0.0031134	0.0141482	BMS1/WDR3/NOP14
MF	GO:0050681	nuclear androgen receptor binding	10.1386	3	0.00312463	0.0181068	EP300/SMARCA4/DAXX
BP	GO:0045814	negative regulation of gene expression, epigenetic	5.05617	5	0.00315475	0.0152156	SIRT1/PIK3CA/DNMT3A/DNMT1/KMT2D
BP	GO:0051781	positive regulation of cell division	5.05617	5	0.00315475	0.0152156	KIF23/CDC6/KIF20B/KIF14/IGF1R
BP	GO:1904705	regulation of vascular associated smooth muscle cell proliferation	5.05617	5	0.00315475	0.0152156	CDKN1A/PPARG/JAK2/PTEN/DNMT1
BP	GO:0018023	peptidyl-lysine trimethylation	6.59963	4	0.00315661	0.0152156	SIRT1/ATRX/SETD2/KMT2D
BP	GO:0032878	regulation of establishment or maintenance of cell polarity	10.0762	3	0.00318981	0.0153083	KIF20B/RICTOR/GATA3
BP	GO:0045606	positive regulation of epidermal cell differentiation	10.0762	3	0.00318981	0.0153083	PTCH1/NCOA3/NUMA1
BP	GO:0070920	regulation of production of small RNA involved in gene silencing by RNA	10.0762	3	0.00318981	0.0153083	STAT3/NCOR1/NCOR2
BP	GO:0006364	rRNA processing	3.28541	8	0.00319697	0.0153083	ERCC2/PRKDC/NAT10/BMS1/WDR3/DROSHA/ESF1/NOP14
BP	GO:0048588	developmental cell growth	3.28541	8	0.00319697	0.0153083	HSP90AA1/HSP90AB1/TGFBR2/LAMB2/NRCAM/TNN/HDAC6/KMT2D
BP	GO:0010594	regulation of endothelial cell migration	3.27112	8	0.00328271	0.0156609	SIRT1/NFE2L2/PPARG/MET/PTK2/NOS3/PLCG1/GATA3
BP	GO:0050817	coagulation	3.27112	8	0.00328271	0.0156609	ACTB/NFE2L2/JAK2/PDGFRA/PIK3CA/SYK/NOS3/PRKCD
BP	GO:0043409	negative regulation of MAPK cascade	3.63709	7	0.00328361	0.0156609	FOXM1/IGF1R/PPARG/NCOR1/PTEN/PRKCD/NF2
MF	GO:0050840	extracellular matrix binding	6.51768	4	0.00329592	0.0188577	PXDN/COL11A1/NID1/ITGA2B
BP	GO:0035304	regulation of protein dephosphorylation	5.00238	5	0.00330376	0.0157363	HSP90AB1/JAK2/IKBKB/ITGA1/PRKCD
BP	GO:1903829	positive regulation of protein localization	2.5023	12	0.00331457	0.0157671	NDC80/KIF20B/HSP90AA1/HSP90AB1/HRAS/PPARG/JAK2/ERBB2/SPTBN1/TFRC/PRKCD/NUMA1
BP	GO:1990778	protein localization to cell periphery	2.79065	10	0.00334941	0.0159119	ACTB/HRAS/ANK1/ANK2/IKBKB/SPTBN1/SPTBN4/NFASC/PTCH1/NUMA1
BP	GO:0007498	mesoderm development	4.14903	6	0.00336068	0.0159329	PALB2/JAK2/ITGB4/ITGA8/SETD2/NF2
BP	GO:0044380	protein localization to cytoskeleton	6.48585	4	0.00336264	0.0159329	STIL/KIF20B/SPAG5/NUMA1
BP	GO:0007599	hemostasis	3.25696	8	0.00337023	0.015948	ACTB/NFE2L2/JAK2/PDGFRA/PIK3CA/SYK/NOS3/PRKCD
BP	GO:0042129	regulation of T cell proliferation	3.61711	7	0.00338492	0.0159966	JAK2/ERBB2/PTEN/TGFBR2/SYK/SOS1/TFRC
BP	GO:0090287	regulation of cellular response to growth factor stimulus	2.78239	10	0.00342035	0.016143	SIRT1/HSP90AB1/PPARG/CREBBP/EP300/ZEB1/NOTCH2/ITGA8/GATA3/NUMA1
BP	GO:0034109	homotypic cell-cell adhesion	4.94973	5	0.00345777	0.0162772	ACTB/JAK2/PDGFRA/SYK/PRKCD
BP	GO:1990874	vascular associated smooth muscle cell proliferation	4.94973	5	0.00345777	0.0162772	CDKN1A/PPARG/JAK2/PTEN/DNMT1
BP	GO:0031571	mitotic G1 DNA damage checkpoint signaling	9.72877	3	0.00353025	0.0165968	PRKDC/CDKN1A/ATM
BP	GO:0042306	regulation of protein import into nucleus	6.37592	4	0.00357765	0.016776	HSP90AA1/HSP90AB1/JAK2/PRKCD
BP	GO:0043666	regulation of phosphoprotein phosphatase activity	6.37592	4	0.00357765	0.016776	HSP90AB1/JAK2/IKBKB/ITGA1
BP	GO:0022618	ribonucleoprotein complex assembly	3.21521	8	0.00364369	0.0170636	HSP90AA1/HSP90AB1/PRKDC/ATR/DICER1/AGO3/ATM/SETX
BP	GO:0003158	endothelium development	4.05949	6	0.00374128	0.017498	MET/ZEB1/IKBKB/COL15A1/FASN/TJP1
BP	GO:0002011	morphogenesis of an epithelial sheet	6.26965	4	0.0038018	0.0177581	PTEN/SOS1/NOTCH2/LAMA1
BP	GO:0006109	regulation of carbohydrate metabolic process	3.53932	7	0.00381422	0.0177931	SIRT1/STAT3/EP300/NCOR1/IRS1/RPTOR/PPARGC1A
BP	GO:0002705	positive regulation of leukocyte mediated immunity	4.03049	6	0.00387498	0.0180171	KIT/TP53BP1/ATAD5/MSH2/TFRC/GATA3
BP	GO:0010464	regulation of mesenchymal cell proliferation	9.40448	3	0.00389209	0.0180171	ZEB1/TGFBR2/STAT1
BP	GO:0044819	mitotic G1/S transition checkpoint signaling	9.40448	3	0.00389209	0.0180171	PRKDC/CDKN1A/ATM
BP	GO:0070198	protein localization to chromosome, telomeric region	9.40448	3	0.00389209	0.0180171	ATRX/ATR/BRCA2
BP	GO:0090330	regulation of platelet aggregation	9.40448	3	0.00389209	0.0180171	JAK2/SYK/PRKCD
BP	GO:1903205	regulation of hydrogen peroxide-induced cell death	9.40448	3	0.00389209	0.0180171	NFE2L2/MET/HDAC6
BP	GO:0048469	cell maturation	3.52039	7	0.00392773	0.0181589	KIF14/ERCC2/PPARG/BRCA2/SPTBN4/NRCAM/GATA3
BP	GO:1902807	negative regulation of cell cycle G1/S phase transition	4.7982	5	0.00395074	0.0182419	PRKDC/CDKN1A/SOX2/PTEN/ATM
CC	GO:0036464	cytoplasmic ribonucleoprotein granule	3.17295	8	0.00395702	0.0177571	ACTB/LIG4/RPTOR/TNRC6C/AGO3/TNRC6B/TNRC6A/NSUN2
MF	GO:0004536	deoxyribonuclease activity	6.18627	4	0.00398155	0.022218	RBBP8/ERCC5/DICER1/POLE
MF	GO:0140677	molecular function activator activity	6.18627	4	0.00398155	0.022218	BRCA1/CDKN1A/MET/PTK2
BP	GO:1902893	regulation of miRNA transcription	6.16687	4	0.00403528	0.0185849	STAT3/PPARG/SMARCA4/GATA3
BP	GO:1904356	regulation of telomere maintenance via telomere lengthening	6.16687	4	0.00403528	0.0185849	ATR/RTEL1/NAT10/ATM
BP	GO:0043279	response to alkaloid	4.74974	5	0.00412568	0.018953	HSP90AA1/HSP90AB1/RECQL5/DNMT3A/BLM
BP	GO:0061326	renal tubule development	4.74974	5	0.00412568	0.018953	STAT1/NOTCH2/PTCH1/GATA3/COL4A1
MF	GO:0043548	phosphatidylinositol 3-kinase binding	9.12475	3	0.0042339	0.0233381	IGF1R/JAK2/IRS1
BP	GO:0033688	regulation of osteoblast proliferation	9.10111	3	0.00427569	0.0195301	IGF1R/TNN/NF2
BP	GO:0060390	regulation of SMAD protein signal transduction	9.10111	3	0.00427569	0.0195301	PPARG/JAK2/SPTBN1
BP	GO:0031102	neuron projection regeneration	6.0674	4	0.00427828	0.0195301	IGF1R/JAK2/PTEN/LAMB2
BP	GO:0046824	positive regulation of nucleocytoplasmic transport	6.0674	4	0.00427828	0.0195301	HSP90AA1/HSP90AB1/JAK2/PRKCD
BP	GO:0061614	miRNA transcription	6.0674	4	0.00427828	0.0195301	STAT3/PPARG/SMARCA4/GATA3
BP	GO:2001056	positive regulation of cysteine-type endopeptidase activity	3.94593	6	0.00429738	0.019583	SIRT1/CASP8/PPARG/JAK2/SYK/COL4A3
BP	GO:0098869	cellular oxidant detoxification	4.70224	5	0.00430609	0.019583	PXDN/PXDNL/NFE2L2/ALB/NOS3
BP	GO:1901992	positive regulation of mitotic cell cycle phase transition	4.70224	5	0.00430609	0.019583	CDC6/ESPL1/STIL/DLGAP5/RPTOR
CC	GO:0070938	contractile ring	19.6723	2	0.00438632	0.0194406	ANLN/KIF20B
BP	GO:0071826	ribonucleoprotein complex subunit organization	3.10892	8	0.00445736	0.0202455	HSP90AA1/HSP90AB1/PRKDC/ATR/DICER1/AGO3/ATM/SETX
CC	GO:1990752	microtubule end	8.94194	3	0.00451246	0.0195386	ASPM/SPAG5/NUMA1
BP	GO:0032481	positive regulation of type I interferon production	5.9711	4	0.00453096	0.0205282	HSP90AA1/STAT1/SYK/SETD2
BP	GO:0098781	ncRNA transcription	5.9711	4	0.00453096	0.0205282	ERCC2/ATRX/SMARCA4/DDX11
BP	GO:0031346	positive regulation of cell projection organization	2.67173	10	0.0045449	0.0205657	ANLN/KIT/HSP90AA1/IGF1R/NFE2L2/HRAS/EP300/PIK3CA/TNN/SETX
CC	GO:0090734	site of DNA damage	4.63969	5	0.00457134	0.0195386	RBBP8/TP53BP1/NBN/SMC5/TIMELESS
CC	GO:0043073	germ cell nucleus	5.9613	4	0.00457172	0.0195386	TOP2A/BRCA1/TOPBP1/DNMT1
BP	GO:0045089	positive regulation of innate immune response	3.89151	6	0.00459727	0.0207767	HSP90AA1/PRKDC/CREBBP/EP300/SYK/IKBKB
BP	GO:0007265	Ras protein signal transduction	2.66416	10	0.0046352	0.020922	FOXM1/KIF14/CDKN1A/HRAS/MET/DNMT1/CDKN2A/NRAS/SOS1/NOTCH2
MF	GO:0051059	NF-kappaB binding	8.83041	3	0.0046501	0.0253234	EP300/CDKN2A/NOTCH2
BP	GO:0050731	positive regulation of peptidyl-tyrosine phosphorylation	3.41095	7	0.00466357	0.0210238	KIT/ERBB3/JAK2/FLT3/SYK/FGFR3/RICTOR
BP	GO:0014044	Schwann cell development	8.8167	3	0.00468146	0.0210359	DICER1/LAMB2/ITGB4
BP	GO:0140718	facultative heterochromatin formation	8.8167	3	0.00468146	0.0210359	SIRT1/DNMT3A/DNMT1
BP	GO:0031058	positive regulation of histone modification	4.61004	5	0.00468368	0.0210359	BRCA1/SIRT1/DNMT1/PPARGC1A/GATA3
BP	GO:0050671	positive regulation of lymphocyte proliferation	3.86485	6	0.00475286	0.021094	CDKN1A/ATAD5/JAK2/TGFBR2/SYK/TFRC
BP	GO:0001542	ovulation from ovarian follicle	18.809	2	0.0047863	0.021094	SIRT1/NOS3
BP	GO:0006283	transcription-coupled nucleotide-excision repair	18.809	2	0.0047863	0.021094	ERCC2/ERCC5
BP	GO:0033034	positive regulation of myeloid cell apoptotic process	18.809	2	0.0047863	0.021094	SIRT1/CDKN2A
BP	GO:0043045	DNA methylation involved in embryo development	18.809	2	0.0047863	0.021094	DNMT3A/DNMT1
BP	GO:0048304	positive regulation of isotype switching to IgG isotypes	18.809	2	0.0047863	0.021094	ATAD5/MSH2
BP	GO:0060397	growth hormone receptor signaling pathway via JAK-STAT	18.809	2	0.0047863	0.021094	STAT3/JAK2
BP	GO:0072203	cell proliferation involved in metanephros development	18.809	2	0.0047863	0.021094	STAT1/PTCH1
BP	GO:0090557	establishment of endothelial intestinal barrier	18.809	2	0.0047863	0.021094	FASN/TJP1
BP	GO:1901538	changes to DNA methylation involved in embryo development	18.809	2	0.0047863	0.021094	DNMT3A/DNMT1
BP	GO:1901838	positive regulation of transcription of nucleolar large rRNA by RNA polymerase I	18.809	2	0.0047863	0.021094	SMARCA4/DDX11
BP	GO:1990700	nucleolar chromatin organization	18.809	2	0.0047863	0.021094	SIRT1/DDX11
BP	GO:0002712	regulation of B cell mediated immunity	5.8778	4	0.0047935	0.021094	TP53BP1/ATAD5/MSH2/TFRC
BP	GO:0002889	regulation of immunoglobulin mediated immune response	5.8778	4	0.0047935	0.021094	TP53BP1/ATAD5/MSH2/TFRC
BP	GO:0035306	positive regulation of dephosphorylation	5.8778	4	0.0047935	0.021094	HSP90AB1/JAK2/ITGA1/PRKCD
BP	GO:0045143	homologous chromosome segregation	5.8778	4	0.0047935	0.021094	ESPL1/FANCD2/BRIP1/ATM
BP	GO:0010952	positive regulation of peptidase activity	3.39337	7	0.00479568	0.021094	SIRT1/STAT3/CASP8/PPARG/JAK2/SYK/COL4A3
BP	GO:0042472	inner ear morphogenesis	4.56528	5	0.00488104	0.0214434	ZEB1/COL11A1/COL2A1/ITGA8/GATA3
BP	GO:0050727	regulation of inflammatory response	2.49877	11	0.00490233	0.0215108	FANCA/FANCD2/PPARG/JAK2/SYK/PLCG1/ATM/RICTOR/GATA3/DROSHA/PRKCD
CC	GO:1902555	endoribonuclease complex	8.67895	3	0.0049125	0.0206649	DICER1/AGO3/DROSHA
CC	GO:0098562	cytoplasmic side of membrane	3.37515	7	0.00495036	0.0206649	KIT/PTEN/ANK1/PTK2/SYK/IKBKB/SPTB
BP	GO:0003170	heart valve development	5.78737	4	0.00506607	0.022073	TGFBR2/NOS3/NOTCH2/GATA3
BP	GO:0035065	regulation of histone acetylation	5.78737	4	0.00506607	0.022073	BRCA1/SIRT1/PPARGC1A/GATA3
BP	GO:0040014	regulation of multicellular organism growth	5.78737	4	0.00506607	0.022073	STAT3/PIK3CA/SPTBN4/PTCH1
MF	GO:0016303	1-phosphatidylinositol-3-kinase activity	18.2495	2	0.00507562	0.0260702	PIK3CA/ATM
MF	GO:0030957	Tat protein binding	18.2495	2	0.00507562	0.0260702	ACTB/SMARCA4
MF	GO:0032356	oxidized DNA binding	18.2495	2	0.00507562	0.0260702	MSH2/BLM
MF	GO:0051880	G-quadruplex DNA binding	18.2495	2	0.00507562	0.0260702	BLM/DDX11
MF	GO:0070878	primary miRNA binding	18.2495	2	0.00507562	0.0260702	STAT3/DROSHA
BP	GO:0002431	Fc receptor mediated stimulatory signaling pathway	8.54953	3	0.00510973	0.022073	PTK2/SYK/PRKCD
BP	GO:0007143	female meiotic nuclear division	8.54953	3	0.00510973	0.022073	TOP2A/NDC80/ATM
BP	GO:0033032	regulation of myeloid cell apoptotic process	8.54953	3	0.00510973	0.022073	SIRT1/PTEN/CDKN2A
BP	GO:0038094	Fc-gamma receptor signaling pathway	8.54953	3	0.00510973	0.022073	PTK2/SYK/PRKCD
BP	GO:0045684	positive regulation of epidermis development	8.54953	3	0.00510973	0.022073	PTCH1/NCOA3/NUMA1
BP	GO:0045736	negative regulation of cyclin-dependent protein serine/threonine kinase activity	8.54953	3	0.00510973	0.022073	CDKN1A/PTEN/CDKN2A
BP	GO:0045943	positive regulation of transcription by RNA polymerase I	8.54953	3	0.00510973	0.022073	ERBB2/SMARCA4/DDX11
BP	GO:0050974	detection of mechanical stimulus involved in sensory perception	8.54953	3	0.00510973	0.022073	KIT/COL11A1/SCN1A
BP	GO:0071353	cellular response to interleukin-4	8.54953	3	0.00510973	0.022073	HSP90AB1/FASN/GATA3
BP	GO:1904030	negative regulation of cyclin-dependent protein kinase activity	8.54953	3	0.00510973	0.022073	CDKN1A/PTEN/CDKN2A
BP	GO:0048863	stem cell differentiation	3.0337	8	0.00515428	0.022239	STAT3/KIT/ERCC2/PRKDC/NFE2L2/PDGFRA/NSUN2/SETD2
BP	GO:0032946	positive regulation of mononuclear cell proliferation	3.78704	6	0.00524293	0.0225946	CDKN1A/ATAD5/JAK2/TGFBR2/SYK/TFRC
BP	GO:1901796	regulation of signal transduction by p53 class mediator	4.47832	5	0.00529335	0.0227847	SIRT1/ATAD5/ATR/EP300/ATM
CC	GO:0033270	paranode region of axon	17.8839	2	0.00532531	0.0217248	SPTBN4/SCN2A
CC	GO:0038201	TOR complex	17.8839	2	0.00532531	0.0217248	RPTOR/RICTOR
BP	GO:0001756	somitogenesis	5.69968	4	0.00534884	0.0229302	PALB2/PRKDC/EP300/ATM
BP	GO:0010517	regulation of phospholipase activity	5.69968	4	0.00534884	0.0229302	KIT/HRAS/PDGFRA/FGFR3
BP	GO:0072577	endothelial cell apoptotic process	5.69968	4	0.00534884	0.0229302	NFE2L2/COL4A3/PLCG1/GATA3
BP	GO:0002819	regulation of adaptive immune response	3.32482	7	0.0053525	0.0229302	SIRT1/TP53BP1/ATAD5/MSH2/JAK2/TFRC/GATA3
BP	GO:0002831	regulation of response to biotic stimulus	2.60512	10	0.00540955	0.0231473	HSP90AA1/PRKDC/CASP8/NFE2L2/PPARG/CREBBP/EP300/STAT1/SYK/IKBKB
MF	GO:0030291	protein serine/threonine kinase inhibitor activity	8.29523	3	0.00555454	0.0278961	CDKN1A/RPTOR/CDKN2A
MF	GO:0140658	ATP-dependent chromatin remodeler activity	8.29523	3	0.00555454	0.0278961	RAD54L/ATRX/SMARCA4
BP	GO:0000289	nuclear-transcribed mRNA poly(A) tail shortening	8.29807	3	0.00556084	0.0235717	TNRC6C/TNRC6B/TNRC6A
BP	GO:0035066	positive regulation of histone acetylation	8.29807	3	0.00556084	0.0235717	BRCA1/PPARGC1A/GATA3
BP	GO:0036474	cell death in response to hydrogen peroxide	8.29807	3	0.00556084	0.0235717	NFE2L2/MET/HDAC6
BP	GO:0045648	positive regulation of erythrocyte differentiation	8.29807	3	0.00556084	0.0235717	STAT3/PRKDC/STAT1
BP	GO:0061081	positive regulation of myeloid leukocyte cytokine production involved in immune response	8.29807	3	0.00556084	0.0235717	SIRT1/KIT/SYK
BP	GO:0090322	regulation of superoxide metabolic process	8.29807	3	0.00556084	0.0235717	NFE2L2/SYK/PRKCD
BP	GO:1905508	protein localization to microtubule organizing center	8.29807	3	0.00556084	0.0235717	STIL/SPAG5/NUMA1
BP	GO:2000780	negative regulation of double-strand break repair	8.29807	3	0.00556084	0.0235717	TP53BP1/RECQL5/POLQ
BP	GO:0035019	somatic stem cell population maintenance	5.61461	4	0.00564198	0.0238598	STAT3/KIT/LIG4/SOX2
BP	GO:0042531	positive regulation of tyrosine phosphorylation of STAT protein	5.61461	4	0.00564198	0.0238598	KIT/JAK2/FLT3/FGFR3
BP	GO:1903320	regulation of protein modification by small protein conjugation or removal	2.98555	8	0.0056633	0.023922	BRCA1/BUB1B/FANCI/HSP90AA1/HSP90AB1/FANCM/PTEN/DAXX
BP	GO:0003279	cardiac septum development	4.39462	5	0.00572972	0.0241743	ANK2/TGFBR2/NOS3/NOTCH2/GATA3
BP	GO:0062013	positive regulation of small molecule metabolic process	3.71229	6	0.00576908	0.0242271	SIRT1/PPARG/IRS1/RPTOR/PPARGC1A/NOS3
CC	GO:0031672	A band	8.19678	3	0.00577508	0.023295	ANK1/ANK2/SPTBN1
BP	GO:0010624	regulation of Schwann cell proliferation	17.0991	2	0.00580915	0.0242271	DICER1/NF2
BP	GO:0014010	Schwann cell proliferation	17.0991	2	0.00580915	0.0242271	DICER1/NF2
BP	GO:0033210	leptin-mediated signaling pathway	17.0991	2	0.00580915	0.0242271	SIRT1/STAT3
BP	GO:0045793	positive regulation of cell size	17.0991	2	0.00580915	0.0242271	HSP90AA1/HSP90AB1
BP	GO:0051574	positive regulation of histone H3-K9 methylation	17.0991	2	0.00580915	0.0242271	BRCA1/SIRT1
BP	GO:0051657	maintenance of organelle location	17.0991	2	0.00580915	0.0242271	ASPM/ALB
BP	GO:0061299	retina vasculature morphogenesis in camera-type eye	17.0991	2	0.00580915	0.0242271	COL4A1/LAMA1
BP	GO:0071394	cellular response to testosterone stimulus	17.0991	2	0.00580915	0.0242271	SIRT1/IGF1R
BP	GO:0090657	telomeric loop disassembly	17.0991	2	0.00580915	0.0242271	RTEL1/BLM
BP	GO:0007162	negative regulation of cell adhesion	2.74806	9	0.0058325	0.0242965	ERBB3/JAK2/ERBB2/PTEN/PTK2/CDKN2A/RUNX1/PRKCD/NF2
MF	GO:0031625	ubiquitin protein ligase binding	2.74658	9	0.00584583	0.0290364	BRCA1/HSP90AA1/HSP90AB1/ERBB3/CASP8/CDKN1A/PPARGC1A/HDAC6/DAXX
CC	GO:0035770	ribonucleoprotein granule	2.9694	8	0.0058611	0.0233793	ACTB/LIG4/RPTOR/TNRC6C/AGO3/TNRC6B/TNRC6A/NSUN2
BP	GO:0060193	positive regulation of lipase activity	5.53205	4	0.00594565	0.0247021	KIT/HRAS/PDGFRA/FGFR3
BP	GO:0022408	negative regulation of cell-cell adhesion	3.25898	7	0.00595653	0.0247021	JAK2/ERBB2/PTEN/PTK2/RUNX1/PRKCD/NF2
BP	GO:0032006	regulation of TOR signaling	4.35392	5	0.00595715	0.0247021	SIRT1/PIK3CA/RPTOR/ATM/RICTOR
BP	GO:0062014	negative regulation of small molecule metabolic process	4.35392	5	0.00595715	0.0247021	BRCA1/SIRT1/STAT3/EP300/NCOR1
BP	GO:0006301	postreplication repair	8.06098	3	0.00603513	0.0249397	BRCA1/MSH2/REV3L
BP	GO:0060218	hematopoietic stem cell differentiation	8.06098	3	0.00603513	0.0249397	ERCC2/PRKDC/NFE2L2
BP	GO:0071425	hematopoietic stem cell proliferation	8.06098	3	0.00603513	0.0249397	ERCC2/BRCA2/RUNX1
MF	GO:0016891	endoribonuclease activity, producing 5'-phosphomonoesters	8.05125	3	0.0060435	0.0293037	DICER1/AGO3/DROSHA
MF	GO:0030332	cyclin binding	8.05125	3	0.0060435	0.0293037	NDC80/CDKN1A/PTCH1
BP	GO:0006814	sodium ion transport	2.95042	8	0.00606957	0.0250534	SPTBN4/SCN1A/SCN4A/SCN2A/SCN3A/SCN11A/SCN8A/NOS3
BP	GO:0001763	morphogenesis of a branching structure	3.24292	7	0.00611519	0.025213	MET/TGFBR2/TIMELESS/PTCH1/COL4A1/SETD2/LAMA1
MF	GO:0016746	acyltransferase activity	2.94347	8	0.00614633	0.0293037	SIRT1/CREBBP/EP300/BRCA2/FASN/NAT10/NCOA3/KMT2C
MF	GO:0034511	U3 snoRNA binding	16.5905	2	0.00615897	0.0293037	PRKDC/BMS1
BP	GO:0033209	tumor necrosis factor-mediated signaling pathway	4.31398	5	0.00619087	0.025496	CASP8/JAK2/STAT1/SYK/IKBKB
BP	GO:0052548	regulation of endopeptidase activity	2.41704	11	0.00624914	0.0257067	SIRT1/STAT3/CASP8/PPARG/JAK2/SOX2/SYK/COL4A3/COL7A1/COL28A1/COL6A3
BP	GO:0061180	mammary gland epithelium development	5.45187	4	0.00626001	0.0257222	JAK2/BRCA2/PTCH1/GATA3
BP	GO:0050871	positive regulation of B cell activation	3.64044	6	0.00633281	0.0259918	TP53BP1/CDKN1A/ATAD5/MSH2/SYK/TFRC
BP	GO:0014706	striated muscle tissue development	2.92746	8	0.00635249	0.0259964	CENPF/ERBB3/PTEN/COL11A1/PDGFRA/TGFBR2/NOTCH2/RUNX1
BP	GO:0001503	ossification	2.4114	11	0.00635547	0.0259964	ERCC2/PPARG/SOX2/COL11A1/COL2A1/PTK2/FASN/TNN/FGFR3/RUNX1/PTCH1
BP	GO:0031331	positive regulation of cellular catabolic process	2.4114	11	0.00635547	0.0259964	SIRT1/NFE2L2/PTEN/IRS1/RPTOR/PTK2/TNRC6C/TNRC6B/TNRC6A/ATM/PRKCD
BP	GO:1904035	regulation of epithelial cell apoptotic process	4.27476	5	0.00643096	0.0262755	IGF1R/NFE2L2/JAK2/PLCG1/GATA3
BP	GO:0043281	regulation of cysteine-type endopeptidase activity involved in apoptotic process	3.21129	7	0.00644196	0.0262908	SIRT1/CASP8/PPARG/JAK2/SOX2/SYK/COL4A3
BP	GO:0010922	positive regulation of phosphatase activity	7.83706	3	0.00653288	0.0265123	HSP90AB1/JAK2/ITGA1
BP	GO:0033687	osteoblast proliferation	7.83706	3	0.00653288	0.0265123	IGF1R/TNN/NF2
BP	GO:0045589	regulation of regulatory T cell differentiation	7.83706	3	0.00653288	0.0265123	FANCA/FANCD2/DROSHA
BP	GO:0045738	negative regulation of DNA repair	7.83706	3	0.00653288	0.0265123	TP53BP1/RECQL5/POLQ
BP	GO:0070670	response to interleukin-4	7.83706	3	0.00653288	0.0265123	HSP90AB1/FASN/GATA3
BP	GO:0030193	regulation of blood coagulation	5.37399	4	0.00658522	0.0266949	NFE2L2/PDGFRA/NOS3/PRKCD
BP	GO:0045862	positive regulation of proteolysis	2.52809	10	0.00663585	0.02687	SIRT1/STAT3/CASP8/NFE2L2/PPARG/JAK2/PTEN/PTK2/SYK/COL4A3
BP	GO:0120034	positive regulation of plasma membrane bounded cell projection assembly	4.23625	5	0.00667752	0.0270085	ANLN/KIT/HSP90AA1/HRAS/PIK3CA
CC	GO:1905348	endonuclease complex	7.76537	3	0.00672283	0.0265219	DICER1/AGO3/DROSHA
BP	GO:0048754	branching morphogenesis of an epithelial tube	3.59407	6	0.00673023	0.0271913	MET/TGFBR2/TIMELESS/PTCH1/COL4A1/LAMA1
BP	GO:2000036	regulation of stem cell population maintenance	5.2983	4	0.00692145	0.0275073	ACTB/SMARCA4/NCOA3/SMARCA2
BP	GO:0000012	single strand break repair	15.6741	2	0.00692242	0.0275073	SIRT1/LIG4
BP	GO:0000022	mitotic spindle elongation	15.6741	2	0.00692242	0.0275073	KIF23/NUMA1
BP	GO:0001886	endothelial cell morphogenesis	15.6741	2	0.00692242	0.0275073	MET/COL15A1
BP	GO:0014745	negative regulation of muscle adaptation	15.6741	2	0.00692242	0.0275073	PPARG/NOS3
BP	GO:0034086	maintenance of sister chromatid cohesion	15.6741	2	0.00692242	0.0275073	ATRX/SMC5
BP	GO:0034088	maintenance of mitotic sister chromatid cohesion	15.6741	2	0.00692242	0.0275073	ATRX/SMC5
BP	GO:0045161	neuronal ion channel clustering	15.6741	2	0.00692242	0.0275073	SPTBN4/NRCAM
BP	GO:0051095	regulation of helicase activity	15.6741	2	0.00692242	0.0275073	SIRT1/MSH2
BP	GO:0070601	centromeric sister chromatid cohesion	15.6741	2	0.00692242	0.0275073	BUB1B/BUB1
BP	GO:0072015	podocyte development	15.6741	2	0.00692242	0.0275073	LAMB2/NOTCH2
BP	GO:0072182	regulation of nephron tubule epithelial cell differentiation	15.6741	2	0.00692242	0.0275073	STAT1/GATA3
BP	GO:1900112	regulation of histone H3-K9 trimethylation	15.6741	2	0.00692242	0.0275073	SIRT1/ATRX
BP	GO:1904177	regulation of adipose tissue development	15.6741	2	0.00692242	0.0275073	SIRT1/PPARG
BP	GO:2001223	negative regulation of neuron migration	15.6741	2	0.00692242	0.0275073	STAT3/TNN
BP	GO:0045445	myoblast differentiation	4.19843	5	0.00693062	0.0275097	ACTB/NRAS/SMARCA4/SMARCA2/ARID1B
BP	GO:0002699	positive regulation of immune effector process	2.8826	8	0.00694826	0.0275495	SIRT1/KIT/TP53BP1/ATAD5/MSH2/SYK/TFRC/GATA3
MF	GO:0005518	collagen binding	5.28971	4	0.0069495	0.0325162	COL14A1/NID1/ITGA1/NID2
BP	GO:0019221	cytokine-mediated signaling pathway	2.27528	12	0.00696698	0.0275935	SIRT1/PXDN/STAT3/KIT/CASP8/PPARG/JAK2/FLT3/STAT1/SYK/IKBKB/SOS1
BP	GO:0009303	rRNA transcription	7.62525	3	0.00705437	0.0277574	ERCC2/SMARCA4/DDX11
BP	GO:0022616	DNA strand elongation	7.62525	3	0.00705437	0.0277574	MCM4/NBN/POLE
BP	GO:0034110	regulation of homotypic cell-cell adhesion	7.62525	3	0.00705437	0.0277574	JAK2/SYK/PRKCD
BP	GO:0048854	brain morphogenesis	7.62525	3	0.00705437	0.0277574	FANCD2/PTEN/SOS1
BP	GO:0060416	response to growth hormone	7.62525	3	0.00705437	0.0277574	STAT3/JAK2/PTK2
BP	GO:1904358	positive regulation of telomere maintenance via telomere lengthening	7.62525	3	0.00705437	0.0277574	ATR/RTEL1/ATM
MF	GO:0000993	RNA polymerase II complex binding	7.60396	3	0.00709656	0.0325162	RECQL5/ERCC5/NCOA3
MF	GO:0034061	DNA polymerase activity	7.60396	3	0.00709656	0.0325162	REV3L/POLQ/POLE
CC	GO:0005875	microtubule associated complex	3.55523	6	0.00710222	0.0277141	KIF23/KIF15/KIF20B/KIF14/SPTBN5/HDAC6
BP	GO:0061640	cytoskeleton-dependent cytokinesis	4.16127	5	0.00719036	0.0282618	KIF23/ESPL1/ANLN/KIF20B/SPTBN1
CC	GO:0032040	small-subunit processome	7.56626	3	0.00722927	0.0279065	PRKDC/WDR3/NOP14
BP	GO:1900046	regulation of hemostasis	5.22471	4	0.00726883	0.0285083	NFE2L2/PDGFRA/NOS3/PRKCD
BP	GO:1900076	regulation of cellular response to insulin stimulus	5.22471	4	0.00726883	0.0285083	SIRT1/PPARG/IRS1/PRKCD
MF	GO:0031491	nucleosome binding	5.21414	4	0.00730873	0.0325162	ACTB/SSRP1/SMARCA4/ARID1B
MF	GO:0004861	cyclin-dependent protein serine/threonine kinase inhibitor activity	15.2079	2	0.00733772	0.0325162	CDKN1A/CDKN2A
MF	GO:0035004	phosphatidylinositol 3-kinase activity	15.2079	2	0.00733772	0.0325162	PIK3CA/ATM
MF	GO:0097677	STAT family protein binding	15.2079	2	0.00733772	0.0325162	PPARG/EP300
BP	GO:0002062	chondrocyte differentiation	4.12477	5	0.00745682	0.029214	COL11A1/COL2A1/TGFBR2/FGFR3/RUNX1
MF	GO:0015081	sodium ion transmembrane transporter activity	3.50952	6	0.00752096	0.0328363	SCN1A/SCN4A/SCN2A/SCN3A/SCN11A/SCN8A
CC	GO:0030684	preribosome	5.17692	4	0.00752476	0.0287382	PRKDC/BMS1/WDR3/NOP14
MF	GO:0003774	cytoskeletal motor activity	4.11025	5	0.00755526	0.0328363	KIF23/CENPE/KIF15/KIF20B/KIF14
BP	GO:0006298	mismatch repair	7.42459	3	0.00759989	0.0296262	MSH2/MCM8/SETD2
BP	GO:0010742	macrophage derived foam cell differentiation	7.42459	3	0.00759989	0.0296262	PPARG/EP300/STAT1
BP	GO:0040001	establishment of mitotic spindle localization	7.42459	3	0.00759989	0.0296262	ESPL1/NDC80/NUMA1
BP	GO:0043516	regulation of DNA damage response, signal transduction by p53 class mediator	7.42459	3	0.00759989	0.0296262	SIRT1/ATR/ATM
BP	GO:0045936	negative regulation of phosphate metabolic process	2.35112	11	0.00762153	0.0296262	SIRT1/STAT3/PRKDC/CDKN1A/PPARG/NCOR1/PTEN/CDKN2A/IKBKB/PRKCD/NF2
BP	GO:0042246	tissue regeneration	5.15314	4	0.00762752	0.0296262	CDKN1A/SOX2/TGFBR2/RUNX1
BP	GO:0046635	positive regulation of alpha-beta T cell activation	5.15314	4	0.00762752	0.0296262	JAK2/TGFBR2/SYK/RUNX1
BP	GO:0046637	regulation of alpha-beta T cell differentiation	5.15314	4	0.00762752	0.0296262	TGFBR2/SYK/RUNX1/GATA3
BP	GO:0042098	T cell proliferation	3.10525	7	0.00768875	0.029832	JAK2/ERBB2/PTEN/TGFBR2/SYK/SOS1/TFRC
BP	GO:0001938	positive regulation of endothelial cell proliferation	4.0889	5	0.00773009	0.0298644	SIRT1/STAT3/RPTOR/NRAS/PLCG1
BP	GO:0046634	regulation of alpha-beta T cell activation	4.0889	5	0.00773009	0.0298644	JAK2/TGFBR2/SYK/RUNX1/GATA3
BP	GO:0048640	negative regulation of developmental growth	4.0889	5	0.00773009	0.0298644	CDKN1A/PTEN/TGFBR2/FGFR3/PTCH1
BP	GO:1990748	cellular detoxification	4.0889	5	0.00773009	0.0298644	PXDN/PXDNL/NFE2L2/ALB/NOS3
BP	GO:0010563	negative regulation of phosphorus metabolic process	2.34579	11	0.00774573	0.0298929	SIRT1/STAT3/PRKDC/CDKN1A/PPARG/NCOR1/PTEN/CDKN2A/IKBKB/PRKCD/NF2
CC	GO:0000795	synaptonemal complex	7.3771	3	0.00775772	0.0290107	BRCA1/BRCA2/BLM
CC	GO:0099086	synaptonemal structure	7.3771	3	0.00775772	0.0290107	BRCA1/BRCA2/BLM
BP	GO:0042326	negative regulation of phosphorylation	2.46837	10	0.00779155	0.0300377	SIRT1/STAT3/PRKDC/CDKN1A/PPARG/NCOR1/PTEN/CDKN2A/PRKCD/NF2
BP	GO:0006801	superoxide metabolic process	5.0835	4	0.00799768	0.0307105	NFE2L2/SYK/NOS3/PRKCD
BP	GO:2000573	positive regulation of DNA biosynthetic process	5.0835	4	0.00799768	0.0307105	HSP90AA1/HSP90AB1/ATR/ATM
BP	GO:2000756	regulation of peptidyl-lysine acetylation	5.0835	4	0.00799768	0.0307105	BRCA1/SIRT1/PPARGC1A/GATA3
BP	GO:0001824	blastocyst development	4.05365	5	0.00801026	0.0307105	RBBP8/PALB2/NBN/BRCA2/NASP
BP	GO:0072009	nephron epithelium development	4.05365	5	0.00801026	0.0307105	STAT1/LAMB2/NOTCH2/PTCH1/GATA3
MF	GO:0004674	protein serine/threonine kinase activity	2.33424	11	0.00801546	0.0345047	BUB1B/BUB1/PLK4/PRKDC/ATR/PIK3CA/TGFBR2/SYK/IKBKB/ATM/PRKCD
BP	GO:0035966	response to topologically incorrect protein	3.46177	6	0.00803107	0.0307105	HSP90AA1/HSP90AB1/NFE2L2/EP300/HDAC6/DAXX
BP	GO:0009650	UV protection	14.4684	2	0.00812411	0.0307105	ERCC2/ERCC5
BP	GO:0033262	regulation of nuclear cell cycle DNA replication	14.4684	2	0.00812411	0.0307105	ATRX/DBF4
BP	GO:0036462	TRAIL-activated apoptotic signaling pathway	14.4684	2	0.00812411	0.0307105	CASP8/PTEN
BP	GO:0045815	epigenetic maintenance of chromatin in transcription-competent conformation	14.4684	2	0.00812411	0.0307105	EP300/ARID1B
BP	GO:0046831	regulation of RNA export from nucleus	14.4684	2	0.00812411	0.0307105	NSUN2/SETD2
BP	GO:0060707	trophoblast giant cell differentiation	14.4684	2	0.00812411	0.0307105	PLK4/E2F8
BP	GO:0072310	glomerular epithelial cell development	14.4684	2	0.00812411	0.0307105	LAMB2/NOTCH2
BP	GO:0090235	regulation of metaphase plate congression	14.4684	2	0.00812411	0.0307105	SPAG5/NUMA1
BP	GO:2000615	regulation of histone H3-K9 acetylation	14.4684	2	0.00812411	0.0307105	BRCA1/GATA3
BP	GO:0000462	maturation of SSU-rRNA from tricistronic rRNA transcript (SSU-rRNA, 5.8S rRNA, LSU-rRNA)	7.23421	3	0.00816966	0.0307105	ERCC2/BMS1/NOP14
BP	GO:0032373	positive regulation of sterol transport	7.23421	3	0.00816966	0.0307105	SIRT1/PPARG/PTCH1
BP	GO:0032376	positive regulation of cholesterol transport	7.23421	3	0.00816966	0.0307105	SIRT1/PPARG/PTCH1
BP	GO:0033028	myeloid cell apoptotic process	7.23421	3	0.00816966	0.0307105	SIRT1/PTEN/CDKN2A
BP	GO:0045066	regulatory T cell differentiation	7.23421	3	0.00816966	0.0307105	FANCA/FANCD2/DROSHA
BP	GO:0045922	negative regulation of fatty acid metabolic process	7.23421	3	0.00816966	0.0307105	BRCA1/SIRT1/NCOR1
BP	GO:0051569	regulation of histone H3-K4 methylation	7.23421	3	0.00816966	0.0307105	BRCA1/DNMT1/GATA3
BP	GO:0090077	foam cell differentiation	7.23421	3	0.00816966	0.0307105	PPARG/EP300/STAT1
BP	GO:1905168	positive regulation of double-strand break repair via homologous recombination	7.23421	3	0.00816966	0.0307105	RBBP8/ACTB/TIMELESS
BP	GO:0032868	response to insulin	2.79687	8	0.00826562	0.0310389	SIRT1/IGF1R/PRKDC/PPARG/PIK3CA/IRS1/STAT1/PRKCD
BP	GO:0016064	immunoglobulin mediated immune response	3.06192	7	0.00827442	0.0310398	TP53BP1/ATAD5/MSH2/NBN/LIG4/TFRC/PRKCD
BP	GO:0043406	positive regulation of MAP kinase activity	4.01901	5	0.0082974	0.0310616	KIT/HRAS/ERBB2/FLT3/SYK
BP	GO:0046632	alpha-beta T cell differentiation	4.01901	5	0.0082974	0.0310616	STAT3/TGFBR2/SYK/RUNX1/GATA3
CC	GO:0005874	microtubule	2.32184	11	0.00835039	0.030396	KIF23/CENPE/ASPM/KNTC1/KIF15/KIF20B/SPAG5/KIF14/TPX2/HDAC6/NUMA1
BP	GO:0043536	positive regulation of blood vessel endothelial cell migration	5.01572	4	0.00837943	0.0312717	SIRT1/NFE2L2/NOS3/PLCG1
BP	GO:0045661	regulation of myoblast differentiation	5.01572	4	0.00837943	0.0312717	ACTB/SMARCA4/SMARCA2/ARID1B
BP	GO:0050818	regulation of coagulation	5.01572	4	0.00837943	0.0312717	NFE2L2/PDGFRA/NOS3/PRKCD
BP	GO:0006469	negative regulation of protein kinase activity	3.04775	7	0.00847676	0.0316023	SIRT1/CDKN1A/PPARG/PTEN/CDKN2A/PRKCD/NF2
MF	GO:0010485	H4 histone acetyltransferase activity	14.0381	2	0.00860966	0.0357024	EP300/BRCA2
MF	GO:0031994	insulin-like growth factor I binding	14.0381	2	0.00860966	0.0357024	IGF1R/ITGB4
MF	GO:0035259	nuclear glucocorticoid receptor binding	14.0381	2	0.00860966	0.0357024	FLT3/NCOR2
MF	GO:0140666	annealing activity	14.0381	2	0.00860966	0.0357024	RAD54L/BLM
CC	GO:0016586	RSC-type complex	14.0516	2	0.00863618	0.030396	ACTB/SMARCA4
CC	GO:0031616	spindle pole centrosome	14.0516	2	0.00863618	0.030396	DLGAP5/NUMA1
CC	GO:0043240	Fanconi anaemia nuclear complex	14.0516	2	0.00863618	0.030396	FANCA/FANCM
CC	GO:0044666	MLL3/4 complex	14.0516	2	0.00863618	0.030396	KMT2C/KMT2D
CC	GO:0097524	sperm plasma membrane	14.0516	2	0.00863618	0.030396	HSP90AA1/HSP90AB1
BP	GO:0099173	postsynapse organization	3.39921	6	0.00874523	0.0323073	ACTB/IGF1R/PTEN/SPTBN2/NRCAM/HDAC6
BP	GO:0000731	DNA synthesis involved in DNA repair	7.05336	3	0.00876393	0.0323073	SIRT1/REV3L/POLE
BP	GO:0001953	negative regulation of cell-matrix adhesion	7.05336	3	0.00876393	0.0323073	PTEN/CDKN2A/NF2
BP	GO:0010863	positive regulation of phospholipase C activity	7.05336	3	0.00876393	0.0323073	KIT/HRAS/PDGFRA
BP	GO:0045923	positive regulation of fatty acid metabolic process	7.05336	3	0.00876393	0.0323073	PPARG/IRS1/PPARGC1A
BP	GO:0051294	establishment of spindle orientation	7.05336	3	0.00876393	0.0323073	NDC80/SPAG5/NUMA1
BP	GO:0098751	bone cell development	7.05336	3	0.00876393	0.0323073	KIT/EP300/NOTCH2
BP	GO:1901532	regulation of hematopoietic progenitor cell differentiation	7.05336	3	0.00876393	0.0323073	PRKDC/NFE2L2/SOS1
BP	GO:2000758	positive regulation of peptidyl-lysine acetylation	7.05336	3	0.00876393	0.0323073	BRCA1/PPARGC1A/GATA3
BP	GO:0002637	regulation of immunoglobulin production	4.94973	4	0.00877294	0.0323073	TP53BP1/ATAD5/MSH2/TFRC
BP	GO:0006809	nitric oxide biosynthetic process	4.94973	4	0.00877294	0.0323073	HSP90AA1/HSP90AB1/JAK2/NOS3
BP	GO:0048332	mesoderm morphogenesis	4.94973	4	0.00877294	0.0323073	ITGB4/ITGA8/SETD2/NF2
MF	GO:0004520	endodeoxyribonuclease activity	7.01904	3	0.00886833	0.0364408	RBBP8/ERCC5/DICER1
BP	GO:0019724	B cell mediated immunity	3.01979	7	0.00889234	0.0326165	TP53BP1/ATAD5/MSH2/NBN/LIG4/TFRC/PRKCD
BP	GO:0042180	cellular ketone metabolic process	3.01979	7	0.00889234	0.0326165	BRCA1/SIRT1/PPARG/NCOR1/IRS1/PPARGC1A/NCOR2
BP	GO:0002708	positive regulation of lymphocyte mediated immunity	3.95146	5	0.00889296	0.0326165	TP53BP1/ATAD5/MSH2/TFRC/GATA3
BP	GO:0010927	cellular component assembly involved in morphogenesis	3.95146	5	0.00889296	0.0326165	ERCC2/PDGFRA/ANK2/DICER1/ITGB4
MF	GO:0008757	S-adenosylmethionine-dependent methyltransferase activity	3.37954	6	0.00897371	0.0365416	DNMT3A/DNMT1/NSUN2/KMT2C/SETD2/KMT2D
BP	GO:0050878	regulation of body fluid levels	2.4114	10	0.00909697	0.033331	ACTB/NFE2L2/JAK2/MET/PDGFRA/PIK3CA/SYK/NOS3/NCOR2/PRKCD
BP	GO:0006919	activation of cysteine-type endopeptidase activity involved in apoptotic process	4.88544	4	0.00917832	0.0335611	CASP8/PPARG/JAK2/COL4A3
BP	GO:1903036	positive regulation of response to wounding	4.88544	4	0.00917832	0.0335611	IGF1R/NFE2L2/HRAS/PTK2
BP	GO:0042752	regulation of circadian rhythm	3.91853	5	0.00920154	0.0336121	TOP2A/PRKDC/PPARG/TIMELESS/PPARGC1A
MF	GO:0003779	actin binding	2.28638	11	0.00927708	0.0374396	ANLN/PTK2/SPTBN2/SPTAN1/SPTBN1/SPTBN4/SPTB/SPTBN5/NOS3/HDAC6/NF2
BP	GO:0046688	response to copper ion	6.88133	3	0.00938291	0.0337349	NFE2L2/TFRC/DAXX
BP	GO:0072210	metanephric nephron development	6.88133	3	0.00938291	0.0337349	PDGFRA/STAT1/LAMB2
BP	GO:1901031	regulation of response to reactive oxygen species	6.88133	3	0.00938291	0.0337349	NFE2L2/MET/HDAC6
BP	GO:1905314	semi-lunar valve development	6.88133	3	0.00938291	0.0337349	NOS3/NOTCH2/GATA3
BP	GO:0001833	inner cell mass cell proliferation	13.435	2	0.00941222	0.0337349	PALB2/BRCA2
BP	GO:0016078	tRNA catabolic process	13.435	2	0.00941222	0.0337349	DICER1/NSUN2
BP	GO:0043201	response to leucine	13.435	2	0.00941222	0.0337349	PIK3CA/RPTOR
BP	GO:0044849	estrous cycle	13.435	2	0.00941222	0.0337349	IGF1R/NCOR2
BP	GO:0045348	positive regulation of MHC class II biosynthetic process	13.435	2	0.00941222	0.0337349	SIRT1/JAK2
BP	GO:0045820	negative regulation of glycolytic process	13.435	2	0.00941222	0.0337349	STAT3/NCOR1
BP	GO:0045842	positive regulation of mitotic metaphase/anaphase transition	13.435	2	0.00941222	0.0337349	ESPL1/DLGAP5
BP	GO:0048302	regulation of isotype switching to IgG isotypes	13.435	2	0.00941222	0.0337349	ATAD5/MSH2
BP	GO:0051231	spindle elongation	13.435	2	0.00941222	0.0337349	KIF23/NUMA1
BP	GO:0072160	nephron tubule epithelial cell differentiation	13.435	2	0.00941222	0.0337349	STAT1/GATA3
BP	GO:0090239	regulation of histone H4 acetylation	13.435	2	0.00941222	0.0337349	BRCA1/SIRT1
BP	GO:1901298	regulation of hydrogen peroxide-mediated programmed cell death	13.435	2	0.00941222	0.0337349	MET/HDAC6
BP	GO:1902947	regulation of tau-protein kinase activity	13.435	2	0.00941222	0.0337349	HSP90AA1/HSP90AB1
BP	GO:1902969	mitotic DNA replication	13.435	2	0.00941222	0.0337349	MCM4/BRCA2
BP	GO:1905203	regulation of connective tissue replacement	13.435	2	0.00941222	0.0337349	PPARG/RUNX1
BP	GO:0060249	anatomical structure homeostasis	2.54175	9	0.0094906	0.0339822	ACTB/ALB/COL2A1/SYK/NOS3/TFRC/TJP1/LAMC1/LAMA2
BP	GO:0007568	aging	3.33887	6	0.00950384	0.0339959	IGF1R/ERCC2/NFE2L2/DNMT3A/TGFBR2/TFRC
BP	GO:0051101	regulation of DNA binding	3.88615	5	0.00951743	0.0340109	ERCC2/PPARG/EP300/JAK2/GATA3
BP	GO:0050866	negative regulation of cell activation	2.97879	7	0.00954351	0.0340705	ERBB2/PTEN/PDGFRA/NOS3/ATM/RUNX1/PRKCD
BP	GO:0051348	negative regulation of transferase activity	2.72594	8	0.00956491	0.0341133	BUB1B/SIRT1/CDKN1A/PPARG/PTEN/CDKN2A/PRKCD/NF2
BP	GO:0045913	positive regulation of carbohydrate metabolic process	4.82281	4	0.00959573	0.0341559	SIRT1/IRS1/RPTOR/PPARGC1A
BP	GO:0061045	negative regulation of wound healing	4.82281	4	0.00959573	0.0341559	PTEN/PDGFRA/NOS3/PRKCD
BP	GO:0010810	regulation of cell-substrate adhesion	2.96538	7	0.00976813	0.0347354	JAK2/PTEN/PTK2/CDKN2A/COL16A1/NID1/NF2
CC	GO:0044815	DNA packaging complex	3.31555	6	0.0098378	0.034289	SMC4/NCAPD2/NDC80/SMC2/ACTB/RAD21
BP	GO:0008286	insulin receptor signaling pathway	3.85429	5	0.00984071	0.0349591	SIRT1/IGF1R/PIK3CA/IRS1/PRKCD
BP	GO:0002437	inflammatory response to antigenic stimulus	4.76176	4	0.0100253	0.0353772	SYK/PLCG1/NOTCH2/GATA3
BP	GO:0002720	positive regulation of cytokine production involved in immune response	4.76176	4	0.0100253	0.0353772	SIRT1/KIT/SYK/GATA3
BP	GO:0007099	centriole replication	6.71748	3	0.0100268	0.0353772	BRCA1/PLK4/STIL
BP	GO:0010463	mesenchymal cell proliferation	6.71748	3	0.0100268	0.0353772	ZEB1/TGFBR2/STAT1
BP	GO:0010907	positive regulation of glucose metabolic process	6.71748	3	0.0100268	0.0353772	SIRT1/IRS1/PPARGC1A
BP	GO:0045429	positive regulation of nitric oxide biosynthetic process	6.71748	3	0.0100268	0.0353772	HSP90AA1/HSP90AB1/JAK2
BP	GO:1900274	regulation of phospholipase C activity	6.71748	3	0.0100268	0.0353772	KIT/HRAS/PDGFRA
BP	GO:0097237	cellular response to toxic substance	3.82296	5	0.0101715	0.0358526	PXDN/PXDNL/NFE2L2/ALB/NOS3
BP	GO:0052547	regulation of peptidase activity	2.2538	11	0.0102633	0.0361413	SIRT1/STAT3/CASP8/PPARG/JAK2/SOX2/SYK/COL4A3/COL7A1/COL28A1/COL6A3
BP	GO:0033157	regulation of intracellular protein transport	2.92584	7	0.0104652	0.0367874	KIF20B/HSP90AA1/HSP90AB1/HRAS/JAK2/ERBB2/PRKCD
BP	GO:1903201	regulation of oxidative stress-induced cell death	4.70224	4	0.0104671	0.0367874	SIRT1/NFE2L2/MET/HDAC6
BP	GO:0042471	ear morphogenesis	3.79213	5	0.0105098	0.0369014	ZEB1/COL11A1/COL2A1/ITGA8/GATA3
MF	GO:0005126	cytokine receptor binding	2.67392	8	0.0106501	0.0426002	PXDN/CASP8/JAK2/TGFBR2/STAT1/SYK/PLCG1/GATA3
BP	GO:0006284	base-excision repair	6.56126	3	0.0106958	0.0370057	ERCC5/POLQ/POLE
BP	GO:0006356	regulation of transcription by RNA polymerase I	6.56126	3	0.0106958	0.0370057	ERBB2/SMARCA4/DDX11
BP	GO:0008608	attachment of spindle microtubules to kinetochore	6.56126	3	0.0106958	0.0370057	CENPE/NDC80/SPAG5
BP	GO:0033574	response to testosterone	6.56126	3	0.0106958	0.0370057	SIRT1/IGF1R/NASP
BP	GO:0071548	response to dexamethasone	6.56126	3	0.0106958	0.0370057	IGF1R/JAK2/PIK3CA
CC	GO:0000152	nuclear ubiquitin ligase complex	6.55743	3	0.0107373	0.0370642	BRCA1/BUB1B/BRCA2
BP	GO:0000722	telomere maintenance via recombination	12.5393	2	0.0107848	0.0370057	BRCA2/SMC5
BP	GO:0006271	DNA strand elongation involved in DNA replication	12.5393	2	0.0107848	0.0370057	MCM4/POLE
BP	GO:0010225	response to UV-C	12.5393	2	0.0107848	0.0370057	ERCC5/BRCA2
BP	GO:0016446	somatic hypermutation of immunoglobulin genes	12.5393	2	0.0107848	0.0370057	MSH2/POLQ
BP	GO:0032352	positive regulation of hormone metabolic process	12.5393	2	0.0107848	0.0370057	IGF1R/GATA3
BP	GO:0033599	regulation of mammary gland epithelial cell proliferation	12.5393	2	0.0107848	0.0370057	BRCA2/GATA3
BP	GO:0033689	negative regulation of osteoblast proliferation	12.5393	2	0.0107848	0.0370057	TNN/NF2
BP	GO:0043970	histone H3-K9 acetylation	12.5393	2	0.0107848	0.0370057	BRCA1/GATA3
BP	GO:0045475	locomotor rhythm	12.5393	2	0.0107848	0.0370057	NCOR1/PTEN
BP	GO:0048291	isotype switching to IgG isotypes	12.5393	2	0.0107848	0.0370057	ATAD5/MSH2
BP	GO:0048820	hair follicle maturation	12.5393	2	0.0107848	0.0370057	ERCC2/NSUN2
BP	GO:0050910	detection of mechanical stimulus involved in sensory perception of sound	12.5393	2	0.0107848	0.0370057	KIT/COL11A1
BP	GO:0071599	otic vesicle development	12.5393	2	0.0107848	0.0370057	COL2A1/GATA3
BP	GO:0072520	seminiferous tubule development	12.5393	2	0.0107848	0.0370057	ATRX/BRIP1
BP	GO:1900153	positive regulation of nuclear-transcribed mRNA catabolic process, deadenylation-dependent decay	12.5393	2	0.0107848	0.0370057	TNRC6C/TNRC6B
BP	GO:1901836	regulation of transcription of nucleolar large rRNA by RNA polymerase I	12.5393	2	0.0107848	0.0370057	SMARCA4/DDX11
BP	GO:1902101	positive regulation of metaphase/anaphase transition of cell cycle	12.5393	2	0.0107848	0.0370057	ESPL1/DLGAP5
BP	GO:1902166	negative regulation of intrinsic apoptotic signaling pathway in response to DNA damage by p53 class mediator	12.5393	2	0.0107848	0.0370057	SIRT1/ATAD5
BP	GO:1904251	regulation of bile acid metabolic process	12.5393	2	0.0107848	0.0370057	SIRT1/KIT
BP	GO:0001952	regulation of cell-matrix adhesion	3.76179	5	0.0108557	0.037195	PTEN/PTK2/CDKN2A/COL16A1/NF2
BP	GO:0021543	pallium development	3.24292	6	0.0108708	0.037195	ASPM/KIF14/IGF1R/PTEN/LAMB1/NF2
BP	GO:0046631	alpha-beta T cell activation	3.24292	6	0.0108708	0.037195	STAT3/JAK2/TGFBR2/SYK/RUNX1/GATA3
BP	GO:0014855	striated muscle cell proliferation	4.64419	4	0.0109214	0.0373328	JAK2/PTEN/TGFBR2/RUNX1
BP	GO:0048705	skeletal system morphogenesis	2.90006	7	0.0109496	0.0373939	ZEB1/COL11A1/COL2A1/PDGFRA/TGFBR2/FGFR3/SETD2
MF	GO:0008186	ATP-dependent activity, acting on RNA	4.62013	4	0.0111022	0.0437465	BRIP1/FANCM/DDX11/DDX24
MF	GO:0016747	acyltransferase activity, transferring groups other than amino-acyl groups	2.89019	7	0.0111302	0.0437465	SIRT1/CREBBP/EP300/BRCA2/FASN/NAT10/NCOA3
BP	GO:0031056	regulation of histone modification	3.22439	6	0.0111601	0.0380767	BRCA1/SIRT1/ATRX/DNMT1/PPARGC1A/GATA3
BP	GO:0021766	hippocampus development	4.58755	4	0.0113882	0.0386067	KIF14/IGF1R/PTEN/NF2
BP	GO:0046209	nitric oxide metabolic process	4.58755	4	0.0113882	0.0386067	HSP90AA1/HSP90AB1/JAK2/NOS3
BP	GO:1902117	positive regulation of organelle assembly	4.58755	4	0.0113882	0.0386067	PLK4/STIL/SPAG5/NUMA1
BP	GO:0001709	cell fate determination	6.41214	3	0.01139	0.0386067	NOTCH2/PTCH1/GATA3
BP	GO:0046640	regulation of alpha-beta T cell proliferation	6.41214	3	0.01139	0.0386067	JAK2/TGFBR2/SYK
BP	GO:1904407	positive regulation of nitric oxide metabolic process	6.41214	3	0.01139	0.0386067	HSP90AA1/HSP90AB1/JAK2
BP	GO:1904706	negative regulation of vascular associated smooth muscle cell proliferation	6.41214	3	0.01139	0.0386067	CDKN1A/PPARG/PTEN
MF	GO:0045296	cadherin binding	2.46615	9	0.0113929	0.0437617	ANLN/HSP90AB1/STAT1/SPTBN2/SPTAN1/SPTBN1/FASN/TJP1/CDH17
MF	GO:0046965	nuclear retinoid X receptor binding	12.1663	2	0.0114245	0.0437617	PPARG/NCOR2
MF	GO:0140035	ubiquitination-like modification-dependent protein binding	12.1663	2	0.0114245	0.0437617	TP53BP1/DAXX
BP	GO:0071241	cellular response to inorganic substance	2.87473	7	0.0114501	0.0387446	NFE2L2/ATRX/LIG4/BLM/TIMELESS/DDX11/DAXX
BP	GO:0072659	protein localization to plasma membrane	2.63985	8	0.0114521	0.0387446	ACTB/ANK1/ANK2/IKBKB/SPTBN1/SPTBN4/NFASC/PTCH1
BP	GO:0001838	embryonic epithelial tube formation	3.70255	5	0.0115707	0.0391093	STIL/KIF20B/PTCH1/GATA3/SETD2
MF	GO:0018024	histone-lysine N-methyltransferase activity	6.36611	3	0.0115996	0.0440591	KMT2C/SETD2/KMT2D
MF	GO:0140030	modification-dependent protein binding	3.18305	6	0.0118249	0.0445406	TP53BP1/ATRX/ANK2/SMARCA4/HDAC6/DAXX
BP	GO:0006096	glycolytic process	4.53228	4	0.0118676	0.0400008	STAT3/EP300/NCOR1/RPTOR
BP	GO:0061515	myeloid cell development	4.53228	4	0.0118676	0.0400008	KIT/ERCC2/EP300/NOTCH2
BP	GO:2001057	reactive nitrogen species metabolic process	4.53228	4	0.0118676	0.0400008	HSP90AA1/HSP90AB1/JAK2/NOS3
BP	GO:0048736	appendage development	3.17005	6	0.0120605	0.0405751	ATRX/CREBBP/COL2A1/ITGB4/NOTCH2/PTCH1
BP	GO:0060173	limb development	3.17005	6	0.0120605	0.0405751	ATRX/CREBBP/COL2A1/ITGB4/NOTCH2/PTCH1
CC	GO:0043209	myelin sheath	6.27839	3	0.0120896	0.041335	HSP90AA1/ERBB2/PTEN
BP	GO:0030890	positive regulation of B cell proliferation	6.26965	3	0.0121097	0.0406501	CDKN1A/ATAD5/TFRC
BP	GO:0000478	endonucleolytic cleavage involved in rRNA processing	11.7556	2	0.0122399	0.0406501	BMS1/NOP14
BP	GO:0000479	endonucleolytic cleavage of tricistronic rRNA transcript (SSU-rRNA, 5.8S rRNA, LSU-rRNA)	11.7556	2	0.0122399	0.0406501	BMS1/NOP14
BP	GO:0002566	somatic diversification of immune receptors via somatic mutation	11.7556	2	0.0122399	0.0406501	MSH2/POLQ
BP	GO:0006266	DNA ligation	11.7556	2	0.0122399	0.0406501	TOP2A/LIG4
BP	GO:0010421	hydrogen peroxide-mediated programmed cell death	11.7556	2	0.0122399	0.0406501	MET/HDAC6
BP	GO:0023035	CD40 signaling pathway	11.7556	2	0.0122399	0.0406501	FANCA/FANCD2
BP	GO:0031053	primary miRNA processing	11.7556	2	0.0122399	0.0406501	STAT3/DROSHA
BP	GO:0032239	regulation of nucleobase-containing compound transport	11.7556	2	0.0122399	0.0406501	NSUN2/SETD2
BP	GO:0034085	establishment of sister chromatid cohesion	11.7556	2	0.0122399	0.0406501	RAD21/DDX11
BP	GO:0034393	positive regulation of smooth muscle cell apoptotic process	11.7556	2	0.0122399	0.0406501	PPARG/CDKN2A
BP	GO:0043517	positive regulation of DNA damage response, signal transduction by p53 class mediator	11.7556	2	0.0122399	0.0406501	ATR/ATM
BP	GO:0046321	positive regulation of fatty acid oxidation	11.7556	2	0.0122399	0.0406501	IRS1/PPARGC1A
BP	GO:2000696	regulation of epithelial cell differentiation involved in kidney development	11.7556	2	0.0122399	0.0406501	STAT1/GATA3
MF	GO:0016893	endonuclease activity, active with either ribo- or deoxyribonucleic acids and producing 5'-phosphomonoesters	6.22142	3	0.0123497	0.0461327	DICER1/AGO3/DROSHA
BP	GO:0006513	protein monoubiquitination	4.47832	4	0.0123598	0.0409356	BRCA1/FANCA/FANCM/BRCA2
BP	GO:0006757	ATP generation from ADP	4.47832	4	0.0123598	0.0409356	STAT3/EP300/NCOR1/RPTOR
BP	GO:0010921	regulation of phosphatase activity	4.47832	4	0.0123598	0.0409356	HSP90AB1/JAK2/IKBKB/ITGA1
BP	GO:0048771	tissue remodeling	3.15234	6	0.0123716	0.0409372	PPARG/SYK/NOS3/TFRC/NOTCH2/RUNX1
BP	GO:0060348	bone development	2.82538	7	0.0125005	0.0412882	KIT/EP300/COL2A1/TGFBR2/TNN/FGFR3/NOTCH2
BP	GO:0060560	developmental growth involved in morphogenesis	2.82538	7	0.0125005	0.0412882	HSP90AA1/HSP90AB1/TGFBR2/LAMB2/NRCAM/TNN/HDAC6
BP	GO:0050954	sensory perception of mechanical stimulus	3.13483	6	0.0126884	0.0418707	KIT/COL11A1/COL2A1/SPTBN4/SCN1A/COL4A3
BP	GO:0010677	negative regulation of cellular carbohydrate metabolic process	6.13335	3	0.012855	0.0421458	STAT3/EP300/NCOR1
BP	GO:0010837	regulation of keratinocyte proliferation	6.13335	3	0.012855	0.0421458	ZEB1/NOTCH2/PTCH1
BP	GO:0048701	embryonic cranial skeleton morphogenesis	6.13335	3	0.012855	0.0421458	PDGFRA/TGFBR2/SETD2
BP	GO:0085029	extracellular matrix assembly	6.13335	3	0.012855	0.0421458	PXDN/LAMB2/LAMB1
BP	GO:0098534	centriole assembly	6.13335	3	0.012855	0.0421458	BRCA1/PLK4/STIL
BP	GO:2000273	positive regulation of signaling receptor activity	6.13335	3	0.012855	0.0421458	JAK2/NCOA3/HDAC6
BP	GO:0021954	central nervous system neuron development	4.42564	4	0.0128649	0.0421458	HSP90AA1/HSP90AB1/PTEN/SPTBN4
BP	GO:0034103	regulation of tissue remodeling	4.42564	4	0.0128649	0.0421458	PPARG/SYK/TFRC/RUNX1
BP	GO:2000116	regulation of cysteine-type endopeptidase activity	2.80133	7	0.013051	0.0427167	SIRT1/CASP8/PPARG/JAK2/SOX2/SYK/COL4A3
BP	GO:0002822	regulation of adaptive immune response based on somatic recombination of immune receptors built from immunoglobulin superfamily domains	3.10038	6	0.013339	0.04362	TP53BP1/ATAD5/MSH2/JAK2/TFRC/GATA3
BP	GO:0006970	response to osmotic stress	4.37418	4	0.013383	0.0437244	HSP90AA1/HSP90AB1/RPTOR/SCN2A
CC	GO:0070603	SWI/SNF superfamily-type complex	4.37162	4	0.0134352	0.0455023	ACTB/SMARCA4/SMARCA2/ARID1B
BP	GO:0051222	positive regulation of protein transport	2.55904	8	0.0136013	0.0440531	KIF20B/HSP90AA1/HSP90AB1/HRAS/PPARG/JAK2/ERBB2/PRKCD
BP	GO:0002274	myeloid leukocyte activation	2.77769	7	0.0136188	0.0440531	KIT/JAK2/TGFBR2/SYK/NOTCH2/ATM/PRKCD
BP	GO:0045646	regulation of erythrocyte differentiation	6.00286	3	0.0136259	0.0440531	STAT3/PRKDC/STAT1
BP	GO:0046633	alpha-beta T cell proliferation	6.00286	3	0.0136259	0.0440531	JAK2/TGFBR2/SYK
BP	GO:0046677	response to antibiotic	6.00286	3	0.0136259	0.0440531	HSP90AA1/CASP8/JAK2
BP	GO:0097028	dendritic cell differentiation	6.00286	3	0.0136259	0.0440531	FLT3/TGFBR2/NOTCH2
BP	GO:2001222	regulation of neuron migration	6.00286	3	0.0136259	0.0440531	KIF20B/STAT3/TNN
BP	GO:0003184	pulmonary valve morphogenesis	11.0641	2	0.0137757	0.0440531	NOS3/NOTCH2
BP	GO:0006349	regulation of gene expression by genomic imprinting	11.0641	2	0.0137757	0.0440531	BRCA1/DNMT3A
BP	GO:0007000	nucleolus organization	11.0641	2	0.0137757	0.0440531	SIRT1/DDX11
BP	GO:0007096	regulation of exit from mitosis	11.0641	2	0.0137757	0.0440531	ANLN/KNTC1
BP	GO:0010224	response to UV-B	11.0641	2	0.0137757	0.0440531	CDKN1A/MSH2
BP	GO:0016202	regulation of striated muscle tissue development	11.0641	2	0.0137757	0.0440531	CENPF/ERBB3
BP	GO:0033194	response to hydroperoxide	11.0641	2	0.0137757	0.0440531	JAK2/PRKCD
BP	GO:0033623	regulation of integrin activation	11.0641	2	0.0137757	0.0440531	KIF14/CDH17
BP	GO:0036124	histone H3-K9 trimethylation	11.0641	2	0.0137757	0.0440531	SIRT1/ATRX
BP	GO:0043923	positive regulation by host of viral transcription	11.0641	2	0.0137757	0.0440531	EP300/SMARCA4
BP	GO:0060253	negative regulation of glial cell proliferation	11.0641	2	0.0137757	0.0440531	DICER1/NF2
BP	GO:0072224	metanephric glomerulus development	11.0641	2	0.0137757	0.0440531	PDGFRA/LAMB2
BP	GO:0097468	programmed cell death in response to reactive oxygen species	11.0641	2	0.0137757	0.0440531	MET/HDAC6
BP	GO:1902036	regulation of hematopoietic stem cell differentiation	11.0641	2	0.0137757	0.0440531	PRKDC/NFE2L2
BP	GO:1902165	regulation of intrinsic apoptotic signaling pathway in response to DNA damage by p53 class mediator	11.0641	2	0.0137757	0.0440531	SIRT1/ATAD5
BP	GO:1905288	vascular associated smooth muscle cell apoptotic process	11.0641	2	0.0137757	0.0440531	PPARG/DNMT1
BP	GO:1905459	regulation of vascular associated smooth muscle cell apoptotic process	11.0641	2	0.0137757	0.0440531	PPARG/DNMT1
BP	GO:0035303	regulation of dephosphorylation	3.53552	5	0.0139068	0.0442615	HSP90AB1/JAK2/IKBKB/ITGA1/PRKCD
BP	GO:0001892	embryonic placenta development	4.3239	4	0.0139143	0.0442615	PLK4/E2F8/CASP8/SETD2
BP	GO:0008543	fibroblast growth factor receptor signaling pathway	4.3239	4	0.0139143	0.0442615	SOS1/FGFR3/GATA3/SETX
BP	GO:0010507	negative regulation of autophagy	4.3239	4	0.0139143	0.0442615	STAT3/MET/PIK3CA/RPTOR
BP	GO:0031110	regulation of microtubule polymerization or depolymerization	4.3239	4	0.0139143	0.0442615	TPX2/MET/HDAC6/NUMA1
BP	GO:2000134	negative regulation of G1/S transition of mitotic cell cycle	4.3239	4	0.0139143	0.0442615	PRKDC/CDKN1A/PTEN/ATM
CC	GO:0090575	RNA polymerase II transcription regulator complex	2.76518	7	0.0139562	0.0465662	E2F8/STAT3/ERCC2/NFE2L2/PPARG/STAT1/RUNX1
BP	GO:0035725	sodium ion transmembrane transport	3.06668	6	0.0140127	0.0445355	SCN1A/SCN4A/SCN2A/SCN3A/SCN11A/SCN8A
BP	GO:0044262	cellular carbohydrate metabolic process	2.54175	8	0.0141164	0.0448259	SIRT1/STAT3/EP300/NCOR1/PTEN/IRS1/RPTOR/PPARGC1A
CC	GO:0043083	synaptic cleft	10.929	2	0.0141385	0.0465662	LAMB2/LAMA2
CC	GO:0044214	spanning component of plasma membrane	10.929	2	0.0141385	0.0465662	ERBB3/ERBB2
BP	GO:0003197	endocardial cushion development	5.8778	3	0.0144227	0.0453606	ERBB3/TGFBR2/NOS3
BP	GO:0007528	neuromuscular junction development	5.8778	3	0.0144227	0.0453606	ERBB2/LAMB2/COL4A1
BP	GO:0031057	negative regulation of histone modification	5.8778	3	0.0144227	0.0453606	BRCA1/SIRT1/DNMT1
BP	GO:0031641	regulation of myelination	5.8778	3	0.0144227	0.0453606	KIF14/PTEN/DICER1
BP	GO:0032008	positive regulation of TOR signaling	5.8778	3	0.0144227	0.0453606	PIK3CA/RPTOR/RICTOR
BP	GO:0042220	response to cocaine	5.8778	3	0.0144227	0.0453606	HSP90AA1/HSP90AB1/DNMT3A
BP	GO:0045747	positive regulation of Notch signaling pathway	5.8778	3	0.0144227	0.0453606	STAT3/KIT/NOS3
BP	GO:0045981	positive regulation of nucleotide metabolic process	5.8778	3	0.0144227	0.0453606	RPTOR/PPARGC1A/NOS3
BP	GO:0061028	establishment of endothelial barrier	5.8778	3	0.0144227	0.0453606	IKBKB/FASN/TJP1
BP	GO:1900544	positive regulation of purine nucleotide metabolic process	5.8778	3	0.0144227	0.0453606	RPTOR/PPARGC1A/NOS3
BP	GO:1901976	regulation of cell cycle checkpoint	5.8778	3	0.0144227	0.0453606	BRCA1/NDC80/BRCA2
BP	GO:0032370	positive regulation of lipid transport	4.27476	4	0.0144587	0.045395	SIRT1/PPARG/PTCH1/PRKCD
BP	GO:1901983	regulation of protein acetylation	4.27476	4	0.0144587	0.045395	BRCA1/SIRT1/PPARGC1A/GATA3
BP	GO:0033673	negative regulation of kinase activity	2.74297	7	0.0145033	0.0454957	SIRT1/CDKN1A/PPARG/PTEN/CDKN2A/PRKCD/NF2
BP	GO:0002703	regulation of leukocyte mediated immunity	2.73159	7	0.0148071	0.0463282	KIT/TP53BP1/ATAD5/MSH2/SYK/TFRC/GATA3
BP	GO:0006354	DNA-templated transcription elongation	2.73159	7	0.0148071	0.0463282	ERCC2/TP53BP1/RECQL5/CREBBP/EP300/PPARGC1A/SETD2
BP	GO:0048738	cardiac muscle tissue development	2.73159	7	0.0148071	0.0463282	ERBB3/PTEN/COL11A1/PDGFRA/TGFBR2/NOTCH2/RUNX1
BP	GO:0006401	RNA catabolic process	2.51625	8	0.0149157	0.0466275	DICER1/TNRC6C/AGO3/TNRC6B/TNRC6A/ATM/NSUN2/PRKCD
BP	GO:0048678	response to axon injury	4.22673	4	0.0150164	0.046902	IGF1R/JAK2/PTEN/LAMB2
BP	GO:0030324	lung development	3.01748	6	0.0150671	0.0470198	EP300/PDGFRA/TGFBR2/TIMELESS/NOS3/LAMA1
CC	GO:0001673	male germ cell nucleus	5.78596	3	0.0150755	0.0492009	TOP2A/BRCA1/TOPBP1
BP	GO:0001558	regulation of cell growth	2.22855	10	0.0151312	0.0471792	KIF14/SIRT1/CDKN1A/ERBB2/RPTOR/CDKN2A/NRCAM/RICTOR/SMARCA4/SMARCA2
BP	GO:0000712	resolution of meiotic recombination intermediates	10.4494	2	0.0153903	0.0472945	TOP2A/FANCM
BP	GO:0006474	N-terminal protein amino acid acetylation	10.4494	2	0.0153903	0.0472945	CREBBP/EP300
BP	GO:0006977	DNA damage response, signal transduction by p53 class mediator resulting in cell cycle arrest	10.4494	2	0.0153903	0.0472945	CDKN1A/ATM
BP	GO:0021692	cerebellar Purkinje cell layer morphogenesis	10.4494	2	0.0153903	0.0472945	KIF14/SPTBN2
BP	GO:0030903	notochord development	10.4494	2	0.0153903	0.0472945	STIL/COL2A1
BP	GO:0034501	protein localization to kinetochore	10.4494	2	0.0153903	0.0472945	NDC80/KNTC1
BP	GO:0035067	negative regulation of histone acetylation	10.4494	2	0.0153903	0.0472945	BRCA1/SIRT1
BP	GO:0035234	ectopic germ cell programmed cell death	10.4494	2	0.0153903	0.0472945	KIT/PRKDC
BP	GO:0038128	ERBB2 signaling pathway	10.4494	2	0.0153903	0.0472945	ERBB3/ERBB2
BP	GO:0044320	cellular response to leptin stimulus	10.4494	2	0.0153903	0.0472945	SIRT1/STAT3
BP	GO:0045722	positive regulation of gluconeogenesis	10.4494	2	0.0153903	0.0472945	SIRT1/PPARGC1A
BP	GO:0045780	positive regulation of bone resorption	10.4494	2	0.0153903	0.0472945	SYK/TFRC
BP	GO:0051770	positive regulation of nitric-oxide synthase biosynthetic process	10.4494	2	0.0153903	0.0472945	JAK2/STAT1
BP	GO:0060391	positive regulation of SMAD protein signal transduction	10.4494	2	0.0153903	0.0472945	PPARG/JAK2
BP	GO:1901970	positive regulation of mitotic sister chromatid separation	10.4494	2	0.0153903	0.0472945	ESPL1/DLGAP5
BP	GO:1903083	protein localization to condensed chromosome	10.4494	2	0.0153903	0.0472945	NDC80/KNTC1
BP	GO:2000811	negative regulation of anoikis	10.4494	2	0.0153903	0.0472945	PIK3CA/PTK2
BP	GO:0002833	positive regulation of response to biotic stimulus	3.00143	6	0.0154305	0.0473377	HSP90AA1/PRKDC/CREBBP/EP300/SYK/IKBKB
BP	GO:0061138	morphogenesis of a branching epithelium	3.00143	6	0.0154305	0.0473377	MET/TGFBR2/TIMELESS/PTCH1/COL4A1/LAMA1
CC	GO:1904949	ATPase complex	4.18559	4	0.015543	0.0502698	ACTB/SMARCA4/SMARCA2/ARID1B
BP	GO:0060191	regulation of lipase activity	4.17977	4	0.0155876	0.0477789	KIT/HRAS/PDGFRA/FGFR3
BP	GO:0045444	fat cell differentiation	2.69801	7	0.0157457	0.0482228	SIRT1/PPARG/EP300/PDGFRA/PPARGC1A/HDAC6/GATA3
BP	GO:0030195	negative regulation of blood coagulation	5.64269	3	0.016094	0.0490819	PDGFRA/NOS3/PRKCD
BP	GO:0038084	vascular endothelial growth factor signaling pathway	5.64269	3	0.016094	0.0490819	FLT3/PDGFRA/PIK3CA
BP	GO:0060043	regulation of cardiac muscle cell proliferation	5.64269	3	0.016094	0.0490819	PTEN/TGFBR2/RUNX1
BP	GO:0061082	myeloid leukocyte cytokine production	5.64269	3	0.016094	0.0490819	SIRT1/KIT/SYK
BP	GO:1902041	regulation of extrinsic apoptotic signaling pathway via death domain receptors	5.64269	3	0.016094	0.0490819	BRCA1/PTEN/NOS3
BP	GO:0001942	hair follicle development	4.13384	4	0.0161722	0.0491961	ERCC2/SOS1/NSUN2/NUMA1
BP	GO:0060021	roof of mouth development	4.13384	4	0.0161722	0.0491961	COL2A1/PDGFRA/TGFBR2/SOS1
BP	GO:1901216	positive regulation of neuron death	4.13384	4	0.0161722	0.0491961	CASP8/ATM/ITGA1/DAXX
MF	GO:0042800	histone methyltransferase activity (H3-K4 specific)	10.1386	2	0.0162928	0.0603637	KMT2C/KMT2D
MF	GO:0070888	E-box binding	5.58658	3	0.0165106	0.0606731	PPARG/ZEB1/GATA3
BP	GO:0050852	T cell receptor signaling pathway	3.38291	5	0.0165413	0.0502346	HRAS/PIK3CA/IKBKB/PLCG1/GATA3
BP	GO:0072175	epithelial tube formation	3.38291	5	0.0165413	0.0502346	STIL/KIF20B/PTCH1/GATA3/SETD2
BP	GO:0030323	respiratory tube development	2.95429	6	0.0165572	0.0502405	EP300/PDGFRA/TGFBR2/TIMELESS/NOS3/LAMA1
BP	GO:0001843	neural tube closure	4.0889	4	0.0167705	0.0507177	STIL/KIF20B/PTCH1/SETD2
BP	GO:0032273	positive regulation of protein polymerization	4.0889	4	0.0167705	0.0507177	HSP90AA1/MET/RICTOR/NUMA1
BP	GO:0046031	ADP metabolic process	4.0889	4	0.0167705	0.0507177	STAT3/EP300/NCOR1/RPTOR
BP	GO:0072091	regulation of stem cell proliferation	4.0889	4	0.0167705	0.0507177	TGFBR2/AGO3/PTCH1/NF2
BP	GO:0022602	ovulation cycle process	5.53205	3	0.0169687	0.050894	SIRT1/PDGFRA/NOS3
BP	GO:0031062	positive regulation of histone methylation	5.53205	3	0.0169687	0.050894	BRCA1/SIRT1/DNMT1
BP	GO:0043124	negative regulation of I-kappaB kinase/NF-kappaB signaling	5.53205	3	0.0169687	0.050894	SIRT1/CASP8/STAT1
BP	GO:0045058	T cell selection	5.53205	3	0.0169687	0.050894	STAT3/SYK/GATA3
BP	GO:1900047	negative regulation of hemostasis	5.53205	3	0.0169687	0.050894	PDGFRA/NOS3/PRKCD
BP	GO:1901985	positive regulation of protein acetylation	5.53205	3	0.0169687	0.050894	BRCA1/PPARGC1A/GATA3
BP	GO:0009582	detection of abiotic stimulus	3.35874	5	0.0170105	0.050894	KIT/COL11A1/PTK2/SCN1A/TIMELESS
BP	GO:0001502	cartilage condensation	9.89945	2	0.0170818	0.050894	COL11A1/COL2A1
BP	GO:0006337	nucleosome disassembly	9.89945	2	0.0170818	0.050894	SSRP1/SMARCA4
BP	GO:0030889	negative regulation of B cell proliferation	9.89945	2	0.0170818	0.050894	PTEN/ATM
BP	GO:0032930	positive regulation of superoxide anion generation	9.89945	2	0.0170818	0.050894	SYK/PRKCD
BP	GO:0045346	regulation of MHC class II biosynthetic process	9.89945	2	0.0170818	0.050894	SIRT1/JAK2
BP	GO:0045618	positive regulation of keratinocyte differentiation	9.89945	2	0.0170818	0.050894	NCOA3/NUMA1
BP	GO:0051152	positive regulation of smooth muscle cell differentiation	9.89945	2	0.0170818	0.050894	SIRT1/KIT
BP	GO:0060039	pericardium development	9.89945	2	0.0170818	0.050894	SOS1/SETD2
BP	GO:0060044	negative regulation of cardiac muscle cell proliferation	9.89945	2	0.0170818	0.050894	PTEN/TGFBR2
BP	GO:0097284	hepatocyte apoptotic process	9.89945	2	0.0170818	0.050894	IGF1R/DNMT3A
BP	GO:1902176	negative regulation of oxidative stress-induced intrinsic apoptotic signaling pathway	9.89945	2	0.0170818	0.050894	SIRT1/NFE2L2
CC	GO:0000932	P-body	4.05614	4	0.0172531	0.0550441	TNRC6C/AGO3/TNRC6B/TNRC6A
CC	GO:0005828	kinetochore microtubule	9.83614	2	0.0173259	0.0550441	CENPE/KNTC1
BP	GO:0048839	inner ear development	2.92367	6	0.0173391	0.0516179	SOX2/ZEB1/COL11A1/COL2A1/ITGA8/GATA3
BP	GO:0035278	miRNA-mediated gene silencing by inhibition of translation	4.04494	4	0.0173824	0.051662	TNRC6C/AGO3/TNRC6B/TNRC6A
BP	GO:0060606	tube closure	4.04494	4	0.0173824	0.051662	STIL/KIF20B/PTCH1/SETD2
BP	GO:0001889	liver development	3.33492	5	0.0174883	0.0518916	E2F8/MET/PIK3CA/NOTCH2/PTCH1
BP	GO:0006986	response to unfolded protein	3.33492	5	0.0174883	0.0518916	HSP90AA1/HSP90AB1/NFE2L2/EP300/DAXX
BP	GO:0050808	synapse organization	2.17696	10	0.0175219	0.0519487	ACTB/IGF1R/ERBB2/PTEN/SPTBN2/LAMB2/NRCAM/NFASC/HDAC6/COL4A1
BP	GO:0009636	response to toxic substance	2.63325	7	0.0177484	0.0525341	PXDN/PXDNL/NFE2L2/BRIP1/ALB/DNMT3A/NOS3
BP	GO:0060047	heart contraction	2.63325	7	0.0177484	0.0525341	HSP90AA1/JAK2/PIK3CA/ANK2/SPTBN4/SCN1A/NOS3
BP	GO:0045912	negative regulation of carbohydrate metabolic process	5.42566	3	0.0178696	0.0528496	STAT3/EP300/NCOR1
BP	GO:0035107	appendage morphogenesis	3.31144	5	0.017975	0.0530426	ATRX/CREBBP/COL2A1/NOTCH2/PTCH1
BP	GO:0035108	limb morphogenesis	3.31144	5	0.017975	0.0530426	ATRX/CREBBP/COL2A1/NOTCH2/PTCH1
BP	GO:0022404	molting cycle process	4.00191	4	0.0180081	0.0530426	ERCC2/SOS1/NSUN2/NUMA1
BP	GO:0022405	hair cycle process	4.00191	4	0.0180081	0.0530426	ERCC2/SOS1/NSUN2/NUMA1
BP	GO:1903035	negative regulation of response to wounding	4.00191	4	0.0180081	0.0530426	PTEN/PDGFRA/NOS3/PRKCD
MF	GO:0005520	insulin-like growth factor binding	9.605	2	0.0180798	0.0648576	IGF1R/ITGB4
MF	GO:0052742	phosphatidylinositol kinase activity	9.605	2	0.0180798	0.0648576	PIK3CA/ATM
MF	GO:0098918	structural constituent of synapse	9.605	2	0.0180798	0.0648576	ACTB/SPTBN2
BP	GO:1904951	positive regulation of establishment of protein localization	2.42696	8	0.0181288	0.0533548	KIF20B/HSP90AA1/HSP90AB1/HRAS/PPARG/JAK2/ERBB2/PRKCD
MF	GO:0061980	regulatory RNA binding	5.3675	3	0.0183685	0.0653746	SOX2/DICER1/AGO3
MF	GO:0008276	protein methyltransferase activity	3.96728	4	0.0185132	0.0653746	DNMT3A/KMT2C/SETD2/KMT2D
BP	GO:0098773	skin epidermis development	3.95978	4	0.0186477	0.0547927	ERCC2/SOS1/NSUN2/NUMA1
BP	GO:1900407	regulation of cellular response to oxidative stress	3.95978	4	0.0186477	0.0547927	SIRT1/NFE2L2/MET/HDAC6
BP	GO:0006111	regulation of gluconeogenesis	5.32329	3	0.0187967	0.0548928	SIRT1/EP300/PPARGC1A
BP	GO:0007140	male meiotic nuclear division	5.32329	3	0.0187967	0.0548928	FANCA/BRCA2/ATM
BP	GO:0010874	regulation of cholesterol efflux	5.32329	3	0.0187967	0.0548928	SIRT1/PPARG/PTCH1
BP	GO:0032210	regulation of telomere maintenance via telomerase	5.32329	3	0.0187967	0.0548928	ATR/NAT10/ATM
BP	GO:0046638	positive regulation of alpha-beta T cell differentiation	5.32329	3	0.0187967	0.0548928	TGFBR2/SYK/RUNX1
BP	GO:0030220	platelet formation	9.40448	2	0.0188485	0.0548928	PRKDC/EP300
BP	GO:0043011	myeloid dendritic cell differentiation	9.40448	2	0.0188485	0.0548928	TGFBR2/NOTCH2
BP	GO:0045342	MHC class II biosynthetic process	9.40448	2	0.0188485	0.0548928	SIRT1/JAK2
BP	GO:0060231	mesenchymal to epithelial transition	9.40448	2	0.0188485	0.0548928	STAT1/GATA3
BP	GO:0097709	connective tissue replacement	9.40448	2	0.0188485	0.0548928	PPARG/RUNX1
BP	GO:1903579	negative regulation of ATP metabolic process	9.40448	2	0.0188485	0.0548928	STAT3/NCOR1
BP	GO:2001233	regulation of apoptotic signaling pathway	2.26311	9	0.0189279	0.0550795	BRCA1/SIRT1/NFE2L2/ATAD5/JAK2/PTEN/COL2A1/NOS3/PRKCD
MF	GO:0106310	protein serine kinase activity	2.26234	9	0.0189525	0.0664071	BUB1B/BUB1/PLK4/PRKDC/ATR/PIK3CA/IKBKB/ATM/PRKCD
BP	GO:0061008	hepaticobiliary system development	3.26544	5	0.0189751	0.0551726	E2F8/MET/PIK3CA/NOTCH2/PTCH1
BP	GO:0032091	negative regulation of protein binding	3.91853	4	0.0193012	0.0560308	ACTB/CDKN1A/PRKCD/DDX11
BP	GO:0072080	nephron tubule development	3.91853	4	0.0193012	0.0560308	STAT1/NOTCH2/PTCH1/GATA3
BP	GO:0050819	negative regulation of coagulation	5.22471	3	0.01975	0.0572417	PDGFRA/NOS3/PRKCD
BP	GO:1904031	positive regulation of cyclin-dependent protein kinase activity	5.22471	3	0.01975	0.0572417	CDC6/HSP90AB1/CDKN1A
BP	GO:0120032	regulation of plasma membrane bounded cell projection assembly	2.83552	6	0.0198365	0.0574464	ANLN/KIT/HSP90AA1/HRAS/PIK3CA/PRKCD
MF	GO:0004407	histone deacetylase activity	9.12475	2	0.0199455	0.0688195	SIRT1/HDAC6
MF	GO:0035173	histone kinase activity	9.12475	2	0.0199455	0.0688195	JAK2/ATM
BP	GO:0072073	kidney epithelium development	3.22071	5	0.0200111	0.0579059	STAT1/LAMB2/NOTCH2/PTCH1/GATA3
BP	GO:0043393	regulation of protein binding	2.82134	6	0.0202753	0.0586234	ACTB/HSP90AB1/CDKN1A/EP300/PRKCD/DDX11
BP	GO:0014020	primary neural tube formation	3.83856	4	0.0206504	0.0589945	STIL/KIF20B/PTCH1/SETD2
BP	GO:0120162	positive regulation of cold-induced thermogenesis	3.83856	4	0.0206504	0.0589945	IGF1R/JAK2/SYK/PPARGC1A
BP	GO:0003177	pulmonary valve development	8.95665	2	0.0206886	0.0589945	NOS3/NOTCH2
BP	GO:0032986	protein-DNA complex disassembly	8.95665	2	0.0206886	0.0589945	SSRP1/SMARCA4
BP	GO:0036092	phosphatidylinositol-3-phosphate biosynthetic process	8.95665	2	0.0206886	0.0589945	PIK3CA/ATM
BP	GO:0043984	histone H4-K16 acetylation	8.95665	2	0.0206886	0.0589945	BRCA1/SIRT1
BP	GO:0051315	attachment of mitotic spindle microtubules to kinetochore	8.95665	2	0.0206886	0.0589945	CENPE/NDC80
BP	GO:0150105	protein localization to cell-cell junction	8.95665	2	0.0206886	0.0589945	ACTB/TJP1
BP	GO:1901522	positive regulation of transcription from RNA polymerase II promoter involved in cellular response to chemical stimulus	8.95665	2	0.0206886	0.0589945	NFE2L2/EP300
BP	GO:1903206	negative regulation of hydrogen peroxide-induced cell death	8.95665	2	0.0206886	0.0589945	NFE2L2/MET
BP	GO:2000757	negative regulation of peptidyl-lysine acetylation	8.95665	2	0.0206886	0.0589945	BRCA1/SIRT1
BP	GO:0051216	cartilage development	2.80731	6	0.0207206	0.0589945	ZEB1/COL11A1/COL2A1/TGFBR2/FGFR3/RUNX1
BP	GO:0060491	regulation of cell projection assembly	2.80731	6	0.0207206	0.0589945	ANLN/KIT/HSP90AA1/HRAS/PIK3CA/PRKCD
BP	GO:0010659	cardiac muscle cell apoptotic process	5.12972	3	0.0207295	0.0589945	HSP90AA1/NFE2L2/JAK2
BP	GO:0042743	hydrogen peroxide metabolic process	5.12972	3	0.0207295	0.0589945	PXDN/PXDNL/HDAC6
BP	GO:0043616	keratinocyte proliferation	5.12972	3	0.0207295	0.0589945	ZEB1/NOTCH2/PTCH1
BP	GO:0045668	negative regulation of osteoblast differentiation	5.12972	3	0.0207295	0.0589945	PPARG/TNN/PTCH1
BP	GO:0071385	cellular response to glucocorticoid stimulus	5.12972	3	0.0207295	0.0589945	IGF1R/JAK2/FLT3
BP	GO:1900087	positive regulation of G1/S transition of mitotic cell cycle	5.12972	3	0.0207295	0.0589945	CDC6/STIL/RPTOR
BP	GO:1903202	negative regulation of oxidative stress-induced cell death	5.12972	3	0.0207295	0.0589945	SIRT1/NFE2L2/MET
BP	GO:0060326	cell chemotaxis	2.35849	8	0.0211056	0.0600176	KIT/MET/PDGFRA/PTK2/SYK/ITGA9/ITGA1/PRKCD
BP	GO:0010676	positive regulation of cellular carbohydrate metabolic process	5.03811	3	0.0217354	0.0617599	SIRT1/IRS1/PPARGC1A
BP	GO:0003015	heart process	2.52227	7	0.0218752	0.0621084	HSP90AA1/JAK2/PIK3CA/ANK2/SPTBN4/SCN1A/NOS3
MF	GO:0033558	protein lysine deacetylase activity	8.69024	2	0.0218881	0.07495	SIRT1/HDAC6
BP	GO:0006165	nucleoside diphosphate phosphorylation	3.76179	4	0.0220561	0.062573	STAT3/EP300/NCOR1/RPTOR
BP	GO:0010821	regulation of mitochondrion organization	3.13483	5	0.0221929	0.0628625	PPARG/EP300/PPARGC1A/TFRC/HDAC6
BP	GO:0043535	regulation of blood vessel endothelial cell migration	3.13483	5	0.0221929	0.0628625	SIRT1/NFE2L2/PPARG/NOS3/PLCG1
BP	GO:1901654	response to ketone	2.75253	6	0.0225685	0.0631275	SIRT1/IGF1R/RECQL5/JAK2/PIK3CA/NASP
BP	GO:0030728	ovulation	8.54953	2	0.0226004	0.0631275	SIRT1/NOS3
BP	GO:0032928	regulation of superoxide anion generation	8.54953	2	0.0226004	0.0631275	SYK/PRKCD
BP	GO:0035855	megakaryocyte development	8.54953	2	0.0226004	0.0631275	KIT/EP300
BP	GO:0036344	platelet morphogenesis	8.54953	2	0.0226004	0.0631275	PRKDC/EP300
BP	GO:0044154	histone H3-K14 acetylation	8.54953	2	0.0226004	0.0631275	SIRT1/GATA3
BP	GO:0044321	response to leptin	8.54953	2	0.0226004	0.0631275	SIRT1/STAT3
BP	GO:0045717	negative regulation of fatty acid biosynthetic process	8.54953	2	0.0226004	0.0631275	BRCA1/SIRT1
BP	GO:0046628	positive regulation of insulin receptor signaling pathway	8.54953	2	0.0226004	0.0631275	SIRT1/IRS1
BP	GO:0048634	regulation of muscle organ development	8.54953	2	0.0226004	0.0631275	CENPF/ERBB3
BP	GO:0051767	nitric-oxide synthase biosynthetic process	8.54953	2	0.0226004	0.0631275	JAK2/STAT1
BP	GO:0051769	regulation of nitric-oxide synthase biosynthetic process	8.54953	2	0.0226004	0.0631275	JAK2/STAT1
BP	GO:0061318	renal filtration cell differentiation	8.54953	2	0.0226004	0.0631275	LAMB2/NOTCH2
BP	GO:0071404	cellular response to low-density lipoprotein particle stimulus	8.54953	2	0.0226004	0.0631275	PPARG/SYK
BP	GO:0072112	podocyte differentiation	8.54953	2	0.0226004	0.0631275	LAMB2/NOTCH2
BP	GO:0090042	tubulin deacetylation	8.54953	2	0.0226004	0.0631275	EP300/HDAC6
BP	GO:0098743	cell aggregation	8.54953	2	0.0226004	0.0631275	COL11A1/COL2A1
BP	GO:2000810	regulation of bicellular tight junction assembly	8.54953	2	0.0226004	0.0631275	IKBKB/TJP1
CC	GO:0035371	microtubule plus-end	8.55316	2	0.0226165	0.0712221	SPAG5/NUMA1
BP	GO:0007080	mitotic metaphase plate congression	4.94973	3	0.0227676	0.0634966	CENPE/NDC80/KIF14
BP	GO:0010658	striated muscle cell apoptotic process	4.94973	3	0.0227676	0.0634966	HSP90AA1/NFE2L2/JAK2
CC	GO:0000791	euchromatin	4.91807	3	0.0231869	0.0723834	SIRT1/JAK2/DNMT3A
BP	GO:0046939	nucleotide phosphorylation	3.68803	4	0.0235191	0.0655297	STAT3/EP300/NCOR1/RPTOR
BP	GO:1902115	regulation of organelle assembly	2.72594	6	0.0235328	0.0655297	BRCA1/PLK4/STIL/KIF15/SPAG5/NUMA1
MF	GO:0005244	voltage-gated ion channel activity	2.72381	6	0.0235941	0.079586	SCN1A/SCN4A/SCN2A/SCN3A/SCN11A/SCN8A
MF	GO:0022832	voltage-gated channel activity	2.72381	6	0.0235941	0.079586	SCN1A/SCN4A/SCN2A/SCN3A/SCN11A/SCN8A
BP	GO:0010803	regulation of tumor necrosis factor-mediated signaling pathway	4.86438	3	0.023826	0.0661935	CASP8/SYK/IKBKB
BP	GO:0048599	oocyte development	4.86438	3	0.023826	0.0661935	BRCA2/ATM/KMT2D
BP	GO:0060350	endochondral bone morphogenesis	4.86438	3	0.023826	0.0661935	COL2A1/TGFBR2/FGFR3
CC	GO:0150034	distal axon	2.47673	7	0.023904	0.0739788	KIF20B/ACTB/HSP90AA1/HSP90AB1/TNN/PTCH1/SETX
MF	GO:0005158	insulin receptor binding	8.29523	2	0.0239056	0.0800395	IGF1R/IRS1
BP	GO:0016331	morphogenesis of embryonic epithelium	3.07336	5	0.0239269	0.0664228	STIL/KIF20B/PTCH1/GATA3/SETD2
BP	GO:0043255	regulation of carbohydrate biosynthetic process	3.65222	4	0.0242721	0.067278	SIRT1/EP300/IRS1/PPARGC1A
BP	GO:0048477	oogenesis	3.65222	4	0.0242721	0.067278	ASPM/BRCA2/ATM/KMT2D
BP	GO:0050905	neuromuscular process	3.0534	5	0.0245237	0.0673633	HSP90AA1/NBN/PTEN/SCN1A/SCN4A
BP	GO:0098754	detoxification	3.0534	5	0.0245237	0.0673633	PXDN/PXDNL/NFE2L2/ALB/NOS3
BP	GO:0002053	positive regulation of mesenchymal cell proliferation	8.17781	2	0.024582	0.0673633	TGFBR2/STAT1
BP	GO:0003283	atrial septum development	8.17781	2	0.024582	0.0673633	ANK2/NOTCH2
BP	GO:0019430	removal of superoxide radicals	8.17781	2	0.024582	0.0673633	NFE2L2/NOS3
BP	GO:0032042	mitochondrial DNA metabolic process	8.17781	2	0.024582	0.0673633	TOP3A/PPARGC1A
BP	GO:0032727	positive regulation of interferon-alpha production	8.17781	2	0.024582	0.0673633	STAT1/SETD2
BP	GO:0035518	histone H2A monoubiquitination	8.17781	2	0.024582	0.0673633	BRCA1/BRCA2
BP	GO:0048169	regulation of long-term neuronal synaptic plasticity	8.17781	2	0.024582	0.0673633	KIT/HRAS
BP	GO:0051131	chaperone-mediated protein complex assembly	8.17781	2	0.024582	0.0673633	HSP90AA1/HSP90AB1
BP	GO:0072243	metanephric nephron epithelium development	8.17781	2	0.024582	0.0673633	STAT1/LAMB2
BP	GO:0072311	glomerular epithelial cell differentiation	8.17781	2	0.024582	0.0673633	LAMB2/NOTCH2
BP	GO:1900543	negative regulation of purine nucleotide metabolic process	8.17781	2	0.024582	0.0673633	STAT3/NCOR1
BP	GO:1901032	negative regulation of response to reactive oxygen species	8.17781	2	0.024582	0.0673633	NFE2L2/MET
BP	GO:1902254	negative regulation of intrinsic apoptotic signaling pathway by p53 class mediator	8.17781	2	0.024582	0.0673633	SIRT1/ATAD5
BP	GO:0002763	positive regulation of myeloid leukocyte differentiation	4.78194	3	0.0249107	0.0681609	CASP8/NOTCH2/RUNX1
BP	GO:0045604	regulation of epidermal cell differentiation	4.78194	3	0.0249107	0.0681609	PTCH1/NCOA3/NUMA1
BP	GO:0009135	purine nucleoside diphosphate metabolic process	3.61711	4	0.0250396	0.0683586	STAT3/EP300/NCOR1/RPTOR
BP	GO:0009179	purine ribonucleoside diphosphate metabolic process	3.61711	4	0.0250396	0.0683586	STAT3/EP300/NCOR1/RPTOR
BP	GO:1902882	regulation of response to oxidative stress	3.61711	4	0.0250396	0.0683586	SIRT1/NFE2L2/MET/HDAC6
BP	GO:0032368	regulation of lipid transport	3.0337	5	0.0251301	0.0685022	SIRT1/PPARG/SYK/PTCH1/PRKCD
BP	GO:0035148	tube formation	3.0337	5	0.0251301	0.0685022	STIL/KIF20B/PTCH1/GATA3/SETD2
BP	GO:0060541	respiratory system development	2.67426	6	0.0255436	0.0695769	EP300/PDGFRA/TGFBR2/TIMELESS/NOS3/LAMA1
BP	GO:0032479	regulation of type I interferon production	3.58266	4	0.0258217	0.070176	HSP90AA1/STAT1/SYK/SETD2
BP	GO:0032606	type I interferon production	3.58266	4	0.0258217	0.070176	HSP90AA1/STAT1/SYK/SETD2
BP	GO:1901655	cellular response to ketone	3.58266	4	0.0258217	0.070176	SIRT1/IGF1R/RECQL5/JAK2
CC	GO:0042470	melanosome	3.57678	4	0.0259935	0.0790819	HSP90AA1/HSP90AB1/FASN/TFRC
CC	GO:0048770	pigment granule	3.57678	4	0.0259935	0.0790819	HSP90AA1/HSP90AB1/FASN/TFRC
BP	GO:2000351	regulation of endothelial cell apoptotic process	4.70224	3	0.0260217	0.0706667	NFE2L2/PLCG1/GATA3
CC	GO:0034703	cation channel complex	2.65842	6	0.0262347	0.0791452	SCN1A/SCN4A/SCN2A/SCN3A/SCN11A/SCN8A
BP	GO:0010976	positive regulation of neuron projection development	2.99506	5	0.0263715	0.0715629	IGF1R/NFE2L2/EP300/TNN/SETX
CC	GO:0089717	spanning component of membrane	7.86891	2	0.0264655	0.079176	ERBB3/ERBB2
BP	GO:0001841	neural tube formation	3.54886	4	0.0266183	0.0716252	STIL/KIF20B/PTCH1/SETD2
BP	GO:0035282	segmentation	3.54886	4	0.0266183	0.0716252	PALB2/PRKDC/EP300/ATM
BP	GO:0042102	positive regulation of T cell proliferation	3.54886	4	0.0266183	0.0716252	JAK2/TGFBR2/SYK/TFRC
BP	GO:0090596	sensory organ morphogenesis	2.42027	7	0.0266255	0.0716252	STAT3/ZEB1/COL11A1/COL2A1/NOTCH2/ITGA8/GATA3
BP	GO:0010226	response to lithium ion	7.83706	2	0.0266319	0.0716252	NFE2L2/LIG4
BP	GO:0010623	programmed cell death involved in cell development	7.83706	2	0.0266319	0.0716252	KIT/PRKDC
BP	GO:0010839	negative regulation of keratinocyte proliferation	7.83706	2	0.0266319	0.0716252	ZEB1/PTCH1
BP	GO:0022010	central nervous system myelination	7.83706	2	0.0266319	0.0716252	ERCC2/PTEN
BP	GO:0032291	axon ensheathment in central nervous system	7.83706	2	0.0266319	0.0716252	ERCC2/PTEN
BP	GO:0035357	peroxisome proliferator activated receptor signaling pathway	7.83706	2	0.0266319	0.0716252	SIRT1/PPARG
BP	GO:0072202	cell differentiation involved in metanephros development	7.83706	2	0.0266319	0.0716252	STAT1/LAMB2
BP	GO:1901863	positive regulation of muscle tissue development	7.83706	2	0.0266319	0.0716252	ERBB3/PPARGC1A
BP	GO:0002443	leukocyte mediated immunity	2.0312	10	0.0267114	0.0717857	KIT/TP53BP1/ATAD5/MSH2/NBN/LIG4/SYK/TFRC/GATA3/PRKCD
MF	GO:0016279	protein-lysine N-methyltransferase activity	4.6397	3	0.0269162	0.0888038	KMT2C/SETD2/KMT2D
MF	GO:0042054	histone methyltransferase activity	4.6397	3	0.0269162	0.0888038	KMT2C/SETD2/KMT2D
BP	GO:0001678	cellular glucose homeostasis	2.9761	5	0.0270067	0.0724716	SIRT1/IGF1R/PIK3CA/PPARGC1A/SMARCA4
BP	GO:0090501	RNA phosphodiester bond hydrolysis	2.9761	5	0.0270067	0.0724716	DICER1/AGO3/BMS1/DROSHA/NOP14
BP	GO:0032103	positive regulation of response to external stimulus	2.02683	10	0.0270561	0.0725504	HSP90AA1/IGF1R/PRKDC/CREBBP/EP300/JAK2/MET/PTK2/SYK/IKBKB
BP	GO:0045637	regulation of myeloid cell differentiation	2.63677	6	0.0271247	0.0726807	STAT3/PRKDC/CASP8/STAT1/NOTCH2/RUNX1
BP	GO:0010717	regulation of epithelial to mesenchymal transition	3.51569	4	0.0274295	0.0733885	PTEN/PTK2/TGFBR2/GATA3
BP	GO:0010906	regulation of glucose metabolic process	3.51569	4	0.0274295	0.0733885	SIRT1/EP300/IRS1/PPARGC1A
CC	GO:0055029	nuclear DNA-directed RNA polymerase complex	3.51291	4	0.0275352	0.0816954	ERCC2/RECQL5/POLR1A/POLA2
BP	GO:0007605	sensory perception of sound	2.95738	5	0.0276515	0.0739281	KIT/COL11A1/COL2A1/SPTBN4/COL4A3
CC	GO:0032993	protein-DNA complex	2.62297	6	0.0277716	0.0817214	MCM4/ACTB/PRKDC/NFE2L2/EP300/POLA2
MF	GO:0016278	lysine N-methyltransferase activity	4.56238	3	0.0281102	0.0909107	KMT2C/SETD2/KMT2D
CC	GO:0030426	growth cone	2.94495	5	0.0281266	0.0820932	KIF20B/HSP90AA1/HSP90AB1/PTCH1/SETX
MF	GO:0042974	nuclear retinoic acid receptor binding	7.60396	2	0.0281582	0.0909107	PPARG/NCOR2
MF	GO:0070412	R-SMAD binding	7.60396	2	0.0281582	0.0909107	PPARG/DROSHA
BP	GO:0006090	pyruvate metabolic process	3.48314	4	0.0282553	0.0753322	STAT3/EP300/NCOR1/RPTOR
BP	GO:0032526	response to retinoic acid	3.48314	4	0.0282553	0.0753322	TFRC/ATM/PTCH1/SETX
BP	GO:0009994	oocyte differentiation	4.55055	3	0.0283224	0.0753322	BRCA2/ATM/KMT2D
BP	GO:0045428	regulation of nitric oxide biosynthetic process	4.55055	3	0.0283224	0.0753322	HSP90AA1/HSP90AB1/JAK2
BP	GO:0060038	cardiac muscle cell proliferation	4.55055	3	0.0283224	0.0753322	PTEN/TGFBR2/RUNX1
BP	GO:0090303	positive regulation of wound healing	4.55055	3	0.0283224	0.0753322	NFE2L2/HRAS/PTK2
BP	GO:1904036	negative regulation of epithelial cell apoptotic process	4.55055	3	0.0283224	0.0753322	IGF1R/NFE2L2/GATA3
BP	GO:0001933	negative regulation of protein phosphorylation	2.22591	8	0.0285001	0.075749	SIRT1/PRKDC/CDKN1A/PPARG/PTEN/CDKN2A/PRKCD/NF2
BP	GO:0045980	negative regulation of nucleotide metabolic process	7.52358	2	0.0287484	0.0759074	STAT3/NCOR1
BP	GO:0071450	cellular response to oxygen radical	7.52358	2	0.0287484	0.0759074	NFE2L2/NOS3
BP	GO:0071451	cellular response to superoxide	7.52358	2	0.0287484	0.0759074	NFE2L2/NOS3
BP	GO:1900078	positive regulation of cellular response to insulin stimulus	7.52358	2	0.0287484	0.0759074	SIRT1/IRS1
BP	GO:1901984	negative regulation of protein acetylation	7.52358	2	0.0287484	0.0759074	BRCA1/SIRT1
BP	GO:1905063	regulation of vascular associated smooth muscle cell differentiation	7.52358	2	0.0287484	0.0759074	KIT/DNMT1
BP	GO:1905563	negative regulation of vascular endothelial cell proliferation	7.52358	2	0.0287484	0.0759074	PPARG/COL4A3
BP	GO:2000209	regulation of anoikis	7.52358	2	0.0287484	0.0759074	PIK3CA/PTK2
BP	GO:2000679	positive regulation of transcription regulatory region DNA binding	7.52358	2	0.0287484	0.0759074	EP300/GATA3
MF	GO:0001098	basal transcription machinery binding	4.48758	3	0.029332	0.0933666	RECQL5/ERCC5/NCOA3
MF	GO:0001099	basal RNA polymerase II transcription machinery binding	4.48758	3	0.029332	0.0933666	RECQL5/ERCC5/NCOA3
BP	GO:0032623	interleukin-2 production	4.47832	3	0.029512	0.0777535	SPTBN1/RUNX1/GATA3
BP	GO:0032663	regulation of interleukin-2 production	4.47832	3	0.029512	0.0777535	SPTBN1/RUNX1/GATA3
BP	GO:0032731	positive regulation of interleukin-1 beta production	4.47832	3	0.029512	0.0777535	STAT3/CASP8/JAK2
MF	GO:0008168	methyltransferase activity	2.58248	6	0.0295959	0.0935478	DNMT3A/DNMT1/NSUN2/KMT2C/SETD2/KMT2D
CC	GO:0000428	DNA-directed RNA polymerase complex	3.42127	4	0.0299483	0.0867053	ERCC2/RECQL5/POLR1A/POLA2
BP	GO:0001947	heart looping	4.40835	3	0.0307276	0.080493	STIL/TGFBR2/NOTCH2
BP	GO:0051893	regulation of focal adhesion assembly	4.40835	3	0.0307276	0.080493	PTEN/PTK2/COL16A1
BP	GO:0071384	cellular response to corticosteroid stimulus	4.40835	3	0.0307276	0.080493	IGF1R/JAK2/FLT3
BP	GO:0090109	regulation of cell-substrate junction assembly	4.40835	3	0.0307276	0.080493	PTEN/PTK2/COL16A1
BP	GO:0018107	peptidyl-threonine phosphorylation	3.389	4	0.0308212	0.080493	PRKDC/RPTOR/TGFBR2/PRKCD
BP	GO:0021761	limbic system development	3.389	4	0.0308212	0.080493	KIF14/IGF1R/PTEN/NF2
BP	GO:0007064	mitotic sister chromatid cohesion	7.23421	2	0.0309298	0.080493	ATRX/SMC5
BP	GO:0030810	positive regulation of nucleotide biosynthetic process	7.23421	2	0.0309298	0.080493	PPARGC1A/NOS3
BP	GO:0033598	mammary gland epithelial cell proliferation	7.23421	2	0.0309298	0.080493	BRCA2/GATA3
BP	GO:0035994	response to muscle stretch	7.23421	2	0.0309298	0.080493	PIK3CA/PTK2
BP	GO:0045822	negative regulation of heart contraction	7.23421	2	0.0309298	0.080493	JAK2/SPTBN4
BP	GO:0070102	interleukin-6-mediated signaling pathway	7.23421	2	0.0309298	0.080493	STAT3/JAK2
BP	GO:0072010	glomerular epithelium development	7.23421	2	0.0309298	0.080493	LAMB2/NOTCH2
BP	GO:1900151	regulation of nuclear-transcribed mRNA catabolic process, deadenylation-dependent decay	7.23421	2	0.0309298	0.080493	TNRC6C/TNRC6B
BP	GO:1900373	positive regulation of purine nucleotide biosynthetic process	7.23421	2	0.0309298	0.080493	PPARGC1A/NOS3
BP	GO:2000001	regulation of DNA damage checkpoint	7.23421	2	0.0309298	0.080493	BRCA1/BRCA2
BP	GO:2000773	negative regulation of cellular senescence	7.23421	2	0.0309298	0.080493	SIRT1/PTEN
BP	GO:0051100	negative regulation of binding	2.86722	5	0.0310224	0.0806761	ACTB/CDKN1A/JAK2/PRKCD/DDX11
BP	GO:0043583	ear development	2.55325	6	0.0310631	0.080724	SOX2/ZEB1/COL11A1/COL2A1/ITGA8/GATA3
BP	GO:0010506	regulation of autophagy	2.18709	8	0.0311668	0.0809353	SIRT1/STAT3/EP300/MET/PIK3CA/RPTOR/ATM/HDAC6
BP	GO:0045165	cell fate commitment	2.33444	7	0.0315162	0.0817839	STAT3/PRKDC/PPARG/SOX2/NOTCH2/PTCH1/GATA3
MF	GO:1990841	promoter-specific chromatin binding	4.34512	3	0.0318587	0.100001	SIRT1/DNMT1/STAT1
BP	GO:0031100	animal organ regeneration	4.34053	3	0.0319693	0.0828411	FLT3/TGFBR2/PTCH1
BP	GO:0080164	regulation of nitric oxide metabolic process	4.34053	3	0.0319693	0.0828411	HSP90AA1/HSP90AB1/JAK2
CC	GO:0030427	site of polarized growth	2.84281	5	0.0320551	0.0920623	KIF20B/HSP90AA1/HSP90AB1/PTCH1/SETX
BP	GO:0051236	establishment of RNA localization	2.83267	5	0.0324398	0.0840002	ATR/TGFBR2/ATM/NSUN2/SETD2
BP	GO:1905954	positive regulation of lipid localization	3.32902	4	0.0326057	0.0843692	SIRT1/PPARG/PTCH1/PRKCD
CC	GO:0005721	pericentric heterochromatin	7.02581	2	0.0326927	0.0931483	ATRX/DNMT1
BP	GO:0007517	muscle organ development	2.16195	8	0.0330369	0.0849907	CENPF/SIRT1/ERBB3/EP300/COL19A1/COL11A1/LAMA2/COL6A3
BP	GO:0001959	regulation of cytokine-mediated signaling pathway	2.81571	5	0.0331635	0.0849907	PXDN/CASP8/PPARG/SYK/IKBKB
MF	GO:0098631	cell adhesion mediator activity	4.27723	3	0.0331635	0.103379	NRCAM/NFASC/ITGA1
BP	GO:0007026	negative regulation of microtubule depolymerization	6.96628	2	0.0331745	0.0849907	TPX2/HDAC6
BP	GO:0018027	peptidyl-lysine dimethylation	6.96628	2	0.0331745	0.0849907	SETD2/KMT2D
BP	GO:0021680	cerebellar Purkinje cell layer development	6.96628	2	0.0331745	0.0849907	KIF14/SPTBN2
BP	GO:0030262	apoptotic nuclear changes	6.96628	2	0.0331745	0.0849907	TOP2A/DICER1
BP	GO:0032753	positive regulation of interleukin-4 production	6.96628	2	0.0331745	0.0849907	SYK/GATA3
BP	GO:0051571	positive regulation of histone H3-K4 methylation	6.96628	2	0.0331745	0.0849907	BRCA1/DNMT1
BP	GO:0071280	cellular response to copper ion	6.96628	2	0.0331745	0.0849907	NFE2L2/DAXX
BP	GO:0071549	cellular response to dexamethasone stimulus	6.96628	2	0.0331745	0.0849907	IGF1R/JAK2
BP	GO:0072207	metanephric epithelium development	6.96628	2	0.0331745	0.0849907	STAT1/LAMB2
BP	GO:1903523	negative regulation of blood circulation	6.96628	2	0.0331745	0.0849907	JAK2/SPTBN4
BP	GO:1905564	positive regulation of vascular endothelial cell proliferation	6.96628	2	0.0331745	0.0849907	STAT3/PLCG1
BP	GO:2000737	negative regulation of stem cell differentiation	6.96628	2	0.0331745	0.0849907	STAT3/NFE2L2
BP	GO:0010812	negative regulation of cell-substrate adhesion	4.27476	3	0.033237	0.0850303	PTEN/CDKN2A/NF2
BP	GO:0045682	regulation of epidermis development	4.27476	3	0.033237	0.0850303	PTCH1/NCOA3/NUMA1
CC	GO:0030880	RNA polymerase complex	3.30627	4	0.0333548	0.0942863	ERCC2/RECQL5/POLR1A/POLA2
BP	GO:0009185	ribonucleoside diphosphate metabolic process	3.29982	4	0.0335202	0.0856338	STAT3/EP300/NCOR1/RPTOR
BP	GO:0044344	cellular response to fibroblast growth factor stimulus	3.29982	4	0.0335202	0.0856338	SOS1/FGFR3/GATA3/SETX
MF	GO:0051015	actin filament binding	2.49993	6	0.0338948	0.104935	SPTBN2/SPTAN1/SPTBN1/SPTBN4/SPTB/SPTBN5
BP	GO:0035710	CD4-positive, alpha-beta T cell activation	3.27112	4	0.0344496	0.0877603	STAT3/TGFBR2/RUNX1/GATA3
BP	GO:0042303	molting cycle	3.27112	4	0.0344496	0.0877603	ERCC2/SOS1/NSUN2/NUMA1
BP	GO:0042633	hair cycle	3.27112	4	0.0344496	0.0877603	ERCC2/SOS1/NSUN2/NUMA1
BP	GO:1904892	regulation of receptor signaling pathway via STAT	3.27112	4	0.0344496	0.0877603	KIT/PPARG/JAK2/NF2
CC	GO:0016324	apical plasma membrane	2.13829	8	0.0349515	0.0980281	ASPM/HSP90AA1/HSP90AB1/ERBB3/ERBB2/PTEN/ANK2/SPTBN2
MF	GO:0023026	MHC class II protein complex binding	6.75908	2	0.0350539	0.107785	HSP90AA1/HSP90AB1
BP	GO:0051702	biological process involved in interaction with symbiont	3.24292	4	0.0353938	0.0896311	EP300/JAK2/FASN/SMARCA4
BP	GO:0034250	positive regulation of cellular amide metabolic process	2.76602	5	0.0353946	0.0896311	PRKDC/NFE2L2/ERBB2/NAT10/PRKCD
BP	GO:0000303	response to superoxide	6.71748	2	0.0354811	0.0896311	NFE2L2/NOS3
BP	GO:0000469	cleavage involved in rRNA processing	6.71748	2	0.0354811	0.0896311	BMS1/NOP14
BP	GO:0003416	endochondral bone growth	6.71748	2	0.0354811	0.0896311	TGFBR2/FGFR3
BP	GO:0031445	regulation of heterochromatin formation	6.71748	2	0.0354811	0.0896311	PIK3CA/DNMT1
BP	GO:0050996	positive regulation of lipid catabolic process	6.71748	2	0.0354811	0.0896311	IRS1/PRKCD
BP	GO:0070723	response to cholesterol	6.71748	2	0.0354811	0.0896311	TGFBR2/PTCH1
BP	GO:0090314	positive regulation of protein targeting to membrane	6.71748	2	0.0354811	0.0896311	HRAS/ERBB2
BP	GO:0120261	regulation of heterochromatin organization	6.71748	2	0.0354811	0.0896311	PIK3CA/DNMT1
BP	GO:1902883	negative regulation of response to oxidative stress	6.71748	2	0.0354811	0.0896311	NFE2L2/MET
BP	GO:1903672	positive regulation of sprouting angiogenesis	6.71748	2	0.0354811	0.0896311	TJP1/TNN
BP	GO:0000288	nuclear-transcribed mRNA catabolic process, deadenylation-dependent decay	4.14903	3	0.0358498	0.0904364	TNRC6C/TNRC6B/TNRC6A
BP	GO:1902808	positive regulation of cell cycle G1/S phase transition	4.14903	3	0.0358498	0.0904364	CDC6/STIL/RPTOR
BP	GO:1990138	neuron projection extension	2.73386	5	0.0369324	0.0931027	HSP90AA1/HSP90AB1/LAMB2/NRCAM/TNN
CC	GO:0032153	cell division site	4.09839	3	0.0370183	0.10302	PLK4/ANLN/NF2
BP	GO:0030858	positive regulation of epithelial cell differentiation	4.0889	3	0.0371948	0.0935035	PTCH1/NCOA3/NUMA1
BP	GO:0055021	regulation of cardiac muscle tissue growth	4.0889	3	0.0371948	0.0935035	PTEN/TGFBR2/RUNX1
BP	GO:0061371	determination of heart left/right asymmetry	4.0889	3	0.0371948	0.0935035	STIL/TGFBR2/NOTCH2
BP	GO:0150116	regulation of cell-substrate junction organization	4.0889	3	0.0371948	0.0935035	PTEN/PTK2/COL16A1
BP	GO:0002718	regulation of cytokine production involved in immune response	3.18796	4	0.0373271	0.093771	SIRT1/KIT/SYK/GATA3
MF	GO:0043236	laminin binding	6.51768	2	0.0374833	0.114476	PXDN/NID1
BP	GO:0000305	response to oxygen radical	6.48585	2	0.0378478	0.094035	NFE2L2/NOS3
BP	GO:0001773	myeloid dendritic cell activation	6.48585	2	0.0378478	0.094035	TGFBR2/NOTCH2
BP	GO:0001958	endochondral ossification	6.48585	2	0.0378478	0.094035	COL2A1/FGFR3
BP	GO:0003209	cardiac atrium morphogenesis	6.48585	2	0.0378478	0.094035	SOS1/NOTCH2
BP	GO:0006921	cellular component disassembly involved in execution phase of apoptosis	6.48585	2	0.0378478	0.094035	TOP2A/DICER1
BP	GO:0010458	exit from mitosis	6.48585	2	0.0378478	0.094035	ANLN/KNTC1
BP	GO:0010592	positive regulation of lamellipodium assembly	6.48585	2	0.0378478	0.094035	HSP90AA1/PIK3CA
BP	GO:0022011	myelination in peripheral nervous system	6.48585	2	0.0378478	0.094035	DICER1/ITGB4
BP	GO:0032292	peripheral nervous system axon ensheathment	6.48585	2	0.0378478	0.094035	DICER1/ITGB4
BP	GO:0032607	interferon-alpha production	6.48585	2	0.0378478	0.094035	STAT1/SETD2
BP	GO:0032647	regulation of interferon-alpha production	6.48585	2	0.0378478	0.094035	STAT1/SETD2
BP	GO:0036075	replacement ossification	6.48585	2	0.0378478	0.094035	COL2A1/FGFR3
BP	GO:0044030	regulation of DNA methylation	6.48585	2	0.0378478	0.094035	BRCA1/PIK3CA
BP	GO:0060037	pharyngeal system development	6.48585	2	0.0378478	0.094035	PTCH1/GATA3
BP	GO:0072012	glomerulus vasculature development	6.48585	2	0.0378478	0.094035	PDGFRA/NOTCH2
BP	GO:1902175	regulation of oxidative stress-induced intrinsic apoptotic signaling pathway	6.48585	2	0.0378478	0.094035	SIRT1/NFE2L2
MF	GO:0016741	transferase activity, transferring one-carbon groups	2.43327	6	0.0378863	0.11493	DNMT3A/DNMT1/NSUN2/KMT2C/SETD2/KMT2D
BP	GO:0031398	positive regulation of protein ubiquitination	3.16117	4	0.0383161	0.0951332	BRCA1/FANCI/FANCM/PTEN
BP	GO:0021953	central nervous system neuron differentiation	2.70244	5	0.0385108	0.0955511	HSP90AA1/HSP90AB1/PTEN/SPTBN4/PTCH1
BP	GO:0003143	embryonic heart tube morphogenesis	4.03049	3	0.0385653	0.0955555	STIL/TGFBR2/NOTCH2
BP	GO:0014823	response to activity	4.03049	3	0.0385653	0.0955555	ZEB1/PIK3CA/PPARGC1A
BP	GO:2001234	negative regulation of apoptotic signaling pathway	2.42175	6	0.0386498	0.0956993	BRCA1/SIRT1/NFE2L2/ATAD5/COL2A1/NOS3
BP	GO:0010469	regulation of signaling receptor activity	2.68699	5	0.0393152	0.0970269	PPARG/JAK2/NCOA3/HDAC6/PRKCD
BP	GO:0002367	cytokine production involved in immune response	3.13483	4	0.03932	0.0970269	SIRT1/KIT/SYK/GATA3
BP	GO:0018210	peptidyl-threonine modification	3.13483	4	0.03932	0.0970269	PRKDC/RPTOR/TGFBR2/PRKCD
BP	GO:0035967	cellular response to topologically incorrect protein	3.13483	4	0.03932	0.0970269	NFE2L2/EP300/HDAC6/DAXX
BP	GO:0071774	response to fibroblast growth factor	3.13483	4	0.03932	0.0970269	SOS1/FGFR3/GATA3/SETX
BP	GO:0003208	cardiac ventricle morphogenesis	3.97372	3	0.0399614	0.0984753	COL11A1/TGFBR2/GATA3
BP	GO:0033344	cholesterol efflux	3.97372	3	0.0399614	0.0984753	SIRT1/PPARG/PTCH1
MF	GO:0046966	nuclear thyroid hormone receptor binding	6.29293	2	0.0399753	0.120459	NCOR1/NCOA3
BP	GO:0008544	epidermis development	2.07834	8	0.0401825	0.0987061	ERCC2/COL17A1/COL7A1/SOS1/PTCH1/NCOA3/NSUN2/NUMA1
BP	GO:0002360	T cell lineage commitment	6.26965	2	0.0402732	0.0987061	STAT3/PRKDC
BP	GO:0009651	response to salt stress	6.26965	2	0.0402732	0.0987061	HSP90AA1/HSP90AB1
BP	GO:0042744	hydrogen peroxide catabolic process	6.26965	2	0.0402732	0.0987061	PXDN/PXDNL
BP	GO:0060325	face morphogenesis	6.26965	2	0.0402732	0.0987061	EP300/PDGFRA
BP	GO:1901798	positive regulation of signal transduction by p53 class mediator	6.26965	2	0.0402732	0.0987061	ATR/ATM
BP	GO:1902230	negative regulation of intrinsic apoptotic signaling pathway in response to DNA damage	6.26965	2	0.0402732	0.0987061	SIRT1/ATAD5
BP	GO:2000108	positive regulation of leukocyte apoptotic process	6.26965	2	0.0402732	0.0987061	SIRT1/CDKN2A
BP	GO:0006334	nucleosome assembly	3.10892	4	0.0403389	0.0988003	ATRX/CHAF1A/SSRP1/DAXX
BP	GO:0043534	blood vessel endothelial cell migration	2.65663	5	0.0409547	0.100241	SIRT1/NFE2L2/PPARG/NOS3/PLCG1
BP	GO:0048675	axon extension	3.08344	4	0.0413728	0.101081	HSP90AA1/HSP90AB1/LAMB2/NRCAM
BP	GO:0046626	regulation of insulin receptor signaling pathway	3.91853	3	0.0413828	0.101081	SIRT1/IRS1/PRKCD
BP	GO:0060411	cardiac septum morphogenesis	3.91853	3	0.0413828	0.101081	TGFBR2/NOS3/NOTCH2
BP	GO:0042391	regulation of membrane potential	1.96381	9	0.0414097	0.101081	PTEN/ANK2/SCN1A/SCN4A/SCN2A/SCN3A/SCN11A/SCN8A/NRCAM
MF	GO:0004860	protein kinase inhibitor activity	3.91061	3	0.0415661	0.124423	CDKN1A/RPTOR/CDKN2A
BP	GO:0001659	temperature homeostasis	2.64171	5	0.0417898	0.101803	STAT3/IGF1R/JAK2/SYK/PPARGC1A
BP	GO:0071772	response to BMP	2.64171	5	0.0417898	0.101803	PPARG/COL2A1/NOTCH2/GATA3/NUMA1
BP	GO:0071773	cellular response to BMP stimulus	2.64171	5	0.0417898	0.101803	PPARG/COL2A1/NOTCH2/GATA3/NUMA1
CC	GO:0016234	inclusion body	3.88269	3	0.0423833	0.117043	HSP90AB1/NBN/HDAC6
BP	GO:0022612	gland morphogenesis	3.05837	4	0.0424215	0.103047	TGFBR2/NOTCH2/PTCH1/LAMA1
BP	GO:0002706	regulation of lymphocyte mediated immunity	2.62695	5	0.0426351	0.103047	TP53BP1/ATAD5/MSH2/TFRC/GATA3
BP	GO:0060759	regulation of response to cytokine stimulus	2.62695	5	0.0426351	0.103047	PXDN/CASP8/PPARG/SYK/IKBKB
BP	GO:0000002	mitochondrial genome maintenance	6.0674	2	0.0427558	0.103047	TOP3A/PPARGC1A
BP	GO:0002230	positive regulation of defense response to virus by host	6.0674	2	0.0427558	0.103047	HSP90AA1/STAT1
BP	GO:0002313	mature B cell differentiation involved in immune response	6.0674	2	0.0427558	0.103047	CDH17/NOTCH2
BP	GO:0017145	stem cell division	6.0674	2	0.0427558	0.103047	KIT/NCOA3
BP	GO:0031114	regulation of microtubule depolymerization	6.0674	2	0.0427558	0.103047	TPX2/HDAC6
BP	GO:0031365	N-terminal protein amino acid modification	6.0674	2	0.0427558	0.103047	CREBBP/EP300
BP	GO:0048679	regulation of axon regeneration	6.0674	2	0.0427558	0.103047	IGF1R/PTEN
BP	GO:0055022	negative regulation of cardiac muscle tissue growth	6.0674	2	0.0427558	0.103047	PTEN/TGFBR2
BP	GO:0061117	negative regulation of heart growth	6.0674	2	0.0427558	0.103047	PTEN/TGFBR2
BP	GO:0061437	renal system vasculature development	6.0674	2	0.0427558	0.103047	PDGFRA/NOTCH2
BP	GO:0061440	kidney vasculature development	6.0674	2	0.0427558	0.103047	PDGFRA/NOTCH2
BP	GO:0098868	bone growth	6.0674	2	0.0427558	0.103047	TGFBR2/FGFR3
BP	GO:1902042	negative regulation of extrinsic apoptotic signaling pathway via death domain receptors	6.0674	2	0.0427558	0.103047	BRCA1/NOS3
BP	GO:0030032	lamellipodium assembly	3.86485	3	0.0428295	0.103068	KIT/HSP90AA1/PIK3CA
BP	GO:1904888	cranial skeletal system development	3.86485	3	0.0428295	0.103068	PDGFRA/TGFBR2/SETD2
BP	GO:0051403	stress-activated MAPK cascade	2.36096	6	0.0428499	0.103068	FOXM1/IGF1R/HRAS/NCOR1/IKBKB/DAXX
BP	GO:0002449	lymphocyte mediated immunity	2.05002	8	0.0429665	0.103279	TP53BP1/ATAD5/MSH2/NBN/LIG4/TFRC/GATA3/PRKCD
BP	GO:0043588	skin development	2.17985	7	0.0430296	0.103362	ERCC2/MET/SOS1/ITGB4/NCOA3/NSUN2/NUMA1
MF	GO:0043621	protein self-association	3.85553	3	0.043061	0.12805	PPARG/FLT3/SPTBN5
BP	GO:0031109	microtubule polymerization or depolymerization	3.0337	4	0.0434853	0.104388	TPX2/MET/HDAC6/NUMA1
CC	GO:0017053	transcription repressor complex	3.83226	3	0.0437822	0.119983	RBBP8/NCOR1/NCOR2
BP	GO:0001707	mesoderm formation	3.81263	3	0.0443012	0.105995	ITGB4/ITGA8/NF2
BP	GO:0003281	ventricular septum development	3.81263	3	0.0443012	0.105995	TGFBR2/NOS3/GATA3
BP	GO:0032732	positive regulation of interleukin-1 production	3.81263	3	0.0443012	0.105995	STAT3/CASP8/JAK2
BP	GO:0035924	cellular response to vascular endothelial growth factor stimulus	3.81263	3	0.0443012	0.105995	FLT3/PDGFRA/PIK3CA
BP	GO:0090307	mitotic spindle assembly	3.81263	3	0.0443012	0.105995	KIF23/KIF15/TPX2
BP	GO:0006941	striated muscle contraction	2.59792	5	0.0443567	0.106058	HSP90AA1/PIK3CA/ANK2/SCN1A/SCN4A
BP	GO:0000956	nuclear-transcribed mRNA catabolic process	3.00943	4	0.0445639	0.106413	TNRC6C/TNRC6B/TNRC6A/ATM
BP	GO:1904375	regulation of protein localization to cell periphery	3.00943	4	0.0445639	0.106413	ACTB/HRAS/SPTBN1/NUMA1
MF	GO:0004521	endoribonuclease activity	3.80198	3	0.0445827	0.131636	DICER1/AGO3/DROSHA
MF	GO:0005164	tumor necrosis factor receptor binding	5.88694	2	0.0451406	0.131636	CASP8/STAT1
MF	GO:0043425	bHLH transcription factor binding	5.88694	2	0.0451406	0.131636	SIRT1/CREBBP
BP	GO:0046890	regulation of lipid biosynthetic process	2.58365	5	0.0452329	0.107236	BRCA1/SIRT1/IGF1R/RPTOR/PRKCD
BP	GO:0002862	negative regulation of inflammatory response to antigenic stimulus	5.8778	2	0.0452941	0.107236	SYK/PLCG1
BP	GO:0003180	aortic valve morphogenesis	5.8778	2	0.0452941	0.107236	NOS3/GATA3
BP	GO:0006308	DNA catabolic process	5.8778	2	0.0452941	0.107236	DICER1/ATM
BP	GO:0006335	DNA replication-dependent chromatin assembly	5.8778	2	0.0452941	0.107236	CHAF1A/NASP
BP	GO:0007628	adult walking behavior	5.8778	2	0.0452941	0.107236	SPTBN4/SCN1A
BP	GO:0010667	negative regulation of cardiac muscle cell apoptotic process	5.8778	2	0.0452941	0.107236	NFE2L2/JAK2
BP	GO:0031116	positive regulation of microtubule polymerization	5.8778	2	0.0452941	0.107236	MET/NUMA1
BP	GO:0033522	histone H2A ubiquitination	5.8778	2	0.0452941	0.107236	BRCA1/BRCA2
BP	GO:0046685	response to arsenic-containing substance	5.8778	2	0.0452941	0.107236	ATR/DAXX
BP	GO:0051642	centrosome localization	5.8778	2	0.0452941	0.107236	ASPM/DLGAP5
BP	GO:0071539	protein localization to centrosome	5.8778	2	0.0452941	0.107236	STIL/SPAG5
BP	GO:1901889	negative regulation of cell junction assembly	5.8778	2	0.0452941	0.107236	PTEN/IKBKB
BP	GO:0003231	cardiac ventricle development	2.98555	4	0.0456575	0.108026	COL11A1/TGFBR2/NOS3/GATA3
BP	GO:0007219	Notch signaling pathway	2.56953	5	0.0461194	0.108977	STAT3/KIT/TGFBR2/NOS3/NOTCH2
BP	GO:0008361	regulation of cell size	2.56953	5	0.0461194	0.108977	HSP90AA1/HSP90AB1/PTEN/RPTOR/NRCAM
BP	GO:0031349	positive regulation of defense response	2.14434	7	0.0462831	0.109292	HSP90AA1/PRKDC/CREBBP/EP300/JAK2/SYK/IKBKB
CC	GO:0090543	Flemming body	5.78596	2	0.0466432	0.126855	KIF23/KIF14
BP	GO:0050728	negative regulation of inflammatory response	2.55556	5	0.0470162	0.110951	PPARG/SYK/PLCG1/GATA3/PRKCD
CC	GO:0009897	external side of plasma membrane	1.91613	9	0.047133	0.127224	KIT/PDGFRA/TGFBR2/NRCAM/TFRC/ITGA2B/ITGA9/ITGA1/ITGA8
BP	GO:0001937	negative regulation of endothelial cell proliferation	3.71229	3	0.0473196	0.111449	PPARG/STAT1/COL4A3
BP	GO:0060420	regulation of heart growth	3.71229	3	0.0473196	0.111449	PTEN/TGFBR2/RUNX1
BP	GO:0086003	cardiac muscle cell contraction	3.71229	3	0.0473196	0.111449	PIK3CA/ANK2/SCN1A
MF	GO:0031072	heat shock protein binding	2.94347	4	0.047639	0.137343	HSP90AB1/TFRC/HDAC6/DAXX
MF	GO:0019210	kinase inhibitor activity	3.69922	3	0.0477053	0.137343	CDKN1A/RPTOR/CDKN2A
BP	GO:0000132	establishment of mitotic spindle orientation	5.69968	2	0.0478866	0.111917	NDC80/NUMA1
BP	GO:0002063	chondrocyte development	5.69968	2	0.0478866	0.111917	COL11A1/TGFBR2
BP	GO:0036314	response to sterol	5.69968	2	0.0478866	0.111917	TGFBR2/PTCH1
BP	GO:0048799	animal organ maturation	5.69968	2	0.0478866	0.111917	FGFR3/GATA3
BP	GO:0051497	negative regulation of stress fiber assembly	5.69968	2	0.0478866	0.111917	MET/TJP1
BP	GO:0060351	cartilage development involved in endochondral bone morphogenesis	5.69968	2	0.0478866	0.111917	COL2A1/TGFBR2
BP	GO:0061842	microtubule organizing center localization	5.69968	2	0.0478866	0.111917	ASPM/DLGAP5
BP	GO:0090183	regulation of kidney development	5.69968	2	0.0478866	0.111917	STAT1/GATA3
BP	GO:0090659	walking behavior	5.69968	2	0.0478866	0.111917	SPTBN4/SCN1A
BP	GO:1902253	regulation of intrinsic apoptotic signaling pathway by p53 class mediator	5.69968	2	0.0478866	0.111917	SIRT1/ATAD5
BP	GO:1904893	negative regulation of receptor signaling pathway via STAT	5.69968	2	0.0478866	0.111917	PPARG/NF2
BP	GO:0045471	response to ethanol	2.9389	4	0.0478895	0.111917	IGF1R/CASP8/DNMT3A/GATA3
BP	GO:1905952	regulation of lipid localization	2.54175	5	0.0479234	0.111924	SIRT1/PPARG/SYK/PTCH1/PRKCD
BP	GO:0001649	osteoblast differentiation	2.29378	6	0.0481002	0.112192	PPARG/SOX2/PTK2/FASN/TNN/PTCH1
BP	GO:0031098	stress-activated protein kinase signaling cascade	2.29378	6	0.0481002	0.112192	FOXM1/IGF1R/HRAS/NCOR1/IKBKB/DAXX
CC	GO:0098978	glutamatergic synapse	2.12509	7	0.048208	0.129154	ACTB/HRAS/JAK2/SPTBN2/SPTBN1/SCN2A/NRCAM
BP	GO:0072088	nephron epithelium morphogenesis	3.66408	3	0.0488658	0.113868	STAT1/PTCH1/GATA3
BP	GO:0031330	negative regulation of cellular catabolic process	2.28449	6	0.0488813	0.113868	STAT3/HSP90AB1/MET/PIK3CA/RPTOR/NSUN2
BP	GO:0006402	mRNA catabolic process	2.27528	6	0.0496702	0.115631	TNRC6C/AGO3/TNRC6B/TNRC6A/ATM/PRKCD
BP	GO:0043487	regulation of RNA stability	2.51457	5	0.0497687	0.115786	TNRC6C/TNRC6B/TNRC6A/NSUN2/PRKCD
MF	GO:0016779	nucleotidyltransferase activity	2.89675	4	0.0499953	0.143025	REV3L/POLQ/POLE/POLR1A
BP	GO:0002697	regulation of immune effector process	1.98511	8	0.0501618	0.116439	SIRT1/KIT/TP53BP1/ATAD5/MSH2/SYK/TFRC/GATA3
BP	GO:0071621	granulocyte chemotaxis	2.89369	4	0.050181	0.116439	PTK2/SYK/ITGA9/ITGA1
BP	GO:0060485	mesenchyme development	2.10324	7	0.0503907	0.116439	ERBB3/PTEN/PTK2/TGFBR2/STAT1/NOS3/GATA3
BP	GO:0003382	epithelial cell morphogenesis	5.53205	2	0.050532	0.116439	MET/COL15A1
BP	GO:0010664	negative regulation of striated muscle cell apoptotic process	5.53205	2	0.050532	0.116439	NFE2L2/JAK2
BP	GO:0021696	cerebellar cortex morphogenesis	5.53205	2	0.050532	0.116439	KIF14/SPTBN2
BP	GO:0032212	positive regulation of telomere maintenance via telomerase	5.53205	2	0.050532	0.116439	ATR/ATM
BP	GO:0032743	positive regulation of interleukin-2 production	5.53205	2	0.050532	0.116439	SPTBN1/RUNX1
BP	GO:0034405	response to fluid shear stress	5.53205	2	0.050532	0.116439	NFE2L2/NOS3
BP	GO:0048333	mesodermal cell differentiation	5.53205	2	0.050532	0.116439	ITGB4/ITGA8
BP	GO:0051973	positive regulation of telomerase activity	5.53205	2	0.050532	0.116439	HSP90AA1/HSP90AB1
BP	GO:0055094	response to lipoprotein particle	5.53205	2	0.050532	0.116439	PPARG/SYK
BP	GO:0070570	regulation of neuron projection regeneration	5.53205	2	0.050532	0.116439	IGF1R/PTEN
BP	GO:0090313	regulation of protein targeting to membrane	5.53205	2	0.050532	0.116439	HRAS/ERBB2
BP	GO:1901797	negative regulation of signal transduction by p53 class mediator	5.53205	2	0.050532	0.116439	SIRT1/ATAD5
BP	GO:0006006	glucose metabolic process	2.50119	5	0.050707	0.116694	SIRT1/EP300/PIK3CA/IRS1/PPARGC1A
BP	GO:0030308	negative regulation of cell growth	2.50119	5	0.050707	0.116694	SIRT1/CDKN1A/CDKN2A/SMARCA4/SMARCA2
BP	GO:0072594	establishment of protein localization to organelle	1.88508	9	0.0512112	0.117779	STAT3/HSP90AA1/HSP90AB1/CDKN1A/JAK2/SYK/BRCA2/PRKCD/POLA2
BP	GO:0007286	spermatid development	2.48796	5	0.0516555	0.118726	KIT/BRIP1/PTCH1/SMARCA2/NSUN2
BP	GO:0070372	regulation of ERK1 and ERK2 cascade	2.08988	7	0.0518097	0.119004	HRAS/ERBB2/PTEN/PDGFRA/SYK/FGFR3/NOTCH2
BP	GO:0061333	renal tubule morphogenesis	3.57132	3	0.0520318	0.119363	PTCH1/GATA3/COL4A1
BP	GO:2000514	regulation of CD4-positive, alpha-beta T cell activation	3.57132	3	0.0520318	0.119363	TGFBR2/RUNX1/GATA3
MF	GO:0044325	transmembrane transporter binding	2.85149	4	0.0524147	0.148553	HSP90AA1/HSP90AB1/ANK1/ANK2
BP	GO:0009132	nucleoside diphosphate metabolic process	2.84984	4	0.0525319	0.120434	STAT3/EP300/NCOR1/RPTOR
MF	GO:0003724	RNA helicase activity	3.5551	3	0.0525853	0.148553	BRIP1/FANCM/DDX24
BP	GO:0050851	antigen receptor-mediated signaling pathway	2.23916	6	0.0529041	0.121211	HRAS/PIK3CA/SYK/IKBKB/PLCG1/GATA3
BP	GO:0010390	histone monoubiquitination	5.37399	2	0.0532287	0.12134	BRCA1/BRCA2
BP	GO:0010661	positive regulation of muscle cell apoptotic process	5.37399	2	0.0532287	0.12134	PPARG/CDKN2A
BP	GO:0032633	interleukin-4 production	5.37399	2	0.0532287	0.12134	SYK/GATA3
BP	GO:0032673	regulation of interleukin-4 production	5.37399	2	0.0532287	0.12134	SYK/GATA3
BP	GO:0033146	regulation of intracellular estrogen receptor signaling pathway	5.37399	2	0.0532287	0.12134	BRCA1/KMT2D
BP	GO:0043276	anoikis	5.37399	2	0.0532287	0.12134	PIK3CA/PTK2
BP	GO:1905898	positive regulation of response to endoplasmic reticulum stress	5.37399	2	0.0532287	0.12134	SIRT1/NFE2L2
BP	GO:2000352	negative regulation of endothelial cell apoptotic process	5.37399	2	0.0532287	0.12134	NFE2L2/GATA3
BP	GO:0072028	nephron morphogenesis	3.52668	3	0.0536512	0.122226	STAT1/PTCH1/GATA3
MF	GO:0046332	SMAD binding	3.50952	3	0.0542636	0.152342	PPARG/TGFBR2/DROSHA
BP	GO:0032371	regulation of sterol transport	3.48314	3	0.0552947	0.125733	SIRT1/PPARG/PTCH1
BP	GO:0032374	regulation of cholesterol transport	3.48314	3	0.0552947	0.125733	SIRT1/PPARG/PTCH1
BP	GO:0097061	dendritic spine organization	3.48314	3	0.0552947	0.125733	IGF1R/PTEN/HDAC6
BP	GO:0021537	telencephalon development	2.21282	6	0.055412	0.12592	ASPM/KIF14/IGF1R/PTEN/LAMB1/NF2
BP	GO:0000460	maturation of 5.8S rRNA	5.22471	2	0.0559756	0.126408	PRKDC/NOP14
BP	GO:0001569	branching involved in blood vessel morphogenesis	5.22471	2	0.0559756	0.126408	TGFBR2/COL4A1
BP	GO:0030224	monocyte differentiation	5.22471	2	0.0559756	0.126408	PPARG/FASN
BP	GO:0031112	positive regulation of microtubule polymerization or depolymerization	5.22471	2	0.0559756	0.126408	MET/NUMA1
BP	GO:0032232	negative regulation of actin filament bundle assembly	5.22471	2	0.0559756	0.126408	MET/TJP1
BP	GO:0043243	positive regulation of protein-containing complex disassembly	5.22471	2	0.0559756	0.126408	IGF1R/SETX
BP	GO:0046320	regulation of fatty acid oxidation	5.22471	2	0.0559756	0.126408	IRS1/PPARGC1A
BP	GO:0050869	negative regulation of B cell activation	5.22471	2	0.0559756	0.126408	PTEN/ATM
BP	GO:0060323	head morphogenesis	5.22471	2	0.0559756	0.126408	EP300/PDGFRA
BP	GO:1903580	positive regulation of ATP metabolic process	5.22471	2	0.0559756	0.126408	RPTOR/PPARGC1A
BP	GO:2001235	positive regulation of apoptotic signaling pathway	2.78651	4	0.0561692	0.126766	SIRT1/JAK2/PTEN/PRKCD
BP	GO:0090257	regulation of muscle system process	2.20417	6	0.0562637	0.1269	KIT/HSP90AA1/PPARG/ANK2/SCN4A/NOS3
BP	GO:0009749	response to glucose	2.42383	5	0.0565537	0.127475	IGF1R/PIK3CA/TGFBR2/COL4A3/SMARCA4
BP	GO:0048708	astrocyte differentiation	3.44066	3	0.056962	0.128235	STAT3/LAMB2/LAMC3
BP	GO:0060395	SMAD protein signal transduction	3.44066	3	0.056962	0.128235	PPARG/JAK2/SPTBN1
BP	GO:0048515	spermatid differentiation	2.3991	5	0.0585855	0.131409	KIT/BRIP1/PTCH1/SMARCA2/NSUN2
BP	GO:0006094	gluconeogenesis	3.39921	3	0.058653	0.131409	SIRT1/EP300/PPARGC1A
BP	GO:0009581	detection of external stimulus	2.74583	4	0.0586677	0.131409	KIT/COL11A1/PTK2/SCN1A
BP	GO:1903322	positive regulation of protein modification by small protein conjugation or removal	2.74583	4	0.0586677	0.131409	BRCA1/FANCI/FANCM/PTEN
BP	GO:0002335	mature B cell differentiation	5.0835	2	0.0587711	0.131409	CDH17/NOTCH2
BP	GO:0003176	aortic valve development	5.0835	2	0.0587711	0.131409	NOS3/GATA3
BP	GO:0046326	positive regulation of glucose import	5.0835	2	0.0587711	0.131409	NFE2L2/IRS1
BP	GO:0071312	cellular response to alkaloid	5.0835	2	0.0587711	0.131409	RECQL5/BLM
BP	GO:0071402	cellular response to lipoprotein particle stimulus	5.0835	2	0.0587711	0.131409	PPARG/SYK
BP	GO:1902745	positive regulation of lamellipodium organization	5.0835	2	0.0587711	0.131409	HSP90AA1/PIK3CA
BP	GO:2000279	negative regulation of DNA biosynthetic process	5.0835	2	0.0587711	0.131409	CDKN1A/NAT10
CC	GO:0005876	spindle microtubule	3.39177	3	0.0590081	0.156918	CENPE/KNTC1/NUMA1
MF	GO:0023023	MHC protein complex binding	5.06931	2	0.0590371	0.16371	HSP90AA1/HSP90AB1
MF	GO:0043394	proteoglycan binding	5.06931	2	0.0590371	0.16371	COL2A1/NID1
CC	GO:0099738	cell cortex region	5.04417	2	0.0596258	0.157395	SPTBN5/NUMA1
BP	GO:0032418	lysosome localization	3.35874	3	0.0603676	0.134563	KIT/SYK/HDAC6
BP	GO:0035050	embryonic heart tube development	3.35874	3	0.0603676	0.134563	STIL/TGFBR2/NOTCH2
BP	GO:0051851	modulation by host of symbiont process	3.35874	3	0.0603676	0.134563	EP300/FASN/SMARCA4
BP	GO:0097194	execution phase of apoptosis	3.35874	3	0.0603676	0.134563	TOP2A/CASP8/DICER1
BP	GO:1990849	vacuolar localization	3.35874	3	0.0603676	0.134563	KIT/SYK/HDAC6
BP	GO:0006470	protein dephosphorylation	2.16195	6	0.0606405	0.135088	HSP90AB1/JAK2/PTEN/IKBKB/ITGA1/PRKCD
CC	GO:0072562	blood microparticle	2.71342	4	0.0608034	0.159332	ACTB/ALB/TFRC/ITGA2B
MF	GO:0140098	catalytic activity, acting on RNA	1.90099	8	0.0614418	0.167735	BRIP1/FANCM/DICER1/AGO3/POLR1A/DROSHA/NSUN2/DDX24
BP	GO:0003203	endocardial cushion morphogenesis	4.94973	2	0.0616139	0.13692	TGFBR2/NOS3
BP	GO:0030851	granulocyte differentiation	4.94973	2	0.0616139	0.13692	FASN/RUNX1
BP	GO:0048009	insulin-like growth factor receptor signaling pathway	4.94973	2	0.0616139	0.13692	IGF1R/IRS1
BP	GO:1902229	regulation of intrinsic apoptotic signaling pathway in response to DNA damage	4.94973	2	0.0616139	0.13692	SIRT1/ATAD5
BP	GO:0009746	response to hexose	2.36293	5	0.0617109	0.137051	IGF1R/PIK3CA/TGFBR2/COL4A3/SMARCA4
MF	GO:0019213	deacetylase activity	4.9323	2	0.0619729	0.167735	SIRT1/HDAC6
MF	GO:0035198	miRNA binding	4.9323	2	0.0619729	0.167735	SOX2/AGO3
MF	GO:0042162	telomeric DNA binding	4.9323	2	0.0619729	0.167735	TP53BP1/BLM
BP	GO:0046785	microtubule polymerization	3.31923	3	0.0621055	0.137759	TPX2/MET/NUMA1
BP	GO:0048041	focal adhesion assembly	3.31923	3	0.0621055	0.137759	PTEN/PTK2/COL16A1
CC	GO:1905360	GTPase complex	4.91807	2	0.0623557	0.161221	HRAS/SOS1
CC	GO:0031253	cell projection membrane	2.00154	7	0.0624227	0.161221	HSP90AA1/HSP90AB1/SPTBN1/PLCG1/PTCH1/ITGA8/NF2
BP	GO:0060048	cardiac muscle contraction	2.68699	4	0.0625253	0.138605	HSP90AA1/PIK3CA/ANK2/SCN1A
BP	GO:0046700	heterocycle catabolic process	1.80855	9	0.0630985	0.13979	NFE2L2/DICER1/TNRC6C/AGO3/TNRC6B/TNRC6A/ATM/NSUN2/PRKCD
BP	GO:0045667	regulation of osteoblast differentiation	2.66794	4	0.0638402	0.141146	PPARG/PTK2/TNN/PTCH1
BP	GO:0002088	lens development in camera-type eye	3.28063	3	0.0638666	0.141146	TGFBR2/GATA3/NF2
BP	GO:0019319	hexose biosynthetic process	3.28063	3	0.0638666	0.141146	SIRT1/EP300/PPARGC1A
BP	GO:0033273	response to vitamin	3.28063	3	0.0638666	0.141146	IGF1R/BRIP1/DNMT3A
BP	GO:0032350	regulation of hormone metabolic process	4.82281	2	0.0645028	0.142205	IGF1R/GATA3
BP	GO:0045616	regulation of keratinocyte differentiation	4.82281	2	0.0645028	0.142205	NCOA3/NUMA1
BP	GO:0046621	negative regulation of organ growth	4.82281	2	0.0645028	0.142205	PTEN/TGFBR2
BP	GO:0060251	regulation of glial cell proliferation	4.82281	2	0.0645028	0.142205	DICER1/NF2
BP	GO:0009895	negative regulation of catabolic process	1.98287	7	0.0648878	0.142966	STAT3/HSP90AB1/NCOR1/MET/PIK3CA/RPTOR/NSUN2
BP	GO:0006403	RNA localization	2.32784	5	0.0649292	0.142971	ATR/TGFBR2/ATM/NSUN2/SETD2
BP	GO:0051384	response to glucocorticoid	2.64915	4	0.0651696	0.143413	IGF1R/JAK2/FLT3/PIK3CA
BP	GO:0050672	negative regulation of lymphocyte proliferation	3.24292	3	0.0656506	0.144383	ERBB2/PTEN/ATM
CC	GO:0000123	histone acetyltransferase complex	3.24268	3	0.0657076	0.168493	ACTB/CREBBP/EP300
BP	GO:0007389	pattern specification process	1.79323	9	0.0658078	0.144641	STIL/PALB2/PRKDC/EP300/ZEB1/TGFBR2/NOTCH2/ATM/PTCH1
CC	GO:0031252	cell leading edge	1.8691	8	0.0664874	0.169284	ACTB/PIK3CA/SPTBN1/PLCG1/ITGB4/HDAC6/ITGA8/NF2
BP	GO:0030534	adult behavior	2.63062	4	0.0665135	0.146104	PTEN/SPTBN2/SPTBN4/SCN1A
MF	GO:0016209	antioxidant activity	3.2205	3	0.066714	0.178765	PXDN/PXDNL/ALB
MF	GO:0020037	heme binding	2.62583	4	0.066839	0.178765	PXDN/PXDNL/JAK2/NOS3
BP	GO:0031032	actomyosin structure organization	2.30502	5	0.0671263	0.147194	ANLN/MET/PDGFRA/TJP1/NF2
BP	GO:1901888	regulation of cell junction assembly	2.30502	5	0.0671263	0.147194	PTEN/PTK2/IKBKB/COL16A1/TJP1
BP	GO:0030866	cortical actin cytoskeleton organization	4.70224	2	0.0674364	0.147194	ANLN/IKBKB
BP	GO:0031111	negative regulation of microtubule polymerization or depolymerization	4.70224	2	0.0674364	0.147194	TPX2/HDAC6
BP	GO:0032506	cytokinetic process	4.70224	2	0.0674364	0.147194	ANLN/KIF20B
BP	GO:0035886	vascular associated smooth muscle cell differentiation	4.70224	2	0.0674364	0.147194	KIT/DNMT1
BP	GO:0046627	negative regulation of insulin receptor signaling pathway	4.70224	2	0.0674364	0.147194	IRS1/PRKCD
BP	GO:0071392	cellular response to estradiol stimulus	4.70224	2	0.0674364	0.147194	IGF1R/NCOA3
BP	GO:0032945	negative regulation of mononuclear cell proliferation	3.20607	3	0.0674573	0.147194	ERBB2/PTEN/ATM
BP	GO:0043367	CD4-positive, alpha-beta T cell differentiation	3.20607	3	0.0674573	0.147194	STAT3/RUNX1/GATA3
BP	GO:0046889	positive regulation of lipid biosynthetic process	3.20607	3	0.0674573	0.147194	IGF1R/RPTOR/PRKCD
CC	GO:0030017	sarcomere	2.29816	5	0.0678538	0.171546	ANK1/ANK2/SPTBN1/SCN1A/SCN8A
BP	GO:0007224	smoothened signaling pathway	2.61235	4	0.0678717	0.148009	STIL/CREBBP/TGFBR2/PTCH1
MF	GO:0043014	alpha-tubulin binding	4.67936	2	0.0679893	0.180771	HDAC6/SETD2
BP	GO:0031644	regulation of nervous system process	2.59434	4	0.0692443	0.150912	PTEN/DICER1/SCN11A/NOS3
BP	GO:0046849	bone remodeling	3.17005	3	0.0692867	0.150913	SYK/TFRC/NOTCH2
MF	GO:0005516	calmodulin binding	2.28119	5	0.0694859	0.18367	ASPM/SPTAN1/SPTBN1/NOS3/TJP1
BP	GO:0010719	negative regulation of epithelial to mesenchymal transition	4.58755	2	0.0704135	0.152724	PTEN/GATA3
BP	GO:0030513	positive regulation of BMP signaling pathway	4.58755	2	0.0704135	0.152724	NOTCH2/NUMA1
BP	GO:0032733	positive regulation of interleukin-10 production	4.58755	2	0.0704135	0.152724	STAT3/SYK
BP	GO:0042119	neutrophil activation	4.58755	2	0.0704135	0.152724	SYK/PRKCD
BP	GO:0045124	regulation of bone resorption	4.58755	2	0.0704135	0.152724	SYK/TFRC
BP	GO:0045454	cell redox homeostasis	4.58755	2	0.0704135	0.152724	NFE2L2/NOS3
BP	GO:0050850	positive regulation of calcium-mediated signaling	4.58755	2	0.0704135	0.152724	ERBB3/SYK
BP	GO:0034284	response to monosaccharide	2.27161	5	0.0704988	0.152818	IGF1R/PIK3CA/TGFBR2/COL4A3/SMARCA4
MF	GO:0031492	nucleosomal DNA binding	4.56238	2	0.071067	0.186758	ACTB/SMARCA4
BP	GO:0045995	regulation of embryonic development	3.13483	3	0.0711384	0.15402	NFE2L2/LAMA1/LAMA2
BP	GO:0046364	monosaccharide biosynthetic process	3.13483	3	0.0711384	0.15402	SIRT1/EP300/PPARGC1A
BP	GO:0045216	cell-cell junction organization	2.26069	5	0.0716435	0.155001	ACTB/ANK2/IKBKB/TJP1/NF2
BP	GO:0070371	ERK1 and ERK2 cascade	1.93622	7	0.0716774	0.155001	HRAS/ERBB2/PTEN/PDGFRA/SYK/FGFR3/NOTCH2
BP	GO:0045598	regulation of fat cell differentiation	2.55904	4	0.0720322	0.15549	SIRT1/PPARG/HDAC6/GATA3
BP	GO:0106106	cold-induced thermogenesis	2.55904	4	0.0720322	0.15549	IGF1R/JAK2/SYK/PPARGC1A
BP	GO:0120161	regulation of cold-induced thermogenesis	2.55904	4	0.0720322	0.15549	IGF1R/JAK2/SYK/PPARGC1A
BP	GO:0106027	neuron projection organization	3.10038	3	0.0730122	0.157511	IGF1R/PTEN/HDAC6
BP	GO:0010591	regulation of lamellipodium assembly	4.47832	2	0.0734328	0.157854	HSP90AA1/PIK3CA
BP	GO:0014002	astrocyte development	4.47832	2	0.0734328	0.157854	LAMB2/LAMC3
BP	GO:0021587	cerebellum morphogenesis	4.47832	2	0.0734328	0.157854	KIF14/SPTBN2
BP	GO:0050691	regulation of defense response to virus by host	4.47832	2	0.0734328	0.157854	HSP90AA1/STAT1
BP	GO:0071354	cellular response to interleukin-6	4.47832	2	0.0734328	0.157854	STAT3/JAK2
BP	GO:1900077	negative regulation of cellular response to insulin stimulus	4.47832	2	0.0734328	0.157854	IRS1/PRKCD
MF	GO:0003925	G protein activity	4.4511	2	0.0741894	0.192722	HRAS/NRAS
[truncated: 2,432 more rows]

## Sheet: male_hub_KEGG
ID	Description	Fold_Enrichment_Score	Count	pvalue	p.adjust	geneID
hsa04151	PI3K-Akt signaling pathway	6.45956	42	3.36773e-23	7.00488e-21	BRCA1/KIT/HSP90AA1/HSP90AB1/IGF1R/ERBB3/CDKN1A/HRAS/JAK2/ERBB2/MET/PTEN/COL2A1/FLT3/PDGFRA/PIK3CA/IRS1/RPTOR/PTK2/SYK/IKBKB/LAMB2/COL4A3/COL6A5/NRAS/SOS1/NOS3/TNN/FGFR3/ITGB4/ITGA2B/ITGA9/ITGA1/ITGA8/COL4A1/LAMB1/LAMC1/LAMA1/LAMA2/COL6A3/COL4A4/LAMC3
hsa04510	Focal adhesion	7.6534	28	1.76992e-17	1.84072e-15	ACTB/IGF1R/HRAS/ERBB2/MET/PTEN/COL2A1/PDGFRA/PIK3CA/PTK2/LAMB2/COL4A3/COL6A5/SOS1/TNN/ITGB4/ITGA2B/ITGA9/ITGA1/ITGA8/COL4A1/LAMB1/LAMC1/LAMA1/LAMA2/COL6A3/COL4A4/LAMC3
hsa05165	Human papillomavirus infection	5.5047	33	4.32677e-16	2.99989e-14	CASP8/CDKN1A/HRAS/ATR/CREBBP/EP300/PTEN/COL2A1/PIK3CA/PTK2/STAT1/IKBKB/LAMB2/COL4A3/COL6A5/NRAS/SOS1/TNN/ITGB4/NOTCH2/ITGA2B/ITGA9/ATM/ITGA1/ITGA8/COL4A1/LAMB1/LAMC1/LAMA1/LAMA2/COL6A3/COL4A4/LAMC3
hsa04512	ECM-receptor interaction	11.7872	19	1.02616e-15	5.33604e-14	COL2A1/LAMB2/COL4A3/COL6A5/TNN/HSPG2/ITGB4/ITGA2B/ITGA9/ITGA1/ITGA8/COL4A1/LAMB1/LAMC1/LAMA1/LAMA2/COL6A3/COL4A4/LAMC3
hsa05206	MicroRNAs in cancer	5.16517	29	1.76165e-13	7.32848e-12	BRCA1/KIF23/SIRT1/STAT3/ERBB3/CDKN1A/HRAS/CREBBP/EP300/ERBB2/MET/ZEB1/PTEN/PDGFRA/PIK3CA/DNMT3A/IRS1/RPTOR/DNMT1/CDKN2A/IKBKB/DICER1/NRAS/SOS1/TNN/FGFR3/PLCG1/NOTCH2/ATM
hsa04820	Cytoskeleton in muscle cells	5.71178	24	3.1291e-12	1.08476e-10	ACTB/COL11A1/ANK2/SPTBN2/SPTAN1/SPTBN1/SPTBN4/SPTBN5/COL4A3/COL6A5/COL24A1/NID1/HSPG2/ITGB4/ITGA2B/ITGA9/ITGA1/ITGA8/COL4A1/NID2/LAMA1/LAMA2/COL6A3/COL4A4
hsa04974	Protein digestion and absorption	8.57691	16	3.62602e-11	1.07744e-09	COL17A1/COL19A1/COL11A1/COL2A1/COL4A3/COL15A1/COL21A1/COL6A5/COL14A1/COL7A1/COL28A1/COL24A1/COL16A1/COL4A1/COL6A3/COL4A4
hsa05222	Small cell lung cancer	9.00226	15	7.49741e-11	1.94933e-09	CDKN1A/PTEN/PIK3CA/PTK2/IKBKB/LAMB2/COL4A3/ITGA2B/COL4A1/LAMB1/LAMC1/LAMA1/LAMA2/COL4A4/LAMC3
hsa03440	Homologous recombination	14.8135	11	9.61638e-11	2.15351e-09	BRCA1/RAD54L/RBBP8/PALB2/BRIP1/TOPBP1/TOP3A/NBN/BRCA2/BLM/ATM
hsa01521	EGFR tyrosine kinase inhibitor resistance	9.78473	14	1.03534e-10	2.15351e-09	STAT3/IGF1R/ERBB3/HRAS/JAK2/ERBB2/MET/PTEN/PDGFRA/PIK3CA/NRAS/SOS1/FGFR3/PLCG1
hsa03460	Fanconi anemia pathway	12.2697	12	1.46094e-10	2.7625e-09	BRCA1/FANCI/PALB2/FANCA/FANCD2/BRIP1/FANCM/TOP3A/ATR/REV3L/BRCA2/BLM
hsa05215	Prostate cancer	8.53822	15	1.63817e-10	2.83949e-09	HSP90AA1/HSP90AB1/IGF1R/CDKN1A/HRAS/CREBBP/EP300/ERBB2/ZEB1/PTEN/PDGFRA/PIK3CA/IKBKB/NRAS/SOS1
hsa04110	Cell cycle	6.33025	18	3.67298e-10	5.87677e-09	BUB1B/CDC6/ESPL1/BUB1/NDC80/MCM4/TICRR/PRKDC/CDKN1A/ATRX/ATR/CREBBP/EP300/CDKN2A/ATM/RAD21/DBF4/DDX11
hsa04068	FoxO signaling pathway	6.74367	16	1.44603e-09	2.14838e-08	PLK4/SIRT1/STAT3/IGF1R/CDKN1A/HRAS/CREBBP/EP300/PTEN/PIK3CA/IRS1/TGFBR2/IKBKB/NRAS/SOS1/ATM
hsa05205	Proteoglycans in cancer	4.89581	18	2.32585e-08	3.22518e-07	STAT3/ACTB/IGF1R/ERBB3/CDKN1A/HRAS/ERBB2/MET/PIK3CA/ANK1/PTK2/ANK2/NRAS/SOS1/HSPG2/PLCG1/PTCH1/DROSHA
hsa04933	AGE-RAGE signaling pathway in diabetic complications	7.1778	13	2.51674e-08	3.27177e-07	STAT3/HRAS/JAK2/PIK3CA/TGFBR2/STAT1/COL4A3/NRAS/NOS3/PLCG1/COL4A1/PRKCD/COL4A4
hsa05225	Hepatocellular carcinoma	5.25846	16	5.40537e-08	6.61362e-07	ACTB/IGF1R/NFE2L2/CDKN1A/HRAS/MET/PTEN/PIK3CA/TGFBR2/CDKN2A/NRAS/SOS1/PLCG1/SMARCA4/SMARCA2/ARID1B
hsa01522	Endocrine resistance	6.76088	12	1.74138e-07	2.01226e-06	IGF1R/CDKN1A/HRAS/NCOR1/ERBB2/PIK3CA/PTK2/CDKN2A/NRAS/SOS1/NOTCH2/NCOA3
hsa05230	Central carbon metabolism in cancer	7.88769	10	4.46195e-07	4.88466e-06	KIT/HRAS/ERBB2/MET/PTEN/FLT3/PDGFRA/PIK3CA/NRAS/FGFR3
hsa05223	Non-small cell lung cancer	7.66859	10	5.84659e-07	6.08046e-06	STAT3/CDKN1A/HRAS/ERBB2/MET/PIK3CA/CDKN2A/NRAS/SOS1/PLCG1
hsa01524	Platinum drug resistance	7.56354	10	6.67022e-07	6.60669e-06	TOP2A/BRCA1/CASP8/CDKN1A/MSH2/REV3L/ERBB2/PIK3CA/CDKN2A/ATM
hsa05214	Glioma	7.36184	10	8.62682e-07	8.15626e-06	IGF1R/CDKN1A/HRAS/PTEN/PDGFRA/PIK3CA/CDKN2A/NRAS/SOS1/PLCG1
hsa05161	Hepatitis B	4.77157	14	1.25708e-06	1.13684e-05	STAT3/CASP8/CDKN1A/HRAS/CREBBP/EP300/JAK2/PIK3CA/TGFBR2/STAT1/IKBKB/NRAS/SOS1/HSPG2
hsa04935	Growth hormone synthesis, secretion and action	5.52138	12	1.60351e-06	1.38971e-05	STAT3/HRAS/CREBBP/EP300/JAK2/PIK3CA/IRS1/PTK2/STAT1/NRAS/SOS1/PLCG1
hsa05146	Amoebiasis	5.95443	11	2.09617e-06	1.74401e-05	PIK3CA/PTK2/LAMB2/COL4A3/COL4A1/LAMB1/LAMC1/LAMA1/LAMA2/COL4A4/LAMC3
hsa05224	Breast cancer	4.88286	13	2.36502e-06	1.89201e-05	BRCA1/KIT/IGF1R/CDKN1A/HRAS/ERBB2/PTEN/PIK3CA/BRCA2/NRAS/SOS1/NOTCH2/NCOA3
hsa05221	Acute myeloid leukemia	7.41678	9	2.91192e-06	2.24325e-05	STAT3/KIT/HRAS/FLT3/PIK3CA/IKBKB/NRAS/SOS1/RUNX1
hsa05145	Toxoplasmosis	5.47164	11	4.84031e-06	3.59566e-05	STAT3/CASP8/JAK2/STAT1/IKBKB/LAMB2/LAMB1/LAMC1/LAMA1/LAMA2/LAMC3
hsa05218	Melanoma	6.90173	9	5.36553e-06	3.84838e-05	IGF1R/CDKN1A/HRAS/MET/PTEN/PDGFRA/PIK3CA/CDKN2A/NRAS
hsa05212	Pancreatic cancer	6.53848	9	8.44311e-06	5.66505e-05	STAT3/CDKN1A/ERBB2/PIK3CA/TGFBR2/STAT1/BRCA2/CDKN2A/IKBKB
hsa05220	Chronic myeloid leukemia	6.53848	9	8.44311e-06	5.66505e-05	CDKN1A/HRAS/PIK3CA/TGFBR2/CDKN2A/IKBKB/NRAS/SOS1/RUNX1
hsa04919	Thyroid hormone signaling pathway	5.01944	11	1.11768e-05	7.26494e-05	ACTB/HRAS/CREBBP/EP300/NCOR1/PIK3CA/STAT1/NRAS/PLCG1/NOTCH2/NCOA3
hsa04012	ErbB signaling pathway	5.84617	9	2.12361e-05	0.000133852	ERBB3/CDKN1A/HRAS/ERBB2/PIK3CA/PTK2/NRAS/SOS1/PLCG1
hsa04066	HIF-1 signaling pathway	5.11239	10	2.41514e-05	0.00014087	STAT3/IGF1R/CDKN1A/CREBBP/EP300/ERBB2/PIK3CA/NOS3/TFRC/PLCG1
hsa04659	Th17 cell differentiation	5.11239	10	2.41514e-05	0.00014087	STAT3/HSP90AA1/HSP90AB1/JAK2/TGFBR2/STAT1/IKBKB/PLCG1/RUNX1/GATA3
hsa04218	Cellular senescence	4.24722	12	2.43813e-05	0.00014087	FOXM1/SIRT1/CDKN1A/HRAS/ATR/NBN/PTEN/PIK3CA/TGFBR2/CDKN2A/NRAS/ATM
hsa04211	Longevity regulating pathway	5.58342	9	3.08225e-05	0.000168712	SIRT1/IGF1R/HRAS/PPARG/PIK3CA/IRS1/RPTOR/NRAS/PPARGC1A
hsa05235	PD-L1 expression and PD-1 checkpoint pathway in cancer	5.58342	9	3.08225e-05	0.000168712	STAT3/HRAS/JAK2/PTEN/PIK3CA/STAT1/IKBKB/NRAS/PLCG1
hsa05211	Renal cell carcinoma	6.4016	8	3.17916e-05	0.000169555	CDKN1A/HRAS/CREBBP/EP300/MET/PIK3CA/NRAS/SOS1
hsa05417	Lipid and atherosclerosis	3.59532	14	3.34168e-05	0.000173768	STAT3/HSP90AA1/HSP90AB1/CASP8/NFE2L2/HRAS/PPARG/JAK2/PIK3CA/PTK2/IKBKB/NRAS/NOS3/PLCG1
hsa05166	Human T-cell leukemia virus 1 infection	3.48195	14	4.75688e-05	0.00023718	BUB1B/ESPL1/CDKN1A/HRAS/ATR/CREBBP/EP300/PTEN/PIK3CA/TGFBR2/CDKN2A/IKBKB/NRAS/ATM
hsa05167	Kaposi sarcoma-associated herpesvirus infection	3.6999	13	4.78922e-05	0.00023718	STAT3/CASP8/CDKN1A/HRAS/CREBBP/EP300/JAK2/PIK3CA/STAT1/SYK/IKBKB/NRAS/PLCG1
hsa05213	Endometrial cancer	6.66374	7	7.75497e-05	0.000375124	CDKN1A/HRAS/ERBB2/PTEN/PIK3CA/NRAS/SOS1
hsa05219	Bladder cancer	8.08007	6	8.54723e-05	0.000404051	CDKN1A/HRAS/ERBB2/CDKN2A/NRAS/FGFR3
hsa04213	Longevity regulating pathway - multiple species	6.33601	7	0.000107524	0.000497	SIRT1/IGF1R/HRAS/PIK3CA/IRS1/RPTOR/NRAS
hsa05412	Arrhythmogenic right ventricular cardiomyopathy	5.13617	8	0.000155539	0.000703305	ACTB/ITGB4/ITGA2B/ITGA9/ITGA1/ITGA8/LAMA1/LAMA2
hsa04810	Regulation of actin cytoskeleton	3.13441	13	0.000255476	0.00111731	ACTB/HRAS/PDGFRA/PIK3CA/PTK2/NRAS/SOS1/FGFR3/ITGB4/ITGA2B/ITGA9/ITGA1/ITGA8
hsa04917	Prolactin signaling pathway	5.52138	7	0.00025784	0.00111731	STAT3/HRAS/JAK2/PIK3CA/STAT1/NRAS/SOS1
hsa04520	Adherens junction	4.74958	8	0.000268261	0.00113874	ACTB/IGF1R/CREBBP/EP300/ERBB2/MET/TGFBR2/TJP1
hsa05410	Hypertrophic cardiomyopathy	4.46172	8	0.000411506	0.00171186	ACTB/ITGB4/ITGA2B/ITGA9/ITGA1/ITGA8/LAMA1/LAMA2
hsa04150	mTOR signaling pathway	3.53935	10	0.000520021	0.00212087	IGF1R/HRAS/PTEN/PIK3CA/IRS1/RPTOR/IKBKB/NRAS/SOS1/RICTOR
hsa04926	Relaxin signaling pathway	3.85213	9	0.000536899	0.0021476	HRAS/PIK3CA/TGFBR2/COL4A3/NRAS/SOS1/NOS3/COL4A1/COL4A4
hsa04625	C-type lectin receptor signaling pathway	4.24722	8	0.000573676	0.00225141	CASP8/HRAS/PIK3CA/STAT1/SYK/IKBKB/NRAS/PRKCD
hsa05414	Dilated cardiomyopathy	4.20677	8	0.000611597	0.00235578	ACTB/ITGB4/ITGA2B/ITGA9/ITGA1/ITGA8/LAMA1/LAMA2
hsa04370	VEGF signaling pathway	5.61497	6	0.00065498	0.00247701	HRAS/PIK3CA/PTK2/NRAS/NOS3/PLCG1
hsa04062	Chemokine signaling pathway	3.16329	11	0.000710802	0.00263287	STAT3/HRAS/JAK2/PIK3CA/PTK2/STAT1/IKBKB/NRAS/SOS1/PLCG1/PRKCD
hsa04931	Insulin resistance	4.08991	8	0.000737681	0.00263287	STAT3/PTEN/PIK3CA/IRS1/IKBKB/PPARGC1A/NOS3/PRKCD
hsa05202	Transcriptional misregulation in cancer	3.1469	11	0.000742171	0.00263287	IGF1R/CDKN1A/PPARG/NCOR1/MET/ZEB1/FLT3/PTK2/TGFBR2/ATM/RUNX1
hsa04210	Apoptosis	3.68092	9	0.000746823	0.00263287	ACTB/CASP8/HRAS/PIK3CA/IKBKB/SPTAN1/NRAS/ATM/DAXX
hsa04910	Insulin signaling pathway	3.62719	9	0.000830111	0.00287772	HRAS/PIK3CA/IRS1/RPTOR/IKBKB/NRAS/SOS1/FASN/PPARGC1A
hsa04630	JAK-STAT signaling pathway	3.32613	10	0.000844656	0.00288014	STAT3/CDKN1A/HRAS/CREBBP/EP300/JAK2/PDGFRA/PIK3CA/STAT1/SOS1
hsa04915	Estrogen signaling pathway	3.6009	9	0.000874507	0.00293383	HSP90AA1/HSP90AB1/HRAS/PIK3CA/NRAS/SOS1/NOS3/NCOA3/PRKCD
hsa05210	Colorectal cancer	4.49415	7	0.000907778	0.00299265	CDKN1A/HRAS/MSH2/PIK3CA/TGFBR2/NRAS/SOS1
hsa05418	Fluid shear stress and atherosclerosis	3.575	9	0.000920816	0.00299265	ACTB/HSP90AA1/HSP90AB1/NFE2L2/PIK3CA/PTK2/IKBKB/NOS3/ITGA2B
hsa04010	MAPK signaling pathway	2.58526	14	0.00103061	0.00329796	KIT/IGF1R/ERBB3/HRAS/ERBB2/MET/FLT3/PDGFRA/TGFBR2/IKBKB/NRAS/SOS1/FGFR3/DAXX
hsa05203	Viral carcinogenesis	2.97722	11	0.0011701	0.00363658	STAT3/CASP8/CDKN1A/HRAS/CREBBP/EP300/PIK3CA/SYK/CDKN2A/NRAS/HDAC6
hsa04014	Ras signaling pathway	2.80748	12	0.0011714	0.00363658	KIT/IGF1R/HRAS/MET/FLT3/PDGFRA/PIK3CA/IKBKB/NRAS/SOS1/FGFR3/PLCG1
hsa04722	Neurotrophin signaling pathway	3.71185	8	0.00139011	0.00419635	HRAS/PIK3CA/IRS1/IKBKB/NRAS/SOS1/PLCG1/PRKCD
hsa04664	Fc epsilon RI signaling pathway	4.87181	6	0.00139206	0.00419635	HRAS/PIK3CA/SYK/NRAS/SOS1/PLCG1
hsa04015	Rap1 signaling pathway	2.89215	11	0.00147852	0.00439331	ACTB/KIT/IGF1R/HRAS/MET/PDGFRA/PIK3CA/NRAS/FGFR3/PLCG1/ITGA2B
hsa05226	Gastric cancer	3.33506	9	0.00150317	0.00440365	CDKN1A/HRAS/ERBB2/MET/PIK3CA/TGFBR2/NRAS/SOS1/CDH17
hsa04152	AMPK signaling pathway	3.6505	8	0.00154709	0.00446937	SIRT1/IGF1R/PPARG/PIK3CA/IRS1/RPTOR/FASN/PPARGC1A
hsa05160	Hepatitis C	3.14509	9	0.00225225	0.00641736	STAT3/CASP8/CDKN1A/HRAS/PIK3CA/STAT1/IKBKB/NRAS/SOS1
hsa04115	p53 signaling pathway	4.41711	6	0.00230871	0.00648934	CASP8/CDKN1A/ATR/PTEN/CDKN2A/ATM
hsa05163	Human cytomegalovirus infection	2.69934	11	0.00254974	0.00707127	STAT3/CASP8/CDKN1A/HRAS/PDGFRA/PIK3CA/PTK2/CDKN2A/IKBKB/NRAS/SOS1
hsa05216	Thyroid cancer	5.96906	4	0.00429727	0.0117609	CDKN1A/HRAS/PPARG/NRAS
hsa04550	Signaling pathways regulating pluripotency of stem cells	3.08889	8	0.00437595	0.0118208	STAT3/IGF1R/HRAS/JAK2/SOX2/PIK3CA/NRAS/FGFR3
hsa05207	Chemical carcinogenesis - receptor activation	2.60443	10	0.0051043	0.0136115	CDC6/STAT3/HSP90AA1/HSP90AB1/HRAS/JAK2/PIK3CA/NRAS/SOS1/NOTCH2
hsa04072	Phospholipase D signaling pathway	2.98453	8	0.00537772	0.0141591	KIT/HRAS/PDGFRA/PIK3CA/SYK/NRAS/SOS1/PLCG1
hsa04662	B cell receptor signaling pathway	3.68092	6	0.00572064	0.0148737	HRAS/PIK3CA/SYK/IKBKB/NRAS/SOS1
hsa04658	Th1 and Th2 cell differentiation	3.6009	6	0.00636162	0.016336	JAK2/STAT1/IKBKB/PLCG1/NOTCH2/GATA3
hsa05208	Chemical carcinogenesis - reactive oxygen species	2.47596	10	0.00722816	0.0183349	NFE2L2/HRAS/MET/PTEN/PIK3CA/PTK2/IKBKB/NRAS/SOS1/PRKCD
hsa05231	Choline metabolism in cancer	3.38044	6	0.00859792	0.0212922	HRAS/PDGFRA/PIK3CA/NRAS/SOS1/PLCG1
hsa04920	Adipocytokine signaling pathway	3.94385	5	0.00859879	0.0212922	STAT3/JAK2/IRS1/IKBKB/PPARGC1A
hsa04930	Type II diabetes mellitus	4.8012	4	0.00936544	0.0228056	PIK3CA/IRS1/IKBKB/PRKCD
hsa04714	Thermogenesis	2.37991	10	0.00942923	0.0228056	ACTB/HRAS/PPARG/RPTOR/NRAS/SOS1/PPARGC1A/SMARCA4/SMARCA2/ARID1B
hsa04140	Autophagy - animal	2.64497	8	0.0108479	0.0259352	IGF1R/HRAS/PTEN/PIK3CA/IRS1/RPTOR/NRAS/PRKCD
hsa05164	Influenza A	2.5831	8	0.0123931	0.0292928	ACTB/CASP8/CREBBP/EP300/JAK2/PIK3CA/STAT1/IKBKB
hsa05170	Human immunodeficiency virus 1 infection	2.34398	9	0.0148057	0.0346021	CASP8/HRAS/ATR/PIK3CA/PTK2/IKBKB/NRAS/PLCG1/ATM
hsa04540	Gap junction	3.13715	5	0.0215103	0.0497126	HRAS/PDGFRA/NRAS/SOS1/TJP1

## Sheet: female_hub_GO
ONTOLOGY	ID	Description	Fold_Enrichment_Score	Count	pvalue	p.adjust	geneID
BP	GO:1901987	regulation of cell cycle phase transition	15.3414	25	1.63699e-23	3.09064e-20	TP53/BRCA2/BRIP1/ERCC2/ATM/RBBP8/MSH2/BLM/ATR/RAD51C/DNA2/NBN/PRKDC/SMARCA4/MEN1/NDC80/TTK/CDKN2A/TRIP13/CENPE/ATAD5/KNTC1/CENPF/STIL/RAD21
BP	GO:0010948	negative regulation of cell cycle process	17.4834	20	7.17721e-20	6.77529e-17	TP53/BRCA2/BRIP1/ATM/ATRX/RBBP8/MSH2/BLM/ATR/DNA2/NBN/PRKDC/MEN1/NDC80/TTK/TRIP13/E2F8/KNTC1/CENPF/RAD21
BP	GO:0045786	negative regulation of cell cycle	14.4141	21	3.96621e-19	2.49607e-16	TP53/BRCA2/BRIP1/ATM/ATRX/RBBP8/MSH2/BLM/ATR/DNA2/NBN/PRKDC/MEN1/NDC80/TTK/CDKN2A/TRIP13/E2F8/KNTC1/CENPF/RAD21
CC	GO:0098687	chromosomal region	15.0614	20	1.39297e-18	2.38199e-16	BRCA2/ATM/ATRX/MSH2/BLM/ATR/DNA2/NBN/PRKDC/SMARCA4/MEN1/RTEL1/NDC80/TTK/CENPE/KNTC1/ERCC6L/CENPF/NCAPD3/RAD21
MF	GO:0030020	extracellular matrix structural constituent conferring tensile strength	72.7231	11	2.13453e-18	4.5679e-16	COL1A1/COL11A1/COL2A1/COL3A1/COL12A1/COL5A2/COL14A1/COL7A1/COL4A4/COL24A1/COL4A3
BP	GO:1901988	negative regulation of cell cycle phase transition	18.3961	18	2.66061e-18	1.25581e-15	TP53/BRCA2/BRIP1/ATM/RBBP8/MSH2/BLM/ATR/DNA2/NBN/PRKDC/MEN1/NDC80/TTK/TRIP13/KNTC1/CENPF/RAD21
BP	GO:0000075	cell cycle checkpoint signaling	23.9127	16	3.77679e-18	1.42612e-15	TP53/BRCA2/BRIP1/ATM/RBBP8/MSH2/BLM/ATR/DNA2/NBN/PRKDC/NDC80/TTK/TRIP13/KNTC1/CENPF
BP	GO:0044772	mitotic cell cycle phase transition	12.3418	21	9.45623e-18	2.97556e-15	TP53/ERCC2/ATM/POLE/RBBP8/BLM/RAD51C/NBN/PRKDC/SMARCA4/NDC80/TTK/CDKN2A/TRIP13/CENPE/ATAD5/TACC3/KNTC1/CENPF/STIL/RAD21
MF	GO:0008094	ATP-dependent activity, acting on DNA	31.3622	14	1.16619e-17	9.59198e-16	BRIP1/ERCC2/ATRX/RFC4/MSH2/BLM/MSH6/FANCM/RAD51C/DNA2/SMARCA4/RTEL1/ATAD5/ERCC6L
BP	GO:0000280	nuclear division	12.1366	21	1.32906e-17	3.19e-15	BRCA2/BRIP1/ATM/ATRX/MYBL2/PRC1/FANCM/RAD51C/SMARCA4/NDC80/TTK/ASPM/TRIP13/CENPE/KIF15/TACC3/KNTC1/CENPF/NCAPD3/MKI67/RAD21
MF	GO:0140097	catalytic activity, acting on DNA	19.1203	17	1.34467e-17	9.59198e-16	BRIP1/ERCC2/ATRX/POLE/RFC4/RBBP8/MSH2/BLM/MSH6/REV1/FANCM/RAD51C/DNA2/SMARCA4/RTEL1/ATAD5/ERCC6L
BP	GO:1901990	regulation of mitotic cell cycle phase transition	14.9201	19	1.3517e-17	3.19e-15	TP53/ERCC2/ATM/RBBP8/BLM/RAD51C/NBN/PRKDC/SMARCA4/NDC80/TTK/CDKN2A/TRIP13/CENPE/ATAD5/KNTC1/CENPF/STIL/RAD21
BP	GO:0006302	double-strand break repair	16.6791	18	1.52688e-17	3.20306e-15	TP53/BRCA2/BRIP1/ATM/RBBP8/MSH2/BLM/FANCM/ATR/RAD51C/DNA2/PALB2/NBN/PRKDC/SMARCA4/RTEL1/TRIP13/RAD21
CC	GO:0005581	collagen trimer	40.7709	12	1.16538e-16	9.964e-15	COL1A1/COL11A1/COL2A1/COL3A1/COL12A1/COL5A2/COL22A1/COL14A1/COL7A1/COL4A4/COL24A1/COL4A3
BP	GO:0006261	DNA-templated DNA replication	23.4445	14	7.60722e-16	1.43624e-13	BRCA2/ATRX/POLE/RFC4/RBBP8/BLM/FANCM/ATR/DNA2/NBN/RTEL1/E2F8/ATAD5/WDHD1
BP	GO:0007059	chromosome segregation	13.0988	18	1.07481e-15	1.84477e-13	BRIP1/ERCC2/ATM/ATRX/PRC1/FANCM/RAD51C/SMARCA4/NDC80/TTK/TRIP13/CENPE/TACC3/KNTC1/CENPF/NCAPD3/MKI67/RAD21
BP	GO:0006310	DNA recombination	14.2342	17	1.91249e-15	3.00898e-13	BRCA2/BRIP1/ERCC2/ATM/RBBP8/MSH2/BLM/MSH6/FANCM/RAD51C/PALB2/NBN/PRKDC/RTEL1/TRIP13/ATAD5/RAD21
BP	GO:0006260	DNA replication	15.5516	16	3.5957e-15	5.22206e-13	TP53/BRCA2/ATRX/POLE/RFC4/RBBP8/BLM/REV1/FANCM/ATR/DNA2/NBN/RTEL1/E2F8/ATAD5/WDHD1
CC	GO:0098644	complex of collagen trimers	106.251	8	3.7842e-15	2.157e-13	COL1A1/COL11A1/COL2A1/COL3A1/COL5A2/COL7A1/COL4A4/COL4A3
BP	GO:0045005	DNA-templated DNA replication maintenance of fidelity	48.7693	10	6.8746e-15	9.27089e-13	BRCA2/ATRX/POLE/RBBP8/BLM/FANCM/ATR/DNA2/NBN/RTEL1
BP	GO:0033044	regulation of chromosome organization	16.5467	15	1.163e-14	1.46383e-12	ATM/ATRX/ATR/NBN/SMARCA4/SRC/RTEL1/NDC80/TTK/TRIP13/CENPE/TACC3/KNTC1/CENPF/RAD21
BP	GO:0098813	nuclear chromosome segregation	13.856	16	2.18111e-14	2.57371e-12	BRIP1/ATM/ATRX/PRC1/FANCM/RAD51C/SMARCA4/NDC80/TTK/TRIP13/CENPE/TACC3/KNTC1/CENPF/NCAPD3/RAD21
BP	GO:0140014	mitotic nuclear division	13.6854	16	2.64382e-14	2.9362e-12	ATM/ATRX/MYBL2/PRC1/SMARCA4/NDC80/TTK/TRIP13/CENPE/KIF15/TACC3/KNTC1/CENPF/NCAPD3/MKI67/RAD21
BP	GO:2001251	negative regulation of chromosome organization	31.5241	11	4.36773e-14	4.58126e-12	ATM/ATRX/NBN/SRC/RTEL1/NDC80/TTK/TRIP13/KNTC1/CENPF/RAD21
BP	GO:0051321	meiotic cell cycle	14.6308	15	7.09347e-14	7.04866e-12	BRCA2/BRIP1/ATM/ATRX/RBBP8/MSH6/FANCM/RAD51C/NBN/NDC80/TTK/ASPM/TRIP13/NCAPD3/RAD21
BP	GO:0031297	replication fork processing	52.1222	9	8.73694e-14	8.24768e-12	BRCA2/ATRX/RBBP8/BLM/FANCM/ATR/DNA2/NBN/RTEL1
BP	GO:0007093	mitotic cell cycle checkpoint signaling	23.6583	12	9.40043e-14	8.45143e-12	TP53/ATM/RBBP8/MSH2/BLM/NBN/PRKDC/NDC80/TTK/TRIP13/KNTC1/CENPF
BP	GO:0000819	sister chromatid segregation	16.2837	14	1.22525e-13	1.05149e-11	ATM/ATRX/PRC1/RAD51C/SMARCA4/NDC80/TTK/TRIP13/CENPE/TACC3/KNTC1/CENPF/NCAPD3/RAD21
BP	GO:0051054	positive regulation of DNA metabolic process	13.8531	15	1.5739e-13	1.29196e-11	ERCC2/ATM/ATRX/RFC4/RBBP8/MSH2/ATR/DNA2/NBN/PRKDC/SMARCA4/SRC/RTEL1/E2F8/ATAD5
BP	GO:0000070	mitotic sister chromatid segregation	17.7147	13	3.41748e-13	2.68841e-11	ATM/ATRX/PRC1/SMARCA4/NDC80/TTK/TRIP13/CENPE/TACC3/KNTC1/CENPF/NCAPD3/RAD21
BP	GO:1903046	meiotic cell cycle process	17.0463	13	5.59678e-13	4.22669e-11	BRCA2/BRIP1/ATM/ATRX/MSH6/FANCM/RAD51C/NDC80/TTK/ASPM/TRIP13/NCAPD3/RAD21
BP	GO:0032508	DNA duplex unwinding	29.8909	10	1.16292e-12	8.44459e-11	BRIP1/ERCC2/ATRX/RFC4/BLM/FANCM/DNA2/NBN/RTEL1/ERCC6L
BP	GO:0051983	regulation of chromosome segregation	23.1654	11	1.37895e-12	9.64246e-11	ATM/SMARCA4/NDC80/TTK/TRIP13/CENPE/TACC3/KNTC1/CENPF/MKI67/RAD21
BP	GO:0007091	metaphase/anaphase transition of mitotic cell cycle	29.2616	10	1.44634e-12	9.75247e-11	ATM/SMARCA4/NDC80/TTK/TRIP13/CENPE/TACC3/KNTC1/CENPF/RAD21
MF	GO:0005201	extracellular matrix structural constituent	18.8018	12	1.46888e-12	7.53165e-11	COL1A1/COL11A1/COL2A1/COL3A1/COL12A1/COL5A2/COL22A1/COL14A1/COL7A1/COL4A4/COL24A1/COL4A3
MF	GO:0016887	ATP hydrolysis activity	11.7172	15	1.75973e-12	7.53165e-11	BRIP1/ERCC2/ATRX/RFC4/MSH2/BLM/FANCM/DNA2/SMARCA4/RTEL1/TRIP13/ATAD2/ATAD5/KIF15/ERCC6L
BP	GO:0051304	chromosome separation	22.6507	11	1.7682e-12	1.15116e-10	ATM/FANCM/SMARCA4/NDC80/TTK/TRIP13/CENPE/TACC3/KNTC1/CENPF/RAD21
BP	GO:0010965	regulation of mitotic sister chromatid separation	28.3658	10	1.98788e-12	1.21068e-10	ATM/SMARCA4/NDC80/TTK/TRIP13/CENPE/TACC3/KNTC1/CENPF/RAD21
BP	GO:0044784	metaphase/anaphase transition of cell cycle	28.3658	10	1.98788e-12	1.21068e-10	ATM/SMARCA4/NDC80/TTK/TRIP13/CENPE/TACC3/KNTC1/CENPF/RAD21
BP	GO:0032392	DNA geometric change	28.0793	10	2.20505e-12	1.30098e-10	BRIP1/ERCC2/ATRX/RFC4/BLM/FANCM/DNA2/NBN/RTEL1/ERCC6L
CC	GO:0005788	endoplasmic reticulum lumen	13.1111	14	2.38343e-12	1.01892e-10	COL1A1/COL11A1/COL2A1/COL3A1/COL12A1/COL5A2/MEN1/COL22A1/COL14A1/P3H1/COL7A1/COL4A4/COL24A1/COL4A3
BP	GO:0051306	mitotic sister chromatid separation	27.5233	10	2.70411e-12	1.54708e-10	ATM/SMARCA4/NDC80/TTK/TRIP13/CENPE/TACC3/KNTC1/CENPF/RAD21
BP	GO:0045930	negative regulation of mitotic cell cycle	14.6903	13	3.71858e-12	2.06491e-10	TP53/ATM/RBBP8/MSH2/BLM/NBN/PRKDC/NDC80/TTK/TRIP13/KNTC1/CENPF/RAD21
BP	GO:1901991	negative regulation of mitotic cell cycle phase transition	17.195	12	4.27605e-12	2.30662e-10	TP53/ATM/RBBP8/BLM/NBN/PRKDC/NDC80/TTK/TRIP13/KNTC1/CENPF/RAD21
BP	GO:0071103	DNA conformation change	26.225	10	4.42093e-12	2.31853e-10	BRIP1/ERCC2/ATRX/RFC4/BLM/FANCM/DNA2/NBN/RTEL1/ERCC6L
BP	GO:0033045	regulation of sister chromatid segregation	25.9799	10	4.86305e-12	2.48147e-10	ATM/SMARCA4/NDC80/TTK/TRIP13/CENPE/TACC3/KNTC1/CENPF/RAD21
MF	GO:0003678	DNA helicase activity	33.8824	9	5.1773e-12	1.84657e-10	BRIP1/ERCC2/ATRX/RFC4/BLM/FANCM/DNA2/RTEL1/ERCC6L
BP	GO:0051053	negative regulation of DNA metabolic process	20.5224	11	5.24205e-12	2.60447e-10	TP53/BRCA2/ATM/MSH2/BLM/MSH6/ATR/NBN/SRC/MEN1/RTEL1
BP	GO:1905818	regulation of chromosome separation	25.0437	10	7.05384e-12	3.41478e-10	ATM/SMARCA4/NDC80/TTK/TRIP13/CENPE/TACC3/KNTC1/CENPF/RAD21
CC	GO:0000793	condensed chromosome	13.9139	13	7.48061e-12	2.55837e-10	BRCA2/ATRX/BLM/SMARCA4/NDC80/TTK/CENPE/KNTC1/ERCC6L/CENPF/NCAPD3/MKI67/RAD21
BP	GO:0000723	telomere maintenance	19.8561	11	7.52663e-12	3.55257e-10	BRCA2/ATM/ATRX/BLM/ATR/RAD51C/DNA2/NBN/PRKDC/SRC/RTEL1
CC	GO:0000781	chromosome, telomeric region	19.1316	11	1.14805e-11	3.27193e-10	BRCA2/ATM/ATRX/MSH2/BLM/ATR/DNA2/NBN/PRKDC/MEN1/RTEL1
MF	GO:0000400	four-way junction DNA binding	95.6678	6	2.41137e-11	7.37189e-10	MSH2/BLM/MSH6/FANCM/RAD51C/MEN1
BP	GO:0031570	DNA integrity checkpoint signaling	21.5492	10	3.19993e-11	1.47353e-09	TP53/BRCA2/BRIP1/ATM/MSH2/BLM/ATR/DNA2/NBN/PRKDC
BP	GO:0030071	regulation of mitotic metaphase/anaphase transition	27.1942	9	3.9981e-11	1.79724e-09	ATM/SMARCA4/NDC80/TTK/TRIP13/CENPE/KNTC1/CENPF/RAD21
BP	GO:0042770	signal transduction in response to DNA damage	16.8941	11	4.36389e-11	1.91605e-09	TP53/BRCA2/BRIP1/ATM/ATRX/MSH2/BLM/ATR/NBN/PRKDC/ATAD5
MF	GO:0000217	DNA secondary structure binding	52.7059	7	5.19359e-11	1.38929e-09	RBBP8/MSH2/BLM/MSH6/FANCM/RAD51C/MEN1
BP	GO:1902099	regulation of metaphase/anaphase transition of cell cycle	26.3354	9	5.3619e-11	2.26817e-09	ATM/SMARCA4/NDC80/TTK/TRIP13/CENPE/KNTC1/CENPF/RAD21
BP	GO:0006275	regulation of DNA replication	20.4401	10	5.42379e-11	2.26817e-09	TP53/BRCA2/ATRX/RFC4/BLM/ATR/DNA2/NBN/E2F8/ATAD5
BP	GO:0032200	telomere organization	16.5289	11	5.52626e-11	2.26817e-09	BRCA2/ATM/ATRX/BLM/ATR/RAD51C/DNA2/NBN/PRKDC/SRC/RTEL1
BP	GO:0035825	homologous recombination	34.2136	8	7.86595e-11	3.15977e-09	BRIP1/ATM/RBBP8/FANCM/RAD51C/NBN/TRIP13/RAD21
BP	GO:0044786	cell cycle DNA replication	46.3309	7	1.38592e-10	5.45128e-09	BRCA2/ATRX/BLM/DNA2/RTEL1/E2F8/ATAD5
BP	GO:1902749	regulation of cell cycle G2/M phase transition	22.7443	9	2.03117e-10	7.82624e-09	TP53/ATM/RBBP8/BLM/RAD51C/NBN/ATAD5/CENPF/RAD21
BP	GO:0044839	cell cycle G2/M phase transition	17.7061	10	2.25132e-10	8.50097e-09	TP53/ATM/RBBP8/BLM/RAD51C/NBN/NDC80/ATAD5/CENPF/RAD21
MF	GO:0004386	helicase activity	17.4877	10	2.527e-10	6.00865e-09	BRIP1/ERCC2/ATRX/RFC4/BLM/FANCM/DNA2/SMARCA4/RTEL1/ERCC6L
CC	GO:0005583	fibrillar collagen trimer	121.746	5	3.14225e-10	6.71655e-09	COL1A1/COL11A1/COL2A1/COL3A1/COL5A2
CC	GO:0098643	banded collagen fibril	121.746	5	3.14225e-10	6.71655e-09	COL1A1/COL11A1/COL2A1/COL3A1/COL5A2
BP	GO:0045841	negative regulation of mitotic metaphase/anaphase transition	40.5395	7	3.71878e-10	1.37668e-08	ATM/NDC80/TTK/TRIP13/KNTC1/CENPF/RAD21
BP	GO:0000724	double-strand break repair via homologous recombination	16.4488	10	4.64394e-10	1.68611e-08	BRCA2/ATM/RBBP8/BLM/FANCM/RAD51C/PALB2/NBN/RTEL1/RAD21
BP	GO:0000077	DNA damage checkpoint signaling	20.6766	9	4.79075e-10	1.70659e-08	TP53/BRCA2/BRIP1/ATM/MSH2/BLM/ATR/NBN/PRKDC
BP	GO:1902100	negative regulation of metaphase/anaphase transition of cell cycle	38.9179	7	5.0164e-10	1.75388e-08	ATM/NDC80/TTK/TRIP13/KNTC1/CENPF/RAD21
BP	GO:0010639	negative regulation of organelle organization	9.87379	13	5.21687e-10	1.79081e-08	TP53/ATM/ATRX/NBN/SRC/RTEL1/MET/NDC80/TTK/TRIP13/KNTC1/CENPF/RAD21
BP	GO:0033046	negative regulation of sister chromatid segregation	38.1548	7	5.79804e-10	1.86867e-08	ATM/NDC80/TTK/TRIP13/KNTC1/CENPF/RAD21
BP	GO:0033048	negative regulation of mitotic sister chromatid segregation	38.1548	7	5.79804e-10	1.86867e-08	ATM/NDC80/TTK/TRIP13/KNTC1/CENPF/RAD21
BP	GO:2000816	negative regulation of mitotic sister chromatid separation	38.1548	7	5.79804e-10	1.86867e-08	ATM/NDC80/TTK/TRIP13/KNTC1/CENPF/RAD21
BP	GO:0000725	recombinational repair	16.0685	10	5.83961e-10	1.86867e-08	BRCA2/ATM/RBBP8/BLM/FANCM/RAD51C/PALB2/NBN/RTEL1/RAD21
BP	GO:0051985	negative regulation of chromosome segregation	36.715	7	7.67596e-10	2.37577e-08	ATM/NDC80/TTK/TRIP13/KNTC1/CENPF/RAD21
BP	GO:1905819	negative regulation of chromosome separation	36.715	7	7.67596e-10	2.37577e-08	ATM/NDC80/TTK/TRIP13/KNTC1/CENPF/RAD21
BP	GO:0033047	regulation of mitotic sister chromatid segregation	34.7482	7	1.14513e-09	3.43177e-08	ATM/NDC80/TTK/TRIP13/KNTC1/CENPF/RAD21
BP	GO:0045839	negative regulation of mitotic nuclear division	34.7482	7	1.14513e-09	3.43177e-08	ATM/NDC80/TTK/TRIP13/KNTC1/CENPF/RAD21
BP	GO:0030198	extracellular matrix organization	10.49	12	1.31023e-09	3.86517e-08	ERCC2/COL1A1/COL11A1/COL2A1/COL3A1/COL12A1/COL5A2/COL22A1/COL14A1/COL4A4/COL24A1/COL4A3
BP	GO:0043062	extracellular structure organization	10.4571	12	1.35768e-09	3.94353e-08	ERCC2/COL1A1/COL11A1/COL2A1/COL3A1/COL12A1/COL5A2/COL22A1/COL14A1/COL4A4/COL24A1/COL4A3
BP	GO:0061982	meiosis I cell cycle process	18.2618	9	1.45215e-09	4.10645e-08	BRCA2/BRIP1/ATM/MSH6/FANCM/RAD51C/NDC80/TRIP13/RAD21
BP	GO:0045229	external encapsulating structure organization	10.392	12	1.45727e-09	4.10645e-08	ERCC2/COL1A1/COL11A1/COL2A1/COL3A1/COL12A1/COL5A2/COL22A1/COL14A1/COL4A4/COL24A1/COL4A3
BP	GO:0140013	meiotic nuclear division	14.3291	10	1.78243e-09	4.94888e-08	BRCA2/BRIP1/ATM/FANCM/RAD51C/NDC80/TTK/ASPM/TRIP13/RAD21
BP	GO:0007051	spindle organization	14.2557	10	1.87351e-09	5.12637e-08	ATRX/MYBL2/PRC1/NDC80/TTK/ASPM/CENPE/KIF15/TACC3/STIL
BP	GO:0051784	negative regulation of nuclear division	30.8873	7	2.67831e-09	7.22378e-08	ATM/NDC80/TTK/TRIP13/KNTC1/CENPF/RAD21
BP	GO:0030199	collagen fibril organization	30.4046	7	2.99873e-09	7.97409e-08	COL1A1/COL11A1/COL2A1/COL3A1/COL12A1/COL5A2/COL14A1
BP	GO:0033260	nuclear DNA replication	43.8924	6	4.36122e-09	1.14361e-07	BRCA2/ATRX/BLM/DNA2/RTEL1/ATAD5
BP	GO:0007292	female gamete generation	15.735	9	5.4146e-09	1.40038e-07	BRCA2/ATM/RAD51C/SRC/PGR/NDC80/TTK/ASPM/TRIP13
MF	GO:0003684	damaged DNA binding	26.7241	7	7.47511e-09	1.59967e-07	ERCC2/RBBP8/MSH2/BLM/MSH6/REV1/NBN
CC	GO:0000779	condensed chromosome, centromeric region	15.1133	9	7.78628e-09	1.47939e-07	ATRX/SMARCA4/NDC80/TTK/CENPE/KNTC1/ERCC6L/CENPF/NCAPD3
BP	GO:0034502	protein localization to chromosome	19.3381	8	8.00191e-09	2.04157e-07	BRCA2/ATRX/MSH2/ATR/NDC80/TTK/KNTC1/RAD21
BP	GO:0007088	regulation of mitotic nuclear division	18.8465	8	9.81273e-09	2.47019e-07	ATM/NDC80/TTK/TRIP13/KNTC1/CENPF/MKI67/RAD21
BP	GO:0070192	chromosome organization involved in meiotic cell cycle	25.6039	7	1.02009e-08	2.53412e-07	BRIP1/ATM/ATRX/RAD51C/TRIP13/NCAPD3/RAD21
CC	GO:0000775	chromosome, centromeric region	11.6876	10	1.27376e-08	2.17813e-07	ATRX/SMARCA4/NDC80/TTK/CENPE/KNTC1/ERCC6L/CENPF/NCAPD3/RAD21
BP	GO:0000729	DNA double-strand break processing	63.1785	5	1.30251e-08	3.19368e-07	BRIP1/RBBP8/BLM/DNA2/NBN
BP	GO:0007094	mitotic spindle assembly checkpoint signaling	36.259	6	1.44678e-08	3.41441e-07	ATM/NDC80/TTK/TRIP13/KNTC1/CENPF
BP	GO:0071173	spindle assembly checkpoint signaling	36.259	6	1.44678e-08	3.41441e-07	ATM/NDC80/TTK/TRIP13/KNTC1/CENPF
BP	GO:0071174	mitotic spindle checkpoint signaling	36.259	6	1.44678e-08	3.41441e-07	ATM/NDC80/TTK/TRIP13/KNTC1/CENPF
BP	GO:0031577	spindle checkpoint signaling	35.4875	6	1.65385e-08	3.85489e-07	ATM/NDC80/TTK/TRIP13/KNTC1/CENPF
BP	GO:0007127	meiosis I	16.9762	8	2.23657e-08	5.14957e-07	BRCA2/BRIP1/ATM/FANCM/RAD51C/NDC80/TRIP13/RAD21
CC	GO:0062023	collagen-containing extracellular matrix	8.09768	12	2.38232e-08	3.70343e-07	COL1A1/COL11A1/COL2A1/COL3A1/COL12A1/COL5A2/COL14A1/P3H1/COL7A1/COL4A4/COL24A1/COL4A3
BP	GO:0007052	mitotic spindle organization	16.7209	8	2.51894e-08	5.72984e-07	MYBL2/PRC1/NDC80/TTK/CENPE/KIF15/TACC3/STIL
BP	GO:0071897	DNA biosynthetic process	12.6357	9	3.65744e-08	8.22052e-07	TP53/ATM/POLE/RFC4/REV1/ATR/SRC/MEN1/CENPF
BP	GO:0010212	response to ionizing radiation	15.5516	8	4.44054e-08	9.86323e-07	TP53/BRCA2/ATM/MSH2/BLM/ATR/PRKDC/MEN1
BP	GO:0051783	regulation of nuclear division	15.3371	8	4.94821e-08	1.08631e-06	ATM/NDC80/TTK/TRIP13/KNTC1/CENPF/MKI67/RAD21
BP	GO:0010332	response to gamma radiation	29.2616	6	5.43416e-08	1.16587e-06	TP53/BRCA2/ATM/ATR/PRKDC/MEN1
BP	GO:0090329	regulation of DNA-templated DNA replication	29.2616	6	5.43416e-08	1.16587e-06	BRCA2/ATRX/RFC4/BLM/NBN/E2F8
BP	GO:0007131	reciprocal meiotic recombination	28.7571	6	6.04414e-08	1.26793e-06	BRIP1/ATM/FANCM/RAD51C/TRIP13/RAD21
BP	GO:0140527	reciprocal homologous recombination	28.7571	6	6.04414e-08	1.26793e-06	BRIP1/ATM/FANCM/RAD51C/TRIP13/RAD21
BP	GO:0009411	response to UV	14.9254	8	6.11516e-08	1.26873e-06	TP53/BRCA2/ERCC2/MSH2/MSH6/REV1/ATR/MEN1
BP	GO:0010389	regulation of G2/M transition of mitotic cell cycle	19.6555	7	6.50883e-08	1.32843e-06	ATM/RBBP8/BLM/RAD51C/NBN/CENPF/RAD21
BP	GO:0009314	response to radiation	7.38014	12	6.54363e-08	1.32843e-06	TP53/BRCA2/ERCC2/ATM/MSH2/BLM/MSH6/REV1/ATR/PRKDC/COL3A1/MEN1
BP	GO:0045132	meiotic chromosome segregation	19.2663	7	7.4775e-08	1.50186e-06	BRIP1/ATM/FANCM/RAD51C/TTK/TRIP13/RAD21
BP	GO:0008630	intrinsic apoptotic signaling pathway in response to DNA damage	19.0774	7	8.00579e-08	1.59105e-06	TP53/BRCA2/ATM/MSH2/MSH6/PRKDC/ATAD5
CC	GO:0005657	replication fork	26.9715	6	9.04037e-08	1.28825e-06	TP53/RFC4/BLM/RAD51C/NBN/WDHD1
BP	GO:0010165	response to X-ray	43.4352	5	9.68721e-08	1.90515e-06	TP53/BRCA2/ATM/MSH2/BLM
BP	GO:0097193	intrinsic apoptotic signaling pathway	9.32837	10	1.05768e-07	2.05866e-06	TP53/BRCA2/ATM/MSH2/MSH6/NBN/PRKDC/SRC/ATAD5/NFE2L2
BP	GO:0007143	female meiotic nuclear division	42.119	5	1.13854e-07	2.19343e-06	ATM/RAD51C/NDC80/TTK/TRIP13
BP	GO:0140694	non-membrane-bounded organelle assembly	7.92186	11	1.20654e-07	2.30096e-06	MYBL2/PRC1/PRKDC/SRC/NDC80/ASPM/CENPE/KIF15/KNTC1/CENPF/STIL
BP	GO:1902850	microtubule cytoskeleton organization involved in mitosis	13.6435	8	1.22588e-07	2.31446e-06	MYBL2/PRC1/NDC80/TTK/CENPE/KIF15/TACC3/STIL
BP	GO:0072331	signal transduction by p53 class mediator	12.8548	8	1.9385e-07	3.62365e-06	TP53/BRCA2/ATM/ATRX/MSH2/ATR/NBN/ATAD5
CC	GO:0005819	spindle	7.54484	11	1.97828e-07	2.60219e-06	ERCC2/ATM/PRC1/TTK/ASPM/CENPE/KIF15/TACC3/KNTC1/CENPF/RAD21
BP	GO:0001325	formation of extrachromosomal circular DNA	74.1294	4	2.02877e-07	3.67243e-06	BLM/DNA2/NBN/RTEL1
BP	GO:0090656	t-circle formation	74.1294	4	2.02877e-07	3.67243e-06	BLM/DNA2/NBN/RTEL1
BP	GO:0090737	telomere maintenance via telomere trimming	74.1294	4	2.02877e-07	3.67243e-06	BLM/DNA2/NBN/RTEL1
BP	GO:0002562	somatic diversification of immune receptors via germline recombination within a single locus	23.4917	6	2.06185e-07	3.67243e-06	ATM/MSH2/MSH6/NBN/PRKDC/ATAD5
BP	GO:0016444	somatic cell DNA recombination	23.4917	6	2.06185e-07	3.67243e-06	ATM/MSH2/MSH6/NBN/PRKDC/ATAD5
BP	GO:0030330	DNA damage response, signal transduction by p53 class mediator	22.5393	6	2.64455e-07	4.66626e-06	TP53/BRCA2/ATM/ATRX/ATR/NBN
BP	GO:0090399	replicative senescence	65.4083	4	3.51822e-07	6.15037e-06	TP53/ATM/ATR/CDKN2A
BP	GO:0002200	somatic diversification of immune receptors	20.5915	6	4.54262e-07	7.79679e-06	ATM/MSH2/MSH6/NBN/PRKDC/ATAD5
BP	GO:0044773	mitotic DNA damage checkpoint signaling	20.5915	6	4.54262e-07	7.79679e-06	TP53/ATM/MSH2/BLM/NBN/PRKDC
BP	GO:0000018	regulation of DNA recombination	14.6308	7	4.94012e-07	8.40266e-06	ERCC2/RBBP8/MSH2/BLM/MSH6/RTEL1/ATAD5
MF	GO:0051539	4 iron, 4 sulfur cluster binding	31.5185	5	5.08141e-07	9.88566e-06	BRIP1/ERCC2/POLE/DNA2/RTEL1
BP	GO:0006289	nucleotide-excision repair	19.8561	6	5.64175e-07	9.51037e-06	TP53/BRCA2/BRIP1/ERCC2/POLE/SMARCA4
BP	GO:0044774	mitotic DNA integrity checkpoint signaling	19.6225	6	6.05318e-07	1.01136e-05	TP53/ATM/MSH2/BLM/NBN/PRKDC
BP	GO:0044843	cell cycle G1/S phase transition	8.93524	9	6.92918e-07	1.14757e-05	TP53/ATM/POLE/RBBP8/PRKDC/SMARCA4/MEN1/CDKN2A/STIL
BP	GO:0008340	determination of adult lifespan	55.5971	4	7.1041e-07	1.16631e-05	TP53/ATM/MSH2/MSH6
BP	GO:0000086	G2/M transition of mitotic cell cycle	13.7035	7	7.69532e-07	1.25248e-05	ATM/RBBP8/BLM/RAD51C/NBN/CENPF/RAD21
CC	GO:1990391	DNA repair complex	53.1257	4	8.76031e-07	1.07001e-05	BRCA2/ATM/PALB2/PRKDC
BP	GO:0035264	multicellular organism growth	13.2374	7	9.71716e-07	1.56803e-05	TP53/ERCC2/ATM/ATRX/PALB2/COL3A1/STIL
BP	GO:0051383	kinetochore organization	48.3453	4	1.28787e-06	2.0606e-05	NDC80/CENPE/KNTC1/CENPF
BP	GO:0001701	in utero embryonic development	7.07342	10	1.33681e-06	2.12093e-05	TP53/BRCA2/ERCC2/RBBP8/MSH2/PALB2/NBN/COL3A1/E2F8/STIL
CC	GO:0000776	kinetochore	12.4716	7	1.45818e-06	1.66232e-05	SMARCA4/NDC80/TTK/CENPE/KNTC1/ERCC6L/CENPF
BP	GO:0032204	regulation of telomere maintenance	16.514	6	1.67687e-06	2.63828e-05	ATM/ATRX/ATR/NBN/SRC/RTEL1
BP	GO:2001020	regulation of response to DNA damage stimulus	8.01881	9	1.69896e-06	2.65094e-05	TP53/BRCA2/ATM/RBBP8/ATR/PRKDC/SMARCA4/RTEL1/ATAD5
BP	GO:0008406	gonad development	9.54456	8	1.84805e-06	2.85993e-05	BRCA2/BRIP1/ATM/ATRX/MSH2/SRC/PGR/ASPM
BP	GO:0006312	mitotic recombination	42.767	4	2.15673e-06	3.29633e-05	BRCA2/ERCC2/MSH2/RAD51C
BP	GO:0045137	development of primary sexual characteristics	9.34404	8	2.16496e-06	3.29633e-05	BRCA2/BRIP1/ATM/ATRX/MSH2/SRC/PGR/ASPM
BP	GO:2001252	positive regulation of chromosome organization	15.735	6	2.22564e-06	3.3616e-05	ATM/ATRX/ATR/NBN/RTEL1/RAD21
MF	GO:0047485	protein N-terminus binding	15.343	6	2.57091e-06	4.58479e-05	TP53/ERCC2/ATM/NBN/SMARCA4/MEN1
BP	GO:0016447	somatic recombination of immunoglobulin gene segments	22.7857	5	2.64034e-06	3.95632e-05	MSH2/MSH6/NBN/PRKDC/ATAD5
BP	GO:0022412	cellular process involved in reproduction in multicellular organism	6.46477	10	2.99127e-06	4.44687e-05	BRCA2/BRIP1/ATM/MSH2/RAD51C/SRC/NDC80/TTK/ASPM/TRIP13
BP	GO:0000082	G1/S transition of mitotic cell cycle	8.89553	8	3.11957e-06	4.60136e-05	TP53/ATM/POLE/RBBP8/PRKDC/SMARCA4/CDKN2A/STIL
BP	GO:0010972	negative regulation of G2/M transition of mitotic cell cycle	21.7176	5	3.35583e-06	4.91148e-05	ATM/RBBP8/BLM/NBN/RAD21
BP	GO:1902750	negative regulation of cell cycle G2/M phase transition	21.0595	5	3.91169e-06	5.68098e-05	ATM/RBBP8/BLM/NBN/RAD21
BP	GO:0032206	positive regulation of telomere maintenance	20.7452	5	4.21543e-06	6.07537e-05	ATM/ATRX/ATR/NBN/RTEL1
CC	GO:0016363	nuclear matrix	13.9139	6	4.57872e-06	4.89351e-05	TP53/BLM/SMARCA4/MEN1/CENPF/RAD21
MF	GO:0008022	protein C-terminus binding	10.4829	7	4.58697e-06	7.55085e-05	BRCA2/ERCC2/MSH2/ERBB2/SRC/CENPF/MKI67
BP	GO:2000278	regulation of DNA biosynthetic process	13.7844	6	4.80717e-06	6.87571e-05	TP53/ATM/RFC4/ATR/SRC/MEN1
BP	GO:0008156	negative regulation of DNA replication	34.7482	4	5.10409e-06	7.19143e-05	TP53/BRCA2/BLM/ATR
BP	GO:1990776	response to angiotensin	34.7482	4	5.10409e-06	7.19143e-05	BRIP1/SRC/COL3A1/NFE2L2
BP	GO:0016445	somatic diversification of immunoglobulins	19.8561	5	5.239e-06	7.28451e-05	MSH2/MSH6/NBN/PRKDC/ATAD5
BP	GO:0051974	negative regulation of telomerase activity	83.3956	3	5.24732e-06	7.28451e-05	TP53/SRC/MEN1
MF	GO:0051536	iron-sulfur cluster binding	19.6419	5	5.50924e-06	7.5667e-05	BRIP1/ERCC2/POLE/DNA2/RTEL1
MF	GO:0051540	metal cluster binding	19.6419	5	5.50924e-06	7.5667e-05	BRIP1/ERCC2/POLE/DNA2/RTEL1
MF	GO:0032356	oxidized DNA binding	81.3176	3	5.65735e-06	7.5667e-05	MSH2/BLM/MSH6
BP	GO:0045787	positive regulation of cell cycle	6.91124	9	5.71158e-06	7.87114e-05	BRCA2/ATRX/RAD51C/SRC/NDC80/E2F8/ATAD5/STIL/RAD21
BP	GO:0051225	spindle assembly	13.0306	6	6.65158e-06	9.10013e-05	MYBL2/PRC1/NDC80/ASPM/KIF15/STIL
BP	GO:0071479	cellular response to ionizing radiation	18.5324	5	7.36807e-06	9.87083e-05	TP53/BRCA2/ATM/BLM/ATR
BP	GO:0032205	negative regulation of telomere maintenance	31.7697	4	7.37176e-06	9.87083e-05	ATM/NBN/SRC/RTEL1
BP	GO:0060218	hematopoietic stem cell differentiation	31.7697	4	7.37176e-06	9.87083e-05	TP53/ERCC2/PRKDC/NFE2L2
MF	GO:0032404	mismatch repair complex binding	73.9251	3	7.7583e-06	9.22375e-05	MSH2/MSH6/ATR
MF	GO:0048407	platelet-derived growth factor binding	73.9251	3	7.7583e-06	9.22375e-05	COL1A1/COL2A1/COL3A1
BP	GO:0007548	sex differentiation	7.72181	8	8.82049e-06	0.000117275	BRCA2/BRIP1/ATM/ATRX/MSH2/SRC/PGR/ASPM
BP	GO:0022616	DNA strand elongation	30.0525	4	9.24826e-06	0.000122103	POLE/RFC4/DNA2/NBN
BP	GO:0051095	regulation of helicase activity	69.4963	3	9.57056e-06	0.000125481	TP53/MSH2/MSH6
CC	GO:0034399	nuclear periphery	12.0907	6	1.02714e-05	0.000103318	TP53/BLM/SMARCA4/MEN1/CENPF/RAD21
BP	GO:1902806	regulation of cell cycle G1/S phase transition	9.13567	7	1.13141e-05	0.000147318	TP53/ATM/PRKDC/SMARCA4/MEN1/CDKN2A/STIL
BP	GO:0016233	telomere capping	27.7985	4	1.26938e-05	0.000163034	ATM/NBN/PRKDC/RTEL1
BP	GO:0045740	positive regulation of DNA replication	27.7985	4	1.26938e-05	0.000163034	ATRX/DNA2/E2F8/ATAD5
BP	GO:0048608	reproductive structure development	7.26759	8	1.36929e-05	0.000174677	BRCA2/BRIP1/ATM/ATRX/MSH2/SRC/PGR/ASPM
BP	GO:0007162	negative regulation of cell adhesion	7.2204	8	1.43526e-05	0.000181864	ERBB2/COL1A1/CDH1/SRC/ERBB3/MEN1/CDKN2A/CD274
BP	GO:0061458	reproductive system development	7.17381	8	1.50389e-05	0.00018929	BRCA2/BRIP1/ATM/ATRX/MSH2/SRC/PGR/ASPM
BP	GO:0042771	intrinsic apoptotic signaling pathway in response to DNA damage by p53 class mediator	25.2714	4	1.86525e-05	0.000233218	TP53/BRCA2/MSH2/ATAD5
BP	GO:0009416	response to light stimulus	6.92798	8	1.93281e-05	0.000240075	TP53/BRCA2/ERCC2/MSH2/MSH6/REV1/ATR/MEN1
BP	GO:0000212	meiotic spindle organization	55.5971	3	1.96411e-05	0.000240795	ATRX/NDC80/ASPM
BP	GO:0006271	DNA strand elongation involved in DNA replication	55.5971	3	1.96411e-05	0.000240795	POLE/RFC4/DNA2
BP	GO:0045910	negative regulation of DNA recombination	24.7098	4	2.0417e-05	0.000248692	MSH2/BLM/MSH6/RTEL1
BP	GO:0065004	protein-DNA complex assembly	8.0409	7	2.57802e-05	0.000312007	TP53/ATRX/RAD51C/SMARCA4/CENPE/KNTC1/CENPF
CC	GO:0000922	spindle pole	10.1927	6	2.70688e-05	0.000257153	PRC1/ASPM/TACC3/KNTC1/CENPF/RAD21
BP	GO:0035987	endodermal cell differentiation	22.6927	4	2.87212e-05	0.000345386	COL11A1/COL12A1/COL5A2/COL7A1
CC	GO:0016605	PML body	13.9139	5	2.99654e-05	0.000269689	TP53/ATRX/BLM/ATR/NBN
BP	GO:0044818	mitotic G2/M transition checkpoint	22.2388	4	3.11344e-05	0.000372036	ATM/RBBP8/BLM/NBN
BP	GO:0090305	nucleic acid phosphodiester bond hydrolysis	7.69129	7	3.42439e-05	0.000399948	ERCC2/POLE/RBBP8/FANCM/DNA2/PXDNL/ATAD5
BP	GO:0048477	oogenesis	13.4944	5	3.45793e-05	0.000399948	BRCA2/ATM/SRC/ASPM/TRIP13
BP	GO:0034501	protein localization to kinetochore	46.3309	3	3.49531e-05	0.000399948	NDC80/TTK/KNTC1
BP	GO:0038128	ERBB2 signaling pathway	46.3309	3	3.49531e-05	0.000399948	ERBB2/SRC/ERBB3
BP	GO:0051382	kinetochore assembly	46.3309	3	3.49531e-05	0.000399948	CENPE/KNTC1/CENPF
BP	GO:0051782	negative regulation of cell division	46.3309	3	3.49531e-05	0.000399948	BLM/ASPM/E2F8
BP	GO:1903083	protein localization to condensed chromosome	46.3309	3	3.49531e-05	0.000399948	NDC80/TTK/KNTC1
BP	GO:0002204	somatic recombination of immunoglobulin genes involved in immune response	20.98	4	3.92674e-05	0.000438679	MSH2/MSH6/NBN/ATAD5
BP	GO:0002208	somatic diversification of immunoglobulins involved in immune response	20.98	4	3.92674e-05	0.000438679	MSH2/MSH6/NBN/ATAD5
BP	GO:0007140	male meiotic nuclear division	20.98	4	3.92674e-05	0.000438679	BRCA2/ATM/RAD51C/TRIP13
BP	GO:0045190	isotype switching	20.98	4	3.92674e-05	0.000438679	MSH2/MSH6/NBN/ATAD5
BP	GO:0090068	positive regulation of cell cycle process	7.48422	7	4.07328e-05	0.000452374	ATRX/RAD51C/NDC80/E2F8/ATAD5/STIL/RAD21
BP	GO:2000045	regulation of G1/S transition of mitotic cell cycle	9.01574	6	5.36064e-05	0.000591865	TP53/ATM/PRKDC/SMARCA4/CDKN2A/STIL
BP	GO:0001706	endoderm formation	19.1714	4	5.61302e-05	0.000616127	COL11A1/COL12A1/COL5A2/COL7A1
MF	GO:0140297	DNA-binding transcription factor binding	5.12506	9	6.03934e-05	0.000651679	TP53/RBBP8/NBN/PRKDC/SMARCA4/SRC/CDKN2A/CENPF/NFE2L2
BP	GO:0071824	protein-DNA complex subunit organization	7.0249	7	6.07861e-05	0.000663376	TP53/ATRX/RAD51C/SMARCA4/CENPE/KNTC1/CENPF
MF	GO:0140664	ATP-dependent DNA damage sensor activity	38.7227	3	6.09046e-05	0.000651679	MSH2/MSH6/RAD51C
BP	GO:0001832	blastocyst growth	37.9071	3	6.52888e-05	0.000708421	BRCA2/PALB2/NBN
MF	GO:0004536	deoxyribonuclease activity	18.3769	4	6.61755e-05	0.00067436	POLE/RBBP8/RAD51C/DNA2
BP	GO:1904356	regulation of telomere maintenance via telomere lengthening	18.2285	4	6.84832e-05	0.000738836	ATM/ATR/SRC/RTEL1
BP	GO:0098781	ncRNA transcription	17.6499	4	7.7748e-05	0.000834024	TP53/ERCC2/ATRX/SMARCA4
MF	GO:0140612	DNA damage sensor activity	33.8824	3	9.19531e-05	0.000878267	MSH2/MSH6/RAD51C
BP	GO:0001756	somitogenesis	16.8476	4	9.33114e-05	0.00098973	TP53/ATM/PALB2/PRKDC
BP	GO:0010812	negative regulation of cell-substrate adhesion	16.8476	4	9.33114e-05	0.00098973	COL1A1/SRC/MEN1/CDKN2A
MF	GO:0003697	single-stranded DNA binding	10.9298	5	9.43932e-05	0.000878267	TP53/BRCA2/RBBP8/MSH2/BLM
BP	GO:1904353	regulation of telomere capping	32.0752	3	0.000109098	0.00115071	ATM/NBN/RTEL1
MF	GO:0004518	nuclease activity	7.819	6	0.000117476	0.00104749	POLE/RBBP8/FANCM/RAD51C/DNA2/PXDNL
BP	GO:2000779	regulation of double-strand break repair	10.2958	5	0.000125332	0.00131459	RBBP8/ATR/PRKDC/SMARCA4/RTEL1
MF	GO:0019838	growth factor binding	10.2674	5	0.000126768	0.00108514	ERBB2/COL1A1/COL2A1/ERBB3/COL3A1
BP	GO:0045911	positive regulation of DNA recombination	15.4436	4	0.000131057	0.00136704	ERCC2/RBBP8/MSH2/ATAD5
BP	GO:0007141	male meiosis I	29.7841	3	0.000136758	0.00141092	BRCA2/RAD51C/TRIP13
BP	GO:1904385	cellular response to angiotensin	29.7841	3	0.000136758	0.00141092	BRIP1/SRC/NFE2L2
BP	GO:0007281	germ cell development	6.1579	7	0.000138198	0.00141803	BRCA2/BRIP1/ATM/MSH2/SRC/ASPM/TRIP13
CC	GO:0017053	transcription repressor complex	15.1788	4	0.000140681	0.00120282	TP53/RBBP8/MEN1/DEPDC1
BP	GO:0002381	immunoglobulin production involved in immunoglobulin-mediated immune response	15.0262	4	0.000145788	0.00147983	MSH2/MSH6/NBN/ATAD5
BP	GO:2000573	positive regulation of DNA biosynthetic process	15.0262	4	0.000145788	0.00147983	ATM/RFC4/ATR/SRC
BP	GO:0031571	mitotic G1 DNA damage checkpoint signaling	28.7571	3	0.000152145	0.0015361	TP53/ATM/PRKDC
BP	GO:0046777	protein autophosphorylation	7.38014	6	0.0001612	0.00161886	ATM/ATR/NBN/ERBB2/SRC/TTK
BP	GO:0044819	mitotic G1/S transition checkpoint signaling	27.7985	3	0.000168616	0.00165805	TP53/ATM/PRKDC
BP	GO:0070198	protein localization to chromosome, telomeric region	27.7985	3	0.000168616	0.00165805	BRCA2/ATRX/ATR
BP	GO:0071480	cellular response to gamma radiation	27.7985	3	0.000168616	0.00165805	TP53/ATM/ATR
BP	GO:2000108	positive regulation of leukocyte apoptotic process	27.7985	3	0.000168616	0.00165805	TP53/CDKN2A/CD274
BP	GO:0060348	bone development	7.15842	6	0.000190196	0.00186057	TP53/COL1A1/COL2A1/SRC/COL3A1/P3H1
BP	GO:0034508	centromere complex assembly	26.0611	3	0.000204936	0.00199258	CENPE/KNTC1/CENPF
BP	GO:0010833	telomere maintenance via telomere lengthening	13.7277	4	0.000206857	0.00199258	ATM/ATR/SRC/RTEL1
BP	GO:0072332	intrinsic apoptotic signaling pathway by p53 class mediator	13.7277	4	0.000206857	0.00199258	TP53/BRCA2/MSH2/ATAD5
CC	GO:0000228	nuclear chromosome	7.04075	6	0.000208508	0.00169785	BRCA2/ATRX/POLE/BLM/WDHD1/RAD21
BP	GO:0051303	establishment of chromosome localization	13.5603	4	0.000216879	0.00207851	ATM/NDC80/CENPE/CENPF
BP	GO:0007492	endoderm development	13.3969	4	0.000227246	0.00216687	COL11A1/COL12A1/COL5A2/COL7A1
MF	GO:0140658	ATP-dependent chromatin remodeler activity	24.6417	3	0.000242054	0.00199229	ATRX/SMARCA4/ERCC6L
BP	GO:0007095	mitotic G2 DNA damage checkpoint signaling	24.5281	3	0.000245976	0.00233369	ATM/BLM/NBN
BP	GO:0042113	B cell activation	5.55971	7	0.000258395	0.00243924	TP53/ATM/MSH2/MSH6/NBN/PRKDC/ATAD5
BP	GO:0061053	somite development	12.9295	4	0.00026049	0.00244679	TP53/ATM/PALB2/PRKDC
BP	GO:0002312	B cell activation involved in immune response	12.6357	4	0.000284507	0.00265915	MSH2/MSH6/NBN/ATAD5
BP	GO:0050000	chromosome localization	12.4937	4	0.000297093	0.00276311	ATM/NDC80/CENPE/CENPF
MF	GO:0061629	RNA polymerase II-specific DNA-binding transcription factor binding	5.42118	7	0.000300767	0.00238385	TP53/RBBP8/PRKDC/SMARCA4/SRC/CDKN2A/NFE2L2
BP	GO:0009303	rRNA transcription	22.5393	3	0.000316936	0.00290474	TP53/ERCC2/SMARCA4
BP	GO:1904358	positive regulation of telomere maintenance via telomere lengthening	22.5393	3	0.000316936	0.00290474	ATM/ATR/RTEL1
BP	GO:2000279	negative regulation of DNA biosynthetic process	22.5393	3	0.000316936	0.00290474	TP53/SRC/MEN1
BP	GO:2001022	positive regulation of response to DNA damage stimulus	8.37305	5	0.00032796	0.00299125	ATM/RBBP8/ATR/PRKDC/SMARCA4
MF	GO:0140299	small molecule sensor activity	21.9777	3	0.000341096	0.00260695	MSH2/MSH6/RAD51C
BP	GO:0043516	regulation of DNA damage response, signal transduction by p53 class mediator	21.9462	3	0.000343219	0.00311537	TP53/ATM/ATR
CC	GO:0005604	basement membrane	11.8057	4	0.000369852	0.00287476	COL2A1/COL7A1/COL4A4/COL4A3
MF	GO:0004520	endodeoxyribonuclease activity	20.8507	3	0.000399084	0.00294497	RBBP8/RAD51C/DNA2
BP	GO:1902807	negative regulation of cell cycle G1/S phase transition	11.3463	4	0.000429003	0.0038754	TP53/ATM/PRKDC/MEN1
BP	GO:0030900	forebrain development	5.08067	7	0.000444615	0.0039973	ATRX/CDH1/SRC/COL3A1/ASPM/TACC3/STIL
BP	GO:0060236	regulation of mitotic spindle organization	19.3943	3	0.000495683	0.00441439	KIF15/TACC3/STIL
BP	GO:0071459	protein localization to chromosome, centromeric region	19.3943	3	0.000495683	0.00441439	NDC80/TTK/KNTC1
BP	GO:0008585	female gonad development	10.5899	4	0.000557109	0.00491505	BRCA2/ATM/SRC/PGR
BP	GO:1901796	regulation of signal transduction by p53 class mediator	10.5899	4	0.000557109	0.00491505	TP53/ATM/ATR/ATAD5
BP	GO:0048304	positive regulation of isotype switching to IgG isotypes	55.5971	2	0.000563206	0.00494574	MSH2/ATAD5
BP	GO:0035282	segmentation	10.49	4	0.000577399	0.0050469	TP53/ATM/PALB2/PRKDC
BP	GO:0071478	cellular response to radiation	7.35411	5	0.000593239	0.00516146	TP53/BRCA2/ATM/BLM/ATR
BP	GO:0051302	regulation of cell division	7.3154	5	0.000607593	0.00526209	BRCA2/PRC1/BLM/ASPM/E2F8
BP	GO:0090398	cellular senescence	10.2958	4	0.000619547	0.00534112	TP53/BRCA2/ATM/CDKN2A
BP	GO:0031334	positive regulation of protein-containing complex assembly	7.2392	5	0.00063708	0.00545765	TP53/ATM/ATR/SRC/MET
BP	GO:0046545	development of primary female sexual characteristics	10.2013	4	0.00064142	0.00545765	BRCA2/ATM/SRC/PGR
BP	GO:0051972	regulation of telomerase activity	17.7437	3	0.000644628	0.00545765	TP53/SRC/MEN1
BP	GO:0090224	regulation of spindle organization	17.7437	3	0.000644628	0.00545765	KIF15/TACC3/STIL
CC	GO:0030496	midbody	7.19683	5	0.00065546	0.00487321	PRC1/ASPM/CENPE/CENPF/RAD21
BP	GO:0032836	glomerular basement membrane development	50.5428	2	0.000686764	0.00568689	COL4A4/COL4A3
BP	GO:0044771	meiotic cell cycle phase transition	50.5428	2	0.000686764	0.00568689	NDC80/TTK
BP	GO:0061418	regulation of transcription from RNA polymerase II promoter in response to hypoxia	50.5428	2	0.000686764	0.00568689	TP53/NFE2L2
BP	GO:0072711	cellular response to hydroxyurea	50.5428	2	0.000686764	0.00568689	ATRX/BLM
BP	GO:0090657	telomeric loop disassembly	50.5428	2	0.000686764	0.00568689	BLM/RTEL1
BP	GO:0007369	gastrulation	7.09146	5	0.000699264	0.00576511	TP53/COL11A1/COL12A1/COL5A2/COL7A1
CC	GO:0000940	outer kinetochore	48.6985	2	0.000745039	0.00509606	NDC80/CENPF
CC	GO:0032300	mismatch repair complex	48.6985	2	0.000745039	0.00509606	MSH2/MSH6
BP	GO:0043434	response to peptide hormone	4.62208	7	0.000778281	0.00638867	BRIP1/PRKDC/COL1A1/SRC/COL3A1/MEN1/NFE2L2
BP	GO:0001824	blastocyst development	9.5857	4	0.000810141	0.00660561	BRCA2/RBBP8/PALB2/NBN
BP	GO:0001886	endothelial cell morphogenesis	46.3309	2	0.000822203	0.00660561	MET/COL22A1
BP	GO:0002327	immature B cell differentiation	46.3309	2	0.000822203	0.00660561	ATM/PRKDC
BP	GO:0038063	collagen-activated tyrosine kinase receptor signaling pathway	46.3309	2	0.000822203	0.00660561	COL1A1/COL4A3
BP	GO:0072710	response to hydroxyurea	46.3309	2	0.000822203	0.00660561	ATRX/BLM
BP	GO:0000079	regulation of cyclin-dependent protein serine/threonine kinase activity	9.50377	4	0.000836565	0.00669252	BLM/SRC/MEN1/CDKN2A
CC	GO:0000800	lateral element	44.9525	2	0.000878555	0.00577819	BRCA2/BLM
BP	GO:0002285	lymphocyte activation involved in immune response	6.71462	5	0.000893764	0.00711994	TP53/MSH2/MSH6/NBN/ATAD5
BP	GO:0009410	response to xenobiotic stimulus	4.50439	7	0.000904937	0.00717866	TP53/ATR/COL1A1/CDH1/SRC/CENPF/NFE2L2
BP	GO:0032210	regulation of telomere maintenance via telomerase	15.735	3	0.000917069	0.00723328	ATM/ATR/SRC
BP	GO:1904029	regulation of cyclin-dependent protein kinase activity	9.26618	4	0.000919485	0.00723328	BLM/SRC/MEN1/CDKN2A
BP	GO:0006979	response to oxidative stress	4.48363	7	0.000929623	0.00728269	TP53/ERCC2/PXDNL/COL1A1/SRC/MET/NFE2L2
BP	GO:0007144	female meiosis I	42.767	2	0.000969438	0.00756322	NDC80/TRIP13
BP	GO:0006282	regulation of DNA repair	6.55626	5	0.000994401	0.00772605	RBBP8/ATR/PRKDC/SMARCA4/RTEL1
BP	GO:0002064	epithelial cell development	6.52548	5	0.0010155	0.00784194	ATRX/SRC/PGR/MET/COL22A1
MF	GO:0140666	annealing activity	41.7014	2	0.00101895	0.00726851	TP53/BLM
BP	GO:0048732	gland development	4.41246	7	0.00102024	0.00784194	BRCA2/ATM/CDH1/SRC/PGR/MET/E2F8
BP	GO:0043525	positive regulation of neuron apoptotic process	15.1628	3	0.00102178	0.00784194	TP53/ATM/MYBL2
CC	GO:1990023	mitotic spindle midzone	41.7416	2	0.00102272	0.00647721	PRC1/CENPE
BP	GO:0046660	female sex differentiation	8.96727	4	0.00103884	0.00794062	BRCA2/ATM/SRC/PGR
BP	GO:0043523	regulation of neuron apoptotic process	6.37581	5	0.00112603	0.00847153	TP53/ATM/MYBL2/MSH2/ERBB3
BP	GO:0001833	inner cell mass cell proliferation	39.7122	2	0.00112839	0.00847153	BRCA2/PALB2
BP	GO:0048302	regulation of isotype switching to IgG isotypes	39.7122	2	0.00112839	0.00847153	MSH2/ATAD5
BP	GO:2000105	positive regulation of DNA-templated DNA replication	39.7122	2	0.00112839	0.00847153	ATRX/E2F8
BP	GO:0048568	embryonic organ development	4.33385	7	0.0011322	0.00847153	TP53/POLE/PALB2/COL11A1/COL2A1/E2F8/STIL
BP	GO:0001704	formation of primary germ layer	8.75544	4	0.00113522	0.00847153	COL11A1/COL12A1/COL5A2/COL7A1
BP	GO:0002377	immunoglobulin production	6.3467	5	0.00114916	0.00854182	MSH2/MSH6/NBN/PRKDC/ATAD5
MF	GO:0004519	endonuclease activity	8.67388	4	0.00117416	0.00769067	RBBP8/RAD51C/DNA2/PXDNL
MF	GO:0030983	mismatched DNA binding	38.7227	2	0.00118595	0.00769067	MSH2/MSH6
MF	GO:0043138	3'-5' DNA helicase activity	38.7227	2	0.00118595	0.00769067	BLM/FANCM
BP	GO:0048599	oocyte development	14.3785	3	0.00119254	0.00879501	BRCA2/ATM/TRIP13
BP	GO:0060350	endochondral bone morphogenesis	14.3785	3	0.00119254	0.00879501	COL1A1/COL2A1/COL3A1
BP	GO:0042542	response to hydrogen peroxide	8.55339	4	0.00123771	0.00909261	COL1A1/SRC/MET/NFE2L2
BP	GO:0071214	cellular response to abiotic stimulus	4.97884	6	0.00128782	0.00921969	TP53/BRCA2/ATM/BLM/ATR/COL1A1
BP	GO:0104004	cellular response to environmental stimulus	4.97884	6	0.00128782	0.00921969	TP53/BRCA2/ATM/BLM/ATR/COL1A1
BP	GO:0000722	telomere maintenance via recombination	37.0647	2	0.00129896	0.00921969	BRCA2/RAD51C
BP	GO:0010225	response to UV-C	37.0647	2	0.00129896	0.00921969	TP53/BRCA2
BP	GO:0016446	somatic hypermutation of immunoglobulin genes	37.0647	2	0.00129896	0.00921969	MSH2/MSH6
BP	GO:0048291	isotype switching to IgG isotypes	37.0647	2	0.00129896	0.00921969	MSH2/ATAD5
BP	GO:0070234	positive regulation of T cell apoptotic process	37.0647	2	0.00129896	0.00921969	TP53/CD274
BP	GO:0072520	seminiferous tubule development	37.0647	2	0.00129896	0.00921969	BRIP1/ATRX
BP	GO:2000104	negative regulation of DNA-templated DNA replication	37.0647	2	0.00129896	0.00921969	BRCA2/BLM
BP	GO:0070482	response to oxygen levels	4.94929	6	0.00132756	0.00938736	TP53/BRIP1/ATM/COL1A1/SRC/NFE2L2
BP	GO:0002244	hematopoietic progenitor cell differentiation	8.36046	4	0.00134652	0.00948592	TP53/ERCC2/PRKDC/NFE2L2
BP	GO:0006360	transcription by RNA polymerase I	13.4509	3	0.00144678	0.0101168	ERCC2/ERBB2/SMARCA4
BP	GO:0009994	oocyte differentiation	13.4509	3	0.00144678	0.0101168	BRCA2/ATM/TRIP13
BP	GO:0002566	somatic diversification of immune receptors via somatic mutation	34.7482	2	0.00148108	0.0101683	MSH2/MSH6
BP	GO:0043517	positive regulation of DNA damage response, signal transduction by p53 class mediator	34.7482	2	0.00148108	0.0101683	ATM/ATR
BP	GO:0045144	meiotic sister chromatid segregation	34.7482	2	0.00148108	0.0101683	RAD51C/RAD21
BP	GO:0051177	meiotic sister chromatid cohesion	34.7482	2	0.00148108	0.0101683	RAD51C/RAD21
BP	GO:0051447	negative regulation of meiotic cell cycle	34.7482	2	0.00148108	0.0101683	TTK/TRIP13
BP	GO:0007062	sister chromatid cohesion	13.2374	3	0.00151523	0.0103651	ATRX/RAD51C/RAD21
BP	GO:0045143	homologous chromosome segregation	13.0306	3	0.00158569	0.010769	BRIP1/ATM/TRIP13
BP	GO:0051445	regulation of meiotic cell cycle	13.0306	3	0.00158569	0.010769	TTK/ASPM/TRIP13
BP	GO:0007135	meiosis II	32.7042	2	0.00167467	0.011133	RAD51C/RAD21
BP	GO:0016202	regulation of striated muscle tissue development	32.7042	2	0.00167467	0.011133	ERBB3/CENPF
BP	GO:0038065	collagen-activated signaling pathway	32.7042	2	0.00167467	0.011133	COL1A1/COL4A3
BP	GO:0061983	meiosis II cell cycle process	32.7042	2	0.00167467	0.011133	RAD51C/RAD21
BP	GO:1900034	regulation of cellular response to heat	32.7042	2	0.00167467	0.011133	ATM/ATR
BP	GO:1902036	regulation of hematopoietic stem cell differentiation	32.7042	2	0.00167467	0.011133	PRKDC/NFE2L2
MF	GO:0004713	protein tyrosine kinase activity	7.85678	4	0.00169063	0.010614	ERBB2/SRC/MET/TTK
CC	GO:0044214	spanning component of plasma membrane	32.4657	2	0.00170438	0.0104089	ERBB2/ERBB3
MF	GO:0002020	protease binding	7.80025	4	0.00173594	0.010614	TP53/BRCA2/COL1A1/COL3A1
BP	GO:0030177	positive regulation of Wnt signaling pathway	7.72181	4	0.00180281	0.0119428	COL1A1/SMARCA4/SRC/ASPM
BP	GO:0006977	DNA damage response, signal transduction by p53 class mediator resulting in cell cycle arrest	30.8873	2	0.00187963	0.012237	TP53/ATM
BP	GO:0006978	DNA damage response, signal transduction by p53 class mediator resulting in transcription of p21 class mediator	30.8873	2	0.00187963	0.012237	TP53/BRCA2
BP	GO:0030903	notochord development	30.8873	2	0.00187963	0.012237	COL2A1/STIL
BP	GO:0033151	V(D)J recombination	30.8873	2	0.00187963	0.012237	ATM/PRKDC
BP	GO:0070230	positive regulation of lymphocyte apoptotic process	30.8873	2	0.00187963	0.012237	TP53/CD274
MF	GO:0002039	p53 binding	12.137	3	0.00194337	0.0115523	TP53/BLM/SMARCA4
BP	GO:0008584	male gonad development	7.56423	4	0.00194378	0.0126112	BRIP1/ATRX/MSH2/ASPM
BP	GO:0007004	telomere maintenance via telomerase	12.0863	3	0.00196869	0.0126856	ATM/ATR/SRC
BP	GO:0061180	mammary gland epithelium development	12.0863	3	0.00196869	0.0126856	BRCA2/SRC/PGR
BP	GO:0046546	development of primary male sexual characteristics	7.51312	4	0.00199242	0.0127948	BRIP1/ATRX/MSH2/ASPM
BP	GO:0001502	cartilage condensation	29.2616	2	0.00209589	0.0133234	COL11A1/COL2A1
BP	GO:0036003	positive regulation of transcription from RNA polymerase II promoter in response to stress	29.2616	2	0.00209589	0.0133234	TP53/NFE2L2
BP	GO:0042772	DNA damage response, signal transduction resulting in transcription	29.2616	2	0.00209589	0.0133234	TP53/BRCA2
CC	GO:0005828	kinetochore microtubule	29.2191	2	0.00210722	0.0124253	CENPE/KNTC1
BP	GO:0032886	regulation of microtubule-based process	5.51558	5	0.00212964	0.0134891	ERBB2/MET/KIF15/TACC3/STIL
BP	GO:0051310	metaphase plate congression	11.7459	3	0.00213662	0.0134891	NDC80/CENPE/CENPF
BP	GO:0071456	cellular response to hypoxia	7.36385	4	0.00214339	0.0134891	TP53/BRIP1/SRC/NFE2L2
BP	GO:0030183	B cell differentiation	7.3154	4	0.00219542	0.0137706	TP53/ATM/MSH2/PRKDC
BP	GO:1901653	cellular response to peptide	4.47161	6	0.00221663	0.0138576	TP53/BRIP1/PRKDC/SRC/MEN1/NFE2L2
BP	GO:0051402	neuron apoptotic process	5.45069	5	0.00224193	0.0139695	TP53/ATM/MYBL2/MSH2/ERBB3
BP	GO:0043462	regulation of ATP-dependent activity	11.4241	3	0.0023132	0.0143662	TP53/MSH2/MSH6
CC	GO:0035861	site of double-strand break	11.3841	3	0.00234037	0.0133401	TP53/RBBP8/NBN
BP	GO:0070507	regulation of microtubule cytoskeleton organization	7.17381	4	0.00235675	0.0145886	MET/KIF15/TACC3/STIL
BP	GO:0051298	centrosome duplication	11.2697	3	0.00240478	0.014789	BRCA2/NDC80/STIL
BP	GO:0090307	mitotic spindle assembly	11.2697	3	0.00240478	0.014789	MYBL2/PRC1/KIF15
CC	GO:0000792	heterochromatin	11.2381	3	0.00242806	0.0133935	ATRX/CDKN2A/NCAPD3
BP	GO:0018108	peptidyl-tyrosine phosphorylation	4.38924	6	0.00243204	0.0149081	TP53/ERBB2/SRC/ERBB3/MET/TTK
BP	GO:0018212	peptidyl-tyrosine modification	4.36626	6	0.00249639	0.0152171	TP53/ERBB2/SRC/ERBB3/MET/TTK
BP	GO:0006278	RNA-templated DNA biosynthetic process	11.1194	3	0.00249858	0.0152171	ATM/ATR/SRC
CC	GO:0000794	condensed nuclear chromosome	11.0959	3	0.00251778	0.0134544	BRCA2/BLM/RAD21
BP	GO:0007063	regulation of sister chromatid cohesion	26.4748	2	0.00256199	0.0153071	ATRX/RAD21
BP	GO:0042790	nucleolar large rRNA transcription by RNA polymerase I	26.4748	2	0.00256199	0.0153071	ERCC2/SMARCA4
BP	GO:0051315	attachment of mitotic spindle microtubules to kinetochore	26.4748	2	0.00256199	0.0153071	NDC80/CENPE
BP	GO:0071498	cellular response to fluid shear stress	26.4748	2	0.00256199	0.0153071	SRC/NFE2L2
BP	GO:1901522	positive regulation of transcription from RNA polymerase II promoter involved in cellular response to chemical stimulus	26.4748	2	0.00256199	0.0153071	TP53/NFE2L2
BP	GO:1903206	negative regulation of hydrogen peroxide-induced cell death	26.4748	2	0.00256199	0.0153071	MET/NFE2L2
BP	GO:0007605	sensory perception of sound	6.99334	4	0.00258432	0.0153434	COL1A1/COL11A1/COL2A1/COL4A3
BP	GO:0036294	cellular response to decreased oxygen levels	6.99334	4	0.00258432	0.0153434	TP53/BRIP1/SRC/NFE2L2
MF	GO:0042393	histone binding	5.25308	5	0.0026284	0.0152021	ATRX/MSH6/SMARCA4/ATAD2/NCAPD3
BP	GO:0048634	regulation of muscle organ development	25.2714	2	0.00281166	0.0165888	ERBB3/CENPF
BP	GO:0098743	cell aggregation	25.2714	2	0.00281166	0.0165888	COL11A1/COL2A1
BP	GO:0071560	cellular response to transforming growth factor beta stimulus	5.12888	5	0.00291518	0.017146	TP53/COL1A1/SRC/COL3A1/MEN1
MF	GO:0070182	DNA polymerase binding	24.6417	2	0.00295368	0.0164439	SMARCA4/RTEL1
MF	GO:0046332	SMAD binding	10.4253	3	0.0029984	0.0164439	COL3A1/COL5A2/MEN1
BP	GO:0071230	cellular response to amino acid stimulus	10.4244	3	0.00300148	0.0175988	COL1A1/COL3A1/COL5A2
BP	GO:0032042	mitochondrial DNA metabolic process	24.1726	2	0.0030723	0.017793	TP53/DNA2
BP	GO:0060444	branching involved in mammary gland duct morphogenesis	24.1726	2	0.0030723	0.017793	SRC/PGR
BP	GO:0140747	regulation of ncRNA transcription	24.1726	2	0.0030723	0.017793	ATRX/SMARCA4
BP	GO:1901032	negative regulation of response to reactive oxygen species	24.1726	2	0.0030723	0.017793	MET/NFE2L2
BP	GO:0051251	positive regulation of lymphocyte activation	4.16978	6	0.00313496	0.0181003	MSH2/PRKDC/SMARCA4/SRC/ATAD5/CD274
BP	GO:0071559	response to transforming growth factor beta	5.01779	5	0.00320186	0.0184302	TP53/COL1A1/SRC/COL3A1/MEN1
MF	GO:0035064	methylated histone binding	10.1647	3	0.00322126	0.0164439	ATRX/MSH6/NCAPD3
MF	GO:0140034	methylation-dependent protein binding	10.1647	3	0.00322126	0.0164439	ATRX/MSH6/NCAPD3
MF	GO:0017116	single-stranded DNA helicase activity	23.5703	2	0.0032273	0.0164439	RFC4/DNA2
CC	GO:0089717	spanning component of membrane	23.3753	2	0.00329069	0.016646	ERBB2/ERBB3
CC	GO:0005876	spindle microtubule	10.0756	3	0.00330973	0.016646	PRC1/CENPE/KNTC1
BP	GO:0010226	response to lithium ion	23.1654	2	0.00334384	0.019189	CDH1/NFE2L2
BP	GO:0046661	male sex differentiation	6.50258	4	0.00335694	0.0192058	BRIP1/ATRX/MSH2/ASPM
BP	GO:2001242	regulation of intrinsic apoptotic signaling pathway	6.46477	4	0.00342768	0.0195512	TP53/SRC/ATAD5/NFE2L2
MF	GO:0003887	DNA-directed DNA polymerase activity	22.5882	2	0.00351234	0.01748	POLE/REV1
CC	GO:0072686	mitotic spindle	6.38669	4	0.00358401	0.0175105	PRC1/ASPM/CENPE/TACC3
BP	GO:0071453	cellular response to oxygen levels	6.35395	4	0.00364597	0.0207337	TP53/BRIP1/SRC/NFE2L2
BP	GO:0033077	T cell differentiation in thymus	9.69716	3	0.00368183	0.0208748	TP53/PRKDC/ERBB2
BP	GO:0050678	regulation of epithelial cell proliferation	4.02877	6	0.00371069	0.0209754	BRCA2/PRKDC/ERBB2/PGR/MEN1/COL4A3
MF	GO:0140030	modification-dependent protein binding	6.30369	4	0.00374832	0.0182305	ATRX/MSH6/SMARCA4/NCAPD3
BP	GO:0010660	regulation of muscle cell apoptotic process	9.5857	3	0.0038036	0.0213092	TP53/CDKN2A/NFE2L2
BP	GO:0050672	negative regulation of lymphocyte proliferation	9.5857	3	0.0038036	0.0213092	ATM/ERBB2/CD274
BP	GO:2000134	negative regulation of G1/S transition of mitotic cell cycle	9.5857	3	0.0038036	0.0213092	TP53/ATM/PRKDC
BP	GO:0051307	meiotic chromosome separation	21.3835	2	0.00391929	0.0217827	FANCM/TTK
BP	GO:0032945	negative regulation of mononuclear cell proliferation	9.47677	3	0.0039278	0.0217827	ATM/ERBB2/CD274
BP	GO:2000781	positive regulation of double-strand break repair	9.47677	3	0.0039278	0.0217827	RBBP8/PRKDC/SMARCA4
BP	GO:0030098	lymphocyte differentiation	3.9807	6	0.00393428	0.0217827	TP53/ATM/MSH2/PRKDC/ERBB2/SMARCA4
BP	GO:0050954	sensory perception of mechanical stimulus	6.17745	4	0.00403049	0.0222502	COL1A1/COL11A1/COL2A1/COL4A3
BP	GO:0071229	cellular response to acid chemical	9.37029	3	0.00405445	0.0223127	COL1A1/COL3A1/COL5A2
BP	GO:0002366	leukocyte activation involved in immune response	4.74378	5	0.00406545	0.0223127	TP53/MSH2/MSH6/NBN/ATAD5
CC	GO:0005721	pericentric heterochromatin	20.8708	2	0.00411894	0.019565	ATRX/NCAPD3
BP	GO:0031954	positive regulation of protein autophosphorylation	20.5915	2	0.00422304	0.0231104	NBN/SRC
BP	GO:0001666	response to hypoxia	4.6957	5	0.00424426	0.0231594	TP53/BRIP1/ATM/SRC/NFE2L2
BP	GO:0002263	cell activation involved in immune response	4.67989	5	0.0043051	0.023411	TP53/MSH2/MSH6/NBN/ATAD5
BP	GO:1901216	positive regulation of neuron death	9.16435	3	0.00431517	0.023411	TP53/ATM/MYBL2
BP	GO:0001503	ossification	3.88791	6	0.00441135	0.0238643	ERCC2/COL1A1/COL11A1/COL2A1/COL5A2/MEN1
BP	GO:0009791	post-embryonic development	9.06474	3	0.00444925	0.0239322	ERCC2/ATM/ATRX
BP	GO:0010657	muscle cell apoptotic process	9.06474	3	0.00444925	0.0239322	TP53/CDKN2A/NFE2L2
BP	GO:0045830	positive regulation of isotype switching	19.8561	2	0.00453737	0.0242678	MSH2/ATAD5
BP	GO:1902883	negative regulation of response to oxidative stress	19.8561	2	0.00453737	0.0242678	MET/NFE2L2
BP	GO:0070301	cellular response to hydrogen peroxide	8.96727	3	0.00458585	0.0243889	SRC/MET/NFE2L2
BP	GO:2000106	regulation of leukocyte apoptotic process	8.96727	3	0.00458585	0.0243889	TP53/CDKN2A/CD274
BP	GO:0048469	cell maturation	5.94621	4	0.00461371	0.0244259	BRCA2/ERCC2/PGR/TRIP13
BP	GO:0043588	skin development	4.60241	5	0.00461866	0.0244259	ERCC2/COL1A1/COL3A1/COL5A2/MET
BP	GO:0030308	negative regulation of cell growth	5.91458	4	0.00470142	0.0247941	TP53/CDH1/SMARCA4/CDKN2A
BP	GO:0046651	lymphocyte proliferation	4.55714	5	0.00481445	0.0253194	TP53/ATM/ERBB2/ATAD5/CD274
BP	GO:0001958	endochondral ossification	19.1714	2	0.0048622	0.0253816	COL1A1/COL2A1
BP	GO:0036075	replacement ossification	19.1714	2	0.0048622	0.0253816	COL1A1/COL2A1
BP	GO:0032465	regulation of cytokinesis	8.77848	3	0.0048666	0.0253816	BRCA2/PRC1/E2F8
BP	GO:0071375	cellular response to peptide hormone stimulus	4.54224	5	0.004881	0.0253866	BRIP1/PRKDC/SRC/MEN1/NFE2L2
BP	GO:0070664	negative regulation of leukocyte proliferation	8.68704	3	0.0050108	0.0259901	ATM/ERBB2/CD274
BP	GO:0036293	response to decreased oxygen levels	4.49814	5	0.0050846	0.0262776	TP53/BRIP1/ATM/SRC/NFE2L2
BP	GO:0042060	wound healing	3.77356	6	0.00509406	0.0262776	ERBB2/COL1A1/SRC/ERBB3/COL3A1/NFE2L2
BP	GO:0042063	gliogenesis	4.48363	5	0.00515379	0.0264496	TP53/ERCC2/ERBB2/ERBB3/COL3A1
BP	GO:0001556	oocyte maturation	18.5324	2	0.00519745	0.0264496	BRCA2/TRIP13
BP	GO:0002360	T cell lineage commitment	18.5324	2	0.00519745	0.0264496	TP53/PRKDC
BP	GO:1901798	positive regulation of signal transduction by p53 class mediator	18.5324	2	0.00519745	0.0264496	ATM/ATR
BP	GO:1903205	regulation of hydrogen peroxide-induced cell death	18.5324	2	0.00519745	0.0264496	MET/NFE2L2
BP	GO:0032943	mononuclear cell proliferation	4.45489	5	0.00529417	0.0268616	TP53/ATM/ERBB2/ATAD5/CD274
BP	GO:0060349	bone morphogenesis	8.50975	3	0.00530687	0.0268616	COL1A1/COL2A1/COL3A1
BP	GO:0018105	peptidyl-serine phosphorylation	4.44066	5	0.00536537	0.0270851	ATM/ATR/PRKDC/SRC/TTK
BP	GO:0000002	mitochondrial genome maintenance	17.9345	2	0.00554306	0.0276532	TP53/DNA2
BP	GO:0060603	mammary gland duct morphogenesis	17.9345	2	0.00554306	0.0276532	SRC/PGR
BP	GO:0071295	cellular response to vitamin	17.9345	2	0.00554306	0.0276532	BRIP1/COL1A1
BP	GO:1902751	positive regulation of cell cycle G2/M phase transition	17.9345	2	0.00554306	0.0276532	RAD51C/ATAD5
BP	GO:0002696	positive regulation of leukocyte activation	3.70647	6	0.00555114	0.0276532	MSH2/PRKDC/SMARCA4/SRC/ATAD5/CD274
CC	GO:0090734	site of DNA damage	8.26956	3	0.00575247	0.0265857	TP53/RBBP8/NBN
BP	GO:2001243	negative regulation of intrinsic apoptotic signaling pathway	8.25699	3	0.00577039	0.0286697	SRC/ATAD5/NFE2L2
BP	GO:0051216	cartilage development	5.53205	4	0.00594565	0.0294629	COL1A1/COL11A1/COL2A1/COL3A1
BP	GO:0048144	fibroblast proliferation	8.09666	3	0.00609248	0.0301115	TP53/COL3A1/E2F8
BP	GO:0000302	response to reactive oxygen species	5.45069	4	0.00626107	0.0302929	COL1A1/SRC/MET/NFE2L2
BP	GO:0045736	negative regulation of cyclin-dependent protein serine/threonine kinase activity	16.8476	2	0.006265	0.0302929	MEN1/CDKN2A
BP	GO:0045943	positive regulation of transcription by RNA polymerase I	16.8476	2	0.006265	0.0302929	ERBB2/SMARCA4
BP	GO:0060351	cartilage development involved in endochondral bone morphogenesis	16.8476	2	0.006265	0.0302929	COL1A1/COL2A1
BP	GO:0090169	regulation of spindle assembly	16.8476	2	0.006265	0.0302929	KIF15/STIL
BP	GO:1902253	regulation of intrinsic apoptotic signaling pathway by p53 class mediator	16.8476	2	0.006265	0.0302929	TP53/ATAD5
BP	GO:1904030	negative regulation of cyclin-dependent protein kinase activity	16.8476	2	0.006265	0.0302929	MEN1/CDKN2A
BP	GO:0031647	regulation of protein stability	4.2767	5	0.00627358	0.0302929	TP53/PRKDC/SRC/NDC80/P3H1
BP	GO:1901214	regulation of neuron death	4.2767	5	0.00627358	0.0302929	TP53/ATM/MYBL2/MSH2/ERBB3
BP	GO:2000241	regulation of reproductive process	5.39777	4	0.00647743	0.0311974	SRC/TTK/ASPM/TRIP13
BP	GO:0050867	positive regulation of cell activation	3.57155	6	0.0066216	0.0315833	MSH2/PRKDC/SMARCA4/SRC/ATAD5/CD274
BP	GO:0003382	epithelial cell morphogenesis	16.3521	2	0.00664119	0.0315833	MET/COL22A1
BP	GO:0032212	positive regulation of telomere maintenance via telomerase	16.3521	2	0.00664119	0.0315833	ATM/ATR
BP	GO:0034405	response to fluid shear stress	16.3521	2	0.00664119	0.0315833	SRC/NFE2L2
BP	GO:0036474	cell death in response to hydrogen peroxide	16.3521	2	0.00664119	0.0315833	MET/NFE2L2
CC	GO:0051233	spindle midzone	16.2328	2	0.00674506	0.0303528	PRC1/CENPE
BP	GO:0018209	peptidyl-serine modification	4.18653	5	0.00685074	0.032498	ATM/ATR/PRKDC/SRC/TTK
BP	GO:0002440	production of molecular mediator of immune response	4.17395	5	0.00693614	0.0327764	MSH2/MSH6/NBN/PRKDC/ATAD5
BP	GO:0090263	positive regulation of canonical Wnt signaling pathway	7.72181	3	0.00694415	0.0327764	COL1A1/SRC/ASPM
MF	GO:0043531	ADP binding	15.9446	2	0.00697174	0.0331545	MSH2/MSH6
BP	GO:0006301	postreplication repair	15.8849	2	0.00702742	0.0328676	MSH2/REV1
BP	GO:0010661	positive regulation of muscle cell apoptotic process	15.8849	2	0.00702742	0.0328676	TP53/CDKN2A
BP	GO:0071425	hematopoietic stem cell proliferation	15.8849	2	0.00702742	0.0328676	BRCA2/ERCC2
BP	GO:1903131	mononuclear cell differentiation	3.52624	6	0.0070331	0.0328676	TP53/ATM/MSH2/PRKDC/ERBB2/SMARCA4
BP	GO:0016064	immunoglobulin mediated immune response	5.17182	4	0.00751262	0.0350218	MSH2/MSH6/NBN/ATAD5
BP	GO:0050673	epithelial cell proliferation	3.46759	6	0.00761035	0.03539	BRCA2/PRKDC/ERBB2/PGR/MEN1/COL4A3
MF	GO:0001221	transcription coregulator binding	7.46033	3	0.00762979	0.0354794	SMARCA4/PGR/NFE2L2
BP	GO:0007179	transforming growth factor beta receptor signaling pathway	5.14788	4	0.00763398	0.0354127	TP53/SRC/COL3A1/MEN1
MF	GO:0034061	DNA polymerase activity	15.0588	2	0.0077922	0.0354794	POLE/REV1
BP	GO:0009952	anterior/posterior pattern specification	5.10065	4	0.00788056	0.0363777	TP53/ATM/PALB2/PRKDC
BP	GO:0019724	B cell mediated immunity	5.10065	4	0.00788056	0.0363777	MSH2/MSH6/NBN/ATAD5
BP	GO:0062197	cellular response to chemical stress	4.02877	5	0.0080199	0.0369132	TP53/ATM/SRC/MET/NFE2L2
BP	GO:0002062	chondrocyte differentiation	7.3154	3	0.0080552	0.0369132	COL11A1/COL2A1/COL3A1
BP	GO:0002824	positive regulation of adaptive immune response based on somatic recombination of immune receptors built from immunoglobulin superfamily domains	7.3154	3	0.0080552	0.0369132	MSH2/ATAD5/CD274
BP	GO:0006298	mismatch repair	14.6308	2	0.00824564	0.0376033	MSH2/MSH6
BP	GO:0045191	regulation of isotype switching	14.6308	2	0.00824564	0.0376033	MSH2/ATAD5
CC	GO:0000795	synaptonemal complex	14.6096	2	0.00827792	0.0353881	BRCA2/BLM
CC	GO:0099086	synaptonemal structure	14.6096	2	0.00827792	0.0353881	BRCA2/BLM
BP	GO:0070661	leukocyte proliferation	3.99404	5	0.00830827	0.0377976	TP53/ATM/ERBB2/ATAD5/CD274
BP	GO:0010810	regulation of cell-substrate adhesion	5.00874	4	0.00838935	0.0380747	COL1A1/SRC/MEN1/CDKN2A
BP	GO:0002065	columnar/cuboidal epithelial cell differentiation	7.18927	3	0.00844747	0.0381551	SRC/PGR/MEN1
BP	GO:0030518	intracellular steroid hormone receptor signaling pathway	7.18927	3	0.00844747	0.0381551	SMARCA4/SRC/PGR
BP	GO:0021987	cerebral cortex development	7.12783	3	0.00864776	0.0388737	COL3A1/ASPM/TACC3
BP	GO:0071887	leukocyte apoptotic process	7.12783	3	0.00864776	0.0388737	TP53/CDKN2A/CD274
BP	GO:0043618	regulation of transcription from RNA polymerase II promoter in response to stress	14.2557	2	0.0086713	0.038887	TP53/NFE2L2
BP	GO:0033674	positive regulation of kinase activity	3.36273	6	0.00878415	0.039299	NBN/ERBB2/SRC/ERBB3/MET/CENPE
BP	GO:0007265	Ras protein signal transduction	3.93747	5	0.0088048	0.039299	TP53/SRC/COL3A1/MET/CDKN2A
BP	GO:0043200	response to amino acid	7.06742	3	0.00885083	0.0394112	COL1A1/COL3A1/COL5A2
BP	GO:0044089	positive regulation of cellular component biogenesis	3.34922	6	0.00894997	0.0397589	TP53/ATM/ATR/SRC/MET/STIL
BP	GO:0048705	skeletal system morphogenesis	4.89842	4	0.00905509	0.0399845	COL1A1/COL11A1/COL2A1/COL3A1
MF	GO:0030674	protein-macromolecule adaptor activity	3.90575	5	0.00909498	0.0405484	ERCC2/COL11A1/MEN1/NDC80/COL14A1
BP	GO:0000731	DNA synthesis involved in DNA repair	13.8993	2	0.00910664	0.0399845	POLE/REV1
BP	GO:0001953	negative regulation of cell-matrix adhesion	13.8993	2	0.00910664	0.0399845	SRC/CDKN2A
BP	GO:1901532	regulation of hematopoietic progenitor cell differentiation	13.8993	2	0.00910664	0.0399845	PRKDC/NFE2L2
BP	GO:1902692	regulation of neuroblast proliferation	13.8993	2	0.00910664	0.0399845	TP53/ASPM
BP	GO:0002821	positive regulation of adaptive immune response	6.94963	3	0.00926532	0.0405868	MSH2/ATAD5/CD274
BP	GO:0071241	cellular response to inorganic substance	4.85564	4	0.00933078	0.040779	ATRX/BLM/CDH1/NFE2L2
MF	GO:0060090	molecular adaptor activity	3.3056	6	0.00950714	0.041521	ERCC2/COL11A1/MEN1/NDC80/COL14A1/COL4A4
BP	GO:0036297	interstrand cross-link repair	13.5603	2	0.00955158	0.041456	FANCM/ATR
BP	GO:0070232	regulation of T cell apoptotic process	13.5603	2	0.00955158	0.041456	TP53/CD274
BP	GO:1901031	regulation of response to reactive oxygen species	13.5603	2	0.00955158	0.041456	MET/NFE2L2
BP	GO:0031669	cellular response to nutrient levels	4.8136	4	0.00961191	0.0416222	TP53/BRIP1/COL1A1/NFE2L2
BP	GO:1901989	positive regulation of cell cycle phase transition	6.8357	3	0.00969103	0.0418688	RAD51C/ATAD5/STIL
BP	GO:2001234	negative regulation of apoptotic signaling pathway	4.77228	4	0.0098985	0.0426675	COL2A1/SRC/ATAD5/NFE2L2
BP	GO:0002714	positive regulation of B cell mediated immunity	13.2374	2	0.010006	0.0428376	MSH2/ATAD5
BP	GO:0002891	positive regulation of immunoglobulin mediated immune response	13.2374	2	0.010006	0.0428376	MSH2/ATAD5
BP	GO:0031670	cellular response to nutrient	13.2374	2	0.010006	0.0428376	BRIP1/COL1A1
BP	GO:0072089	stem cell proliferation	6.72545	3	0.010128	0.0432617	TP53/BRCA2/ERCC2
BP	GO:0070997	neuron death	3.77697	5	0.0104175	0.0441234	TP53/ATM/MYBL2/MSH2/ERBB3
BP	GO:0006284	base-excision repair	12.9295	2	0.01047	0.0441234	POLE/DNA2
BP	GO:0006356	regulation of transcription by RNA polymerase I	12.9295	2	0.01047	0.0441234	ERBB2/SMARCA4
BP	GO:0008608	attachment of spindle microtubules to kinetochore	12.9295	2	0.01047	0.0441234	NDC80/CENPE
BP	GO:0031952	regulation of protein autophosphorylation	12.9295	2	0.01047	0.0441234	NBN/SRC
BP	GO:0071364	cellular response to epidermal growth factor stimulus	12.9295	2	0.01047	0.0441234	ERBB2/COL1A1
BP	GO:0031589	cell-substrate adhesion	3.76674	5	0.0105317	0.0442848	COL1A1/SRC/COL3A1/MEN1/CDKN2A
BP	GO:0038127	ERBB signaling pathway	6.6187	3	0.0105763	0.0443735	ERBB2/SRC/ERBB3
BP	GO:0050670	regulation of lymphocyte proliferation	4.65247	4	0.0107915	0.045176	ATM/ERBB2/ATAD5/CD274
BP	GO:0045739	positive regulation of DNA repair	6.51528	3	0.011036	0.0459954	RBBP8/PRKDC/SMARCA4
BP	GO:0048706	embryonic skeletal system development	6.51528	3	0.011036	0.0459954	COL1A1/COL11A1/COL2A1
BP	GO:2001233	regulation of apoptotic signaling pathway	3.71638	5	0.0111159	0.0462265	TP53/COL2A1/SRC/ATAD5/NFE2L2
BP	GO:0002460	adaptive immune response based on somatic recombination of immune receptors built from immunoglobulin superfamily domains	3.70647	5	0.0112354	0.0466206	MSH2/MSH6/NBN/ATAD5/CD274
BP	GO:0045931	positive regulation of mitotic cell cycle	6.46477	3	0.0112701	0.0466622	BRCA2/RAD51C/STIL
BP	GO:0032944	regulation of mononuclear cell proliferation	4.57589	4	0.0114149	0.0468958	ATM/ERBB2/ATAD5/CD274
BP	GO:0031295	T cell costimulation	12.3549	2	0.0114259	0.0468958	SRC/CD274
BP	GO:0032781	positive regulation of ATP-dependent activity	12.3549	2	0.0114259	0.0468958	MSH2/MSH6
BP	GO:0043620	regulation of DNA-templated transcription in response to stress	12.3549	2	0.0114259	0.0468958	TP53/NFE2L2
MF	GO:0001046	core promoter sequence-specific DNA binding	12.3209	2	0.0114812	0.0491396	TP53/SMARCA4
BP	GO:0060443	mammary gland morphogenesis	12.0863	2	0.0119177	0.0487028	SRC/PGR
BP	GO:1901861	regulation of muscle tissue development	12.0863	2	0.0119177	0.0487028	ERBB3/CENPF
BP	GO:0048863	stem cell differentiation	4.48363	4	0.0122264	0.0497849	TP53/ERCC2/PRKDC/NFE2L2
BP	GO:0001101	response to acid chemical	6.27034	3	0.0122353	0.0497849	COL1A1/COL3A1/COL5A2
BP	GO:0045926	negative regulation of growth	4.46563	4	0.012393	0.0499928	TP53/CDH1/SMARCA4/CDKN2A
BP	GO:0006984	ER-nucleus signaling pathway	11.8292	2	0.0124188	0.0499928	TP53/NFE2L2
BP	GO:0031294	lymphocyte costimulation	11.8292	2	0.0124188	0.0499928	SRC/CD274
BP	GO:0070849	response to epidermal growth factor	11.8292	2	0.0124188	0.0499928	ERBB2/COL1A1
BP	GO:1902895	positive regulation of miRNA transcription	11.8292	2	0.0124188	0.0499928	TP53/SMARCA4
MF	GO:0015631	tubulin binding	3.61412	5	0.0124205	0.0521176	BRCA2/PRC1/CENPE/KIF15/CENPF
BP	GO:0009636	response to toxic substance	4.44776	4	0.012561	0.0503508	BRIP1/PXDNL/CDH1/NFE2L2
BP	GO:0071695	anatomical structure maturation	4.44776	4	0.012561	0.0503508	BRCA2/ERCC2/PGR/TRIP13
BP	GO:0007098	centrosome cycle	6.17745	3	0.0127352	0.0509407	BRCA2/NDC80/STIL
BP	GO:0031648	protein destabilization	11.5827	2	0.0129289	0.0514973	PRKDC/SRC
BP	GO:1901976	regulation of cell cycle checkpoint	11.5827	2	0.0129289	0.0514973	BRCA2/NDC80
BP	GO:0043401	steroid hormone mediated signaling pathway	6.13203	3	0.0129895	0.0516297	SMARCA4/SRC/PGR
BP	GO:0007178	transmembrane receptor protein serine/threonine kinase signaling pathway	3.56391	5	0.013134	0.0520946	TP53/SRC/COL3A1/MEN1/TTK
BP	GO:0030879	mammary gland development	6.04316	3	0.0135067	0.0534606	BRCA2/SRC/PGR
BP	GO:0071900	regulation of protein serine/threonine kinase activity	3.5188	5	0.0138124	0.0545563	BLM/ERBB2/SRC/MEN1/CDKN2A
BP	GO:0003007	heart morphogenesis	4.30985	4	0.0139584	0.0549729	TP53/COL11A1/COL2A1/STIL
BP	GO:0002066	columnar/cuboidal epithelial cell development	11.1194	2	0.0139762	0.0549729	SRC/PGR
BP	GO:0010665	regulation of cardiac muscle cell apoptotic process	10.9014	2	0.0145132	0.0567306	TP53/NFE2L2
BP	GO:0022602	ovulation cycle process	10.9014	2	0.0145132	0.0567306	SRC/PGR
BP	GO:0034332	adherens junction organization	10.9014	2	0.0145132	0.0567306	CDH1/SRC
BP	GO:0035107	appendage morphogenesis	5.87293	3	0.0145763	0.0567422	ATRX/COL2A1/COL3A1
BP	GO:0035108	limb morphogenesis	5.87293	3	0.0145763	0.0567422	ATRX/COL2A1/COL3A1
BP	GO:0031668	cellular response to extracellular stimulus	4.24405	4	0.0146927	0.0570777	TP53/BRIP1/COL1A1/NFE2L2
BP	GO:0007129	homologous chromosome pairing at meiosis	10.6917	2	0.015059	0.0583807	BRIP1/TRIP13
BP	GO:0014065	phosphatidylinositol 3-kinase signaling	5.75142	3	0.0154091	0.0596156	ERBB2/SRC/ERBB3
BP	GO:0002639	positive regulation of immunoglobulin production	10.49	2	0.0156136	0.0601601	MSH2/ATAD5
BP	GO:0010662	regulation of striated muscle cell apoptotic process	10.49	2	0.0156136	0.0601601	TP53/NFE2L2
BP	GO:0016072	rRNA metabolic process	4.14903	4	0.0158395	0.0609061	TP53/ERCC2/PRKDC/SMARCA4
BP	GO:0043254	regulation of protein-containing complex assembly	3.39006	5	0.0159892	0.0613569	TP53/ATM/ATR/SRC/MET
BP	GO:0070663	regulation of leukocyte proliferation	4.13361	4	0.0160359	0.0614114	ATM/ERBB2/ATAD5/CD274
BP	GO:0042149	cellular response to glucose starvation	10.2958	2	0.0161769	0.0615764	TP53/NFE2L2
BP	GO:0071168	protein localization to chromatin	10.2958	2	0.0161769	0.0615764	MSH2/RAD21
BP	GO:0072698	protein localization to microtubule cytoskeleton	10.2958	2	0.0161769	0.0615764	TTK/STIL
BP	GO:0010659	cardiac muscle cell apoptotic process	10.1086	2	0.0167488	0.0634973	TP53/NFE2L2
BP	GO:1903202	negative regulation of oxidative stress-induced cell death	10.1086	2	0.0167488	0.0634973	MET/NFE2L2
BP	GO:0031023	microtubule organizing center organization	5.55971	3	0.016856	0.0636484	BRCA2/NDC80/STIL
BP	GO:0034614	cellular response to reactive oxygen species	5.55971	3	0.016856	0.0636484	SRC/MET/NFE2L2
BP	GO:0061448	connective tissue development	4.05818	4	0.0170413	0.0642195	COL1A1/COL11A1/COL2A1/COL3A1
BP	GO:2000630	positive regulation of miRNA metabolic process	9.92805	2	0.0173292	0.0651743	TP53/SMARCA4
BP	GO:0051348	negative regulation of transferase activity	4.02877	4	0.0174543	0.0655143	TP53/SRC/MEN1/CDKN2A
MF	GO:0019903	protein phosphatase binding	5.45756	3	0.0176951	0.0720824	TP53/ERBB2/MET
MF	GO:0008017	microtubule binding	4.00087	4	0.0178522	0.0720824	PRC1/CENPE/KIF15/CENPF
BP	GO:0001558	regulation of cell growth	3.29366	5	0.0178878	0.0667247	TP53/ERBB2/CDH1/SMARCA4/CDKN2A
BP	GO:0007080	mitotic metaphase plate congression	9.75387	2	0.0179181	0.0667247	NDC80/CENPE
BP	GO:0010658	striated muscle cell apoptotic process	9.75387	2	0.0179181	0.0667247	TP53/NFE2L2
BP	GO:0070231	T cell apoptotic process	9.75387	2	0.0179181	0.0667247	TP53/CD274
BP	GO:0001541	ovarian follicle development	9.5857	2	0.0185155	0.0686782	ATM/SRC
BP	GO:0044380	protein localization to cytoskeleton	9.5857	2	0.0185155	0.0686782	TTK/STIL
BP	GO:0048754	branching morphogenesis of an epithelial tube	5.31182	3	0.0190058	0.0703586	SRC/PGR/MET
BP	GO:0051653	spindle localization	9.42323	2	0.0191212	0.0705093	NDC80/ASPM
BP	GO:0061098	positive regulation of protein tyrosine kinase activity	9.42323	2	0.0191212	0.0705093	SRC/ERBB3
MF	GO:0005178	integrin binding	5.21267	3	0.0199611	0.077988	SRC/COL3A1/COL4A3
MF	GO:0140677	molecular function activator activity	9.18843	2	0.0200436	0.077988	TP53/MET
BP	GO:0034599	cellular response to oxidative stress	3.86091	4	0.0200639	0.0738415	TP53/SRC/MET/NFE2L2
CC	GO:0016328	lateral plasma membrane	9.13097	2	0.0202996	0.0846641	CDH1/ERBB3
BP	GO:0060135	maternal process involved in female pregnancy	9.11427	2	0.0203573	0.0746304	PGR/MEN1
BP	GO:1902893	regulation of miRNA transcription	9.11427	2	0.0203573	0.0746304	TP53/SMARCA4
MF	GO:0004714	transmembrane receptor protein tyrosine kinase activity	9.03529	2	0.020686	0.0790502	ERBB2/MET
BP	GO:0061614	miRNA transcription	8.96727	2	0.0209877	0.0766436	TP53/SMARCA4
BP	GO:0070228	regulation of lymphocyte apoptotic process	8.96727	2	0.0209877	0.0766436	TP53/CD274
CC	GO:0043073	germ cell nucleus	8.85428	2	0.0215044	0.0860383	TP53/TRIP13
BP	GO:0046579	positive regulation of Ras protein signal transduction	8.82493	2	0.0216261	0.0788226	SRC/COL3A1
CC	GO:0005874	microtubule	3.1351	5	0.0216354	0.0860383	PRC1/ASPM/CENPE/KIF15/KNTC1
BP	GO:0030217	T cell differentiation	3.75656	4	0.021931	0.0797797	TP53/PRKDC/ERBB2/SMARCA4
BP	GO:0051250	negative regulation of lymphocyte activation	5.02383	3	0.0219834	0.0798167	ATM/ERBB2/CD274
BP	GO:0002218	activation of innate immune response	8.68704	2	0.0222726	0.0804028	PRKDC/SRC
BP	GO:0002712	regulation of B cell mediated immunity	8.68704	2	0.0222726	0.0804028	MSH2/ATAD5
BP	GO:0002889	regulation of immunoglobulin mediated immune response	8.68704	2	0.0222726	0.0804028	MSH2/ATAD5
BP	GO:0002683	negative regulation of immune system process	3.0956	5	0.0226939	0.0817672	ATM/ERBB2/SRC/COL3A1/CD274
BP	GO:0001885	endothelial cell development	8.55339	2	0.022927	0.0824499	MET/COL22A1
CC	GO:0044815	DNA packaging complex	4.92457	3	0.023164	0.0900237	NDC80/NCAPD3/RAD21
BP	GO:0034250	positive regulation of cellular amide metabolic process	4.90562	3	0.0233842	0.0838281	PRKDC/ERBB2/NFE2L2
BP	GO:0048511	rhythmic process	3.68192	4	0.0233991	0.0838281	TP53/PRKDC/SRC/PGR
BP	GO:0034605	cellular response to heat	8.4238	2	0.0235893	0.0840314	ATM/ATR
BP	GO:0071300	cellular response to retinoic acid	8.4238	2	0.0235893	0.0840314	ATM/COL1A1
BP	GO:0072577	endothelial cell apoptotic process	8.4238	2	0.0235893	0.0840314	NFE2L2/COL4A3
BP	GO:0021700	developmental maturation	3.6577	4	0.0239014	0.0849829	BRCA2/ERCC2/PGR/TRIP13
BP	GO:0006303	double-strand break repair via nonhomologous end joining	8.29807	2	0.0242595	0.0857714	ATM/PRKDC
BP	GO:0007405	neuroblast proliferation	8.29807	2	0.0242595	0.0857714	TP53/ASPM
BP	GO:0030888	regulation of B cell proliferation	8.29807	2	0.0242595	0.0857714	ATM/ATAD5
BP	GO:0034504	protein localization to nucleus	3.63379	4	0.0244104	0.0861435	TP53/COL1A1/CDH1/SRC
BP	GO:0021543	pallium development	4.79285	3	0.0248325	0.0874699	COL3A1/ASPM/TACC3
BP	GO:0038034	signal transduction in absence of ligand	8.17604	2	0.0249374	0.0875127	COL2A1/ERBB3
BP	GO:0097192	extrinsic apoptotic signaling pathway in absence of ligand	8.17604	2	0.0249374	0.0875127	COL2A1/ERBB3
MF	GO:0003777	microtubule motor activity	8.09131	2	0.0254181	0.0954295	CENPE/KIF15
BP	GO:0010634	positive regulation of epithelial cell migration	4.73839	3	0.0255746	0.0894163	SRC/MET/NFE2L2
BP	GO:0050680	negative regulation of epithelial cell proliferation	4.73839	3	0.0255746	0.0894163	BRCA2/MEN1/COL4A3
BP	GO:0032835	glomerulus development	8.05754	2	0.0256231	0.0894202	COL4A4/COL4A3
BP	GO:0051099	positive regulation of binding	4.71162	3	0.0259501	0.0903943	ERCC2/MEN1/MET
BP	GO:0042130	negative regulation of T cell proliferation	7.94244	2	0.0263163	0.0910407	ERBB2/CD274
BP	GO:0048015	phosphatidylinositol-mediated signaling	4.68515	3	0.0263285	0.0910407	ERBB2/SRC/ERBB3
BP	GO:0048736	appendage development	4.68515	3	0.0263285	0.0910407	ATRX/COL2A1/COL3A1
BP	GO:0060173	limb development	4.68515	3	0.0263285	0.0910407	ATRX/COL2A1/COL3A1
MF	GO:0005518	collagen binding	7.85678	2	0.0268437	0.0990441	COL14A1/P3H1
BP	GO:0051057	positive regulation of small GTPase mediated signal transduction	7.83057	2	0.0270172	0.0930811	SRC/COL3A1
BP	GO:2000379	positive regulation of reactive oxygen species metabolic process	7.83057	2	0.0270172	0.0930811	TP53/NFE2L2
BP	GO:0007389	pattern specification process	2.94476	5	0.0273965	0.0942161	TP53/ATM/PALB2/PRKDC/STIL
BP	GO:0010569	regulation of double-strand break repair via homologous recombination	7.72181	2	0.0277256	0.0948152	RBBP8/RTEL1
BP	GO:0033143	regulation of intracellular steroid hormone receptor signaling pathway	7.72181	2	0.0277256	0.0948152	SMARCA4/SRC
BP	GO:0042698	ovulation cycle	7.72181	2	0.0277256	0.0948152	SRC/PGR
BP	GO:0031667	response to nutrient levels	2.93233	5	0.0278328	0.0948152	TP53/BRIP1/COL1A1/SRC/NFE2L2
BP	GO:0002822	regulation of adaptive immune response based on somatic recombination of immune receptors built from immunoglobulin superfamily domains	4.58218	3	0.027872	0.0948152	MSH2/ATAD5/CD274
BP	GO:0048017	inositol lipid-mediated signaling	4.58218	3	0.027872	0.0948152	ERBB2/SRC/ERBB3
BP	GO:0002067	glandular epithelial cell differentiation	7.61604	2	0.0284414	0.0964047	PGR/MEN1
BP	GO:0060415	muscle tissue morphogenesis	7.61604	2	0.0284414	0.0964047	COL11A1/COL3A1
BP	GO:2000628	regulation of miRNA metabolic process	7.51312	2	0.0291647	0.098679	TP53/SMARCA4
BP	GO:0000910	cytokinesis	4.45966	3	0.0298682	0.10079	BRCA2/PRC1/E2F8
BP	GO:2000242	negative regulation of reproductive process	7.41294	2	0.0298952	0.10079	TTK/TRIP13
BP	GO:0045785	positive regulation of cell adhesion	2.87175	5	0.0300805	0.101234	ATM/ERBB2/SMARCA4/SRC/CD274
BP	GO:0002833	positive regulation of response to biotic stimulus	4.43594	3	0.0302763	0.10153	PRKDC/SRC/CD274
BP	GO:0061138	morphogenesis of a branching epithelium	4.43594	3	0.0302763	0.10153	SRC/PGR/MET
BP	GO:0071496	cellular response to external stimulus	3.39006	4	0.0304452	0.101916	TP53/BRIP1/COL1A1/NFE2L2
BP	GO:0002637	regulation of immunoglobulin production	7.3154	2	0.0306331	0.102363	MSH2/ATAD5
BP	GO:0022407	regulation of cell-cell adhesion	2.83658	5	0.031483	0.105017	ERBB2/CDH1/SMARCA4/SRC/CD274
BP	GO:0009755	hormone-mediated signaling pathway	4.34352	3	0.0319383	0.106348	SMARCA4/SRC/PGR
BP	GO:0042274	ribosomal small subunit biogenesis	7.12783	2	0.0321304	0.106612	ERCC2/PRKDC
BP	GO:0070897	transcription preinitiation complex assembly	7.12783	2	0.0321304	0.106612	TP53/SMARCA4
CC	GO:0005901	caveola	7.12661	2	0.0321539	0.117639	CDH1/SRC
BP	GO:0016049	cell growth	2.81932	5	0.0321995	0.106654	TP53/ERBB2/CDH1/SMARCA4/CDKN2A
BP	GO:0046578	regulation of Ras protein signal transduction	4.32101	3	0.0323611	0.106814	SRC/COL3A1/MET
BP	GO:0050731	positive regulation of peptidyl-tyrosine phosphorylation	4.32101	3	0.0323611	0.106814	TP53/SRC/ERBB3
BP	GO:0060562	epithelial tube morphogenesis	3.31923	4	0.0325349	0.107201	SRC/PGR/MET/STIL
BP	GO:0009749	response to glucose	4.29874	3	0.0327869	0.10783	SMARCA4/MEN1/COL4A3
BP	GO:0030111	regulation of Wnt signaling pathway	3.30935	4	0.0328402	0.10783	COL1A1/SMARCA4/SRC/ASPM
MF	GO:0003724	RNA helicase activity	7.04049	2	0.0328579	0.112566	BRIP1/FANCM
BP	GO:0014068	positive regulation of phosphatidylinositol 3-kinase signaling	6.94963	2	0.0336561	0.109746	SRC/ERBB3
BP	GO:0048644	muscle organ morphogenesis	6.94963	2	0.0336561	0.109746	COL11A1/COL3A1
BP	GO:0070227	lymphocyte apoptotic process	6.94963	2	0.0336561	0.109746	TP53/CD274
BP	GO:1903201	regulation of oxidative stress-induced cell death	6.94963	2	0.0336561	0.109746	MET/NFE2L2
CC	GO:0031617	NMS complex	29.2191	1	0.0337094	0.117639	NDC80
CC	GO:0070938	contractile ring	29.2191	1	0.0337094	0.117639	PRC1
CC	GO:0099091	postsynaptic specialization, intracellular component	29.2191	1	0.0337094	0.117639	SRC
CC	GO:0140092	bBAF complex	29.2191	1	0.0337094	0.117639	SMARCA4
BP	GO:0048545	response to steroid hormone	3.28006	4	0.0337662	0.109915	COL1A1/SMARCA4/SRC/PGR
BP	GO:0007422	peripheral nervous system development	6.86383	2	0.0344294	0.111593	ERBB2/ERBB3
MF	GO:0008186	ATP-dependent activity, acting on RNA	6.86225	2	0.0344368	0.112566	BRIP1/FANCM
MF	GO:0019199	transmembrane receptor protein kinase activity	6.86225	2	0.0344368	0.112566	ERBB2/MET
BP	GO:0002695	negative regulation of leukocyte activation	4.2119	3	0.0345196	0.111593	ATM/ERBB2/CD274
BP	GO:0002819	regulation of adaptive immune response	4.2119	3	0.0345196	0.111593	MSH2/ATAD5/CD274
BP	GO:0009746	response to hexose	4.19073	3	0.03496	0.111593	SMARCA4/MEN1/COL4A3
BP	GO:0031016	pancreas development	6.78013	2	0.0352097	0.111593	MEN1/MET
BP	GO:1902117	positive regulation of organelle assembly	6.78013	2	0.0352097	0.111593	SRC/STIL
BP	GO:2000736	regulation of stem cell differentiation	6.78013	2	0.0352097	0.111593	PRKDC/NFE2L2
BP	GO:2001021	negative regulation of response to DNA damage stimulus	6.78013	2	0.0352097	0.111593	RTEL1/ATAD5
MF	GO:0019902	phosphatase binding	4.17014	3	0.0353885	0.112566	TP53/ERBB2/MET
BP	GO:0001542	ovulation from ovarian follicle	27.7985	1	0.0354046	0.111593	PGR
BP	GO:0006283	transcription-coupled nucleotide-excision repair	27.7985	1	0.0354046	0.111593	ERCC2
BP	GO:0033034	positive regulation of myeloid cell apoptotic process	27.7985	1	0.0354046	0.111593	CDKN2A
BP	GO:0033085	negative regulation of T cell differentiation in thymus	27.7985	1	0.0354046	0.111593	ERBB2
BP	GO:0034397	telomere localization	27.7985	1	0.0354046	0.111593	ATM
BP	GO:0036093	germ cell proliferation	27.7985	1	0.0354046	0.111593	SRC
BP	GO:0051409	response to nitrosative stress	27.7985	1	0.0354046	0.111593	ATM
BP	GO:0060346	bone trabecula formation	27.7985	1	0.0354046	0.111593	COL1A1
BP	GO:0090220	chromosome localization to nuclear envelope involved in homologous chromosome segregation	27.7985	1	0.0354046	0.111593	ATM
BP	GO:1901838	positive regulation of transcription of nucleolar large rRNA by RNA polymerase I	27.7985	1	0.0354046	0.111593	SMARCA4
BP	GO:2000121	regulation of removal of superoxide radicals	27.7985	1	0.0354046	0.111593	NFE2L2
BP	GO:0061515	myeloid cell development	6.69844	2	0.0359968	0.11327	ERCC2/SRC
MF	GO:0000014	single-stranded DNA endodeoxyribonuclease activity	27.1059	1	0.0362946	0.112566	RBBP8
MF	GO:0001094	TFIID-class transcription factor complex binding	27.1059	1	0.0362946	0.112566	TP53
MF	GO:0001163	RNA polymerase I transcription regulatory region sequence-specific DNA binding	27.1059	1	0.0362946	0.112566	SMARCA4
MF	GO:0001164	RNA polymerase I core promoter sequence-specific DNA binding	27.1059	1	0.0362946	0.112566	SMARCA4
MF	GO:0016303	1-phosphatidylinositol-3-kinase activity	27.1059	1	0.0362946	0.112566	ATM
MF	GO:0030957	Tat protein binding	27.1059	1	0.0362946	0.112566	SMARCA4
MF	GO:0051880	G-quadruplex DNA binding	27.1059	1	0.0362946	0.112566	BLM
BP	GO:0022408	negative regulation of cell-cell adhesion	4.12849	3	0.036299	0.114031	ERBB2/CDH1/CD274
BP	GO:0007517	muscle organ development	3.19523	4	0.0366355	0.114897	COL11A1/ERBB3/COL3A1/CENPF
BP	GO:0001763	morphogenesis of a branching structure	4.10816	3	0.0367512	0.115002	SRC/PGR/MET
BP	GO:0006513	protein monoubiquitination	6.6187	2	0.0367908	0.115002	BRCA2/FANCM
CC	GO:0005614	interstitial matrix	26.5628	1	0.0370181	0.125208	COL14A1
BP	GO:0050864	regulation of B cell activation	4.08802	3	0.0372063	0.116108	ATM/MSH2/ATAD5
CC	GO:0045171	intercellular bridge	6.56609	2	0.0373426	0.125208	PRC1/CENPE
BP	GO:0034103	regulation of tissue remodeling	6.54083	2	0.0375914	0.116877	TP53/SRC
BP	GO:0045861	negative regulation of proteolysis	3.15892	4	0.0379549	0.116877	TP53/SRC/COL7A1/COL4A3
BP	GO:0033273	response to vitamin	6.46477	2	0.0383988	0.116877	BRIP1/COL1A1
BP	GO:0034284	response to monosaccharide	4.02877	3	0.0385889	0.116877	SMARCA4/MEN1/COL4A3
BP	GO:1902115	regulation of organelle assembly	4.02877	3	0.0385889	0.116877	SRC/KIF15/STIL
BP	GO:0001188	RNA polymerase I preinitiation complex assembly	25.2714	1	0.0388764	0.116877	SMARCA4
BP	GO:0002069	columnar/cuboidal epithelial cell maturation	25.2714	1	0.0388764	0.116877	PGR
BP	GO:0033504	floor plate development	25.2714	1	0.0388764	0.116877	STIL
BP	GO:0033625	positive regulation of integrin activation	25.2714	1	0.0388764	0.116877	SRC
BP	GO:0042276	error-prone translesion synthesis	25.2714	1	0.0388764	0.116877	REV1
BP	GO:0042762	regulation of sulfur metabolic process	25.2714	1	0.0388764	0.116877	NFE2L2
BP	GO:0048251	elastic fiber assembly	25.2714	1	0.0388764	0.116877	COL3A1
BP	GO:0051256	mitotic spindle midzone assembly	25.2714	1	0.0388764	0.116877	PRC1
BP	GO:0051657	maintenance of organelle location	25.2714	1	0.0388764	0.116877	ASPM
BP	GO:0060174	limb bud formation	25.2714	1	0.0388764	0.116877	COL2A1
BP	GO:0060272	embryonic skeletal joint morphogenesis	25.2714	1	0.0388764	0.116877	COL2A1
BP	GO:0071044	histone mRNA catabolic process	25.2714	1	0.0388764	0.116877	ATM
BP	GO:0071803	positive regulation of podosome assembly	25.2714	1	0.0388764	0.116877	SRC
BP	GO:0072584	caveolin-mediated endocytosis	25.2714	1	0.0388764	0.116877	SRC
BP	GO:1990440	positive regulation of transcription from RNA polymerase II promoter in response to endoplasmic reticulum stress	25.2714	1	0.0388764	0.116877	TP53
BP	GO:2000109	regulation of macrophage apoptotic process	25.2714	1	0.0388764	0.116877	CDKN2A
BP	GO:2000392	regulation of lamellipodium morphogenesis	25.2714	1	0.0388764	0.116877	SRC
BP	GO:2000672	negative regulation of motor neuron apoptotic process	25.2714	1	0.0388764	0.116877	ERBB3
BP	GO:0010507	negative regulation of autophagy	6.39047	2	0.0392128	0.117328	TP53/MET
BP	GO:0014910	regulation of smooth muscle cell migration	6.39047	2	0.0392128	0.117328	SRC/NFE2L2
BP	GO:1900182	positive regulation of protein localization to nucleus	6.39047	2	0.0392128	0.117328	CDH1/SRC
MF	GO:0051117	ATPase binding	6.37785	2	0.0393462	0.118449	SRC/PGR
BP	GO:0071383	cellular response to steroid hormone stimulus	3.99022	3	0.0395252	0.118075	SMARCA4/SRC/PGR
MF	GO:0034511	U3 snoRNA binding	24.6417	1	0.0398519	0.118449	PRKDC
MF	GO:0097371	MDM2/MDM4 family protein binding	24.6417	1	0.0398519	0.118449	TP53
BP	GO:0045619	regulation of lymphocyte differentiation	3.97122	3	0.0399977	0.119216	PRKDC/ERBB2/SMARCA4
BP	GO:0035023	regulation of Rho protein signal transduction	6.31785	2	0.0400334	0.119216	COL3A1/MET
CC	GO:0000439	transcription factor TFIIH core complex	24.3493	1	0.0403157	0.129291	ERCC2
CC	GO:0042405	nuclear inclusion body	24.3493	1	0.0403157	0.129291	NBN
BP	GO:0009612	response to mechanical stimulus	3.9524	3	0.040473	0.120336	COL1A1/COL11A1/SRC
BP	GO:0003002	regionalization	3.08873	4	0.0406753	0.120747	TP53/ATM/PALB2/PRKDC
BP	GO:0034644	cellular response to UV	6.24686	2	0.0408605	0.121106	TP53/ATR
BP	GO:0042098	T cell proliferation	3.93375	3	0.0409512	0.121185	TP53/ERBB2/CD274
BP	GO:0002831	regulation of response to biotic stimulus	3.08017	4	0.0410231	0.121207	PRKDC/SRC/NFE2L2/CD274
BP	GO:0006029	proteoglycan metabolic process	6.17745	2	0.0416941	0.121474	COL11A1/COL2A1
BP	GO:0010586	miRNA metabolic process	6.17745	2	0.0416941	0.121474	TP53/SMARCA4
BP	GO:2000177	regulation of neural precursor cell proliferation	6.17745	2	0.0416941	0.121474	TP53/ASPM
BP	GO:0000022	mitotic spindle elongation	23.1654	1	0.0423359	0.121474	PRC1
BP	GO:0002328	pro-B cell differentiation	23.1654	1	0.0423359	0.121474	PRKDC
BP	GO:0002645	positive regulation of tolerance induction	23.1654	1	0.0423359	0.121474	CD274
BP	GO:0006983	ER overload response	23.1654	1	0.0423359	0.121474	TP53
BP	GO:0033083	regulation of immature T cell proliferation	23.1654	1	0.0423359	0.121474	ERBB2
BP	GO:0033084	regulation of immature T cell proliferation in thymus	23.1654	1	0.0423359	0.121474	ERBB2
BP	GO:0034086	maintenance of sister chromatid cohesion	23.1654	1	0.0423359	0.121474	ATRX
BP	GO:0034088	maintenance of mitotic sister chromatid cohesion	23.1654	1	0.0423359	0.121474	ATRX
BP	GO:0043589	skin morphogenesis	23.1654	1	0.0423359	0.121474	COL1A1
BP	GO:0070493	thrombin-activated receptor signaling pathway	23.1654	1	0.0423359	0.121474	MET
BP	GO:0090232	positive regulation of spindle checkpoint	23.1654	1	0.0423359	0.121474	NDC80
BP	GO:0090267	positive regulation of mitotic cell cycle spindle assembly checkpoint	23.1654	1	0.0423359	0.121474	NDC80
BP	GO:1900112	regulation of histone H3-K9 trimethylation	23.1654	1	0.0423359	0.121474	ATRX
BP	GO:1903800	positive regulation of miRNA maturation	23.1654	1	0.0423359	0.121474	TP53
BP	GO:1903867	extraembryonic membrane development	23.1654	1	0.0423359	0.121474	E2F8
BP	GO:2001223	negative regulation of neuron migration	23.1654	1	0.0423359	0.121474	COL3A1
BP	GO:0002449	lymphocyte mediated immunity	3.02981	4	0.0431451	0.123609	MSH2/MSH6/NBN/ATAD5
MF	GO:0004861	cyclin-dependent protein serine/threonine kinase inhibitor activity	22.5882	1	0.0433962	0.122195	CDKN2A
MF	GO:0017154	semaphorin receptor activity	22.5882	1	0.0433962	0.122195	MET
MF	GO:0031543	peptidyl-proline dioxygenase activity	22.5882	1	0.0433962	0.122195	P3H1
MF	GO:0035004	phosphatidylinositol 3-kinase activity	22.5882	1	0.0433962	0.122195	ATM
CC	GO:0005675	transcription factor TFIIH holo complex	22.4762	1	0.0436021	0.129291	ERCC2
CC	GO:0044292	dendrite terminus	22.4762	1	0.0436021	0.129291	SRC
BP	GO:0007601	visual perception	3.79071	3	0.0448802	0.127115	COL1A1/COL11A1/COL2A1
BP	GO:0051098	regulation of binding	2.98909	4	0.0449604	0.127115	ERCC2/SRC/MEN1/MET
MF	GO:0106310	protein serine kinase activity	2.98687	4	0.0450539	0.123982	ATM/ATR/PRKDC/TTK
BP	GO:0048704	embryonic skeletal system morphogenesis	5.91458	2	0.0450919	0.127115	COL11A1/COL2A1
BP	GO:0050866	negative regulation of cell activation	3.77356	3	0.0453842	0.127115	ATM/ERBB2/CD274
MF	GO:0051219	phosphoprotein binding	5.89258	2	0.0453873	0.123982	SRC/MEN1
BP	GO:0009650	UV protection	21.3835	1	0.0457831	0.127115	ERCC2
BP	GO:0033079	immature T cell proliferation	21.3835	1	0.0457831	0.127115	ERBB2
BP	GO:0033080	immature T cell proliferation in thymus	21.3835	1	0.0457831	0.127115	ERBB2
BP	GO:0033262	regulation of nuclear cell cycle DNA replication	21.3835	1	0.0457831	0.127115	ATRX
BP	GO:0034616	response to laminar fluid shear stress	21.3835	1	0.0457831	0.127115	NFE2L2
BP	GO:0043471	regulation of cellular carbohydrate catabolic process	21.3835	1	0.0457831	0.127115	TP53
BP	GO:0048012	hepatocyte growth factor receptor signaling pathway	21.3835	1	0.0457831	0.127115	MET
BP	GO:0060707	trophoblast giant cell differentiation	21.3835	1	0.0457831	0.127115	E2F8
BP	GO:0061430	bone trabecula morphogenesis	21.3835	1	0.0457831	0.127115	COL1A1
BP	GO:0070243	regulation of thymocyte apoptotic process	21.3835	1	0.0457831	0.127115	TP53
BP	GO:0071285	cellular response to lithium ion	21.3835	1	0.0457831	0.127115	CDH1
BP	GO:0071481	cellular response to X-ray	21.3835	1	0.0457831	0.127115	ATM
BP	GO:1900262	regulation of DNA-directed DNA polymerase activity	21.3835	1	0.0457831	0.127115	RFC4
BP	GO:1900264	positive regulation of DNA-directed DNA polymerase activity	21.3835	1	0.0457831	0.127115	RFC4
BP	GO:1901524	regulation of mitophagy	21.3835	1	0.0457831	0.127115	TP53
BP	GO:1903624	regulation of DNA catabolic process	21.3835	1	0.0457831	0.127115	ATM
BP	GO:2000562	negative regulation of CD4-positive, alpha-beta T cell proliferation	21.3835	1	0.0457831	0.127115	CD274
BP	GO:0014909	smooth muscle cell migration	5.85232	2	0.0459569	0.127224	SRC/NFE2L2
BP	GO:1900407	regulation of cellular response to oxidative stress	5.85232	2	0.0459569	0.127224	MET/NFE2L2
BP	GO:0050863	regulation of T cell activation	2.95729	4	0.0464433	0.128382	ERBB2/SMARCA4/SRC/CD274
BP	GO:1903037	regulation of leukocyte cell-cell adhesion	2.94945	4	0.0468183	0.128925	ERBB2/SMARCA4/SRC/CD274
BP	GO:0061097	regulation of protein tyrosine kinase activity	5.79136	2	0.0468281	0.128925	SRC/ERBB3
CC	GO:0008278	cohesin complex	20.8708	1	0.0468774	0.129291	RAD21
CC	GO:0016586	RSC-type complex	20.8708	1	0.0468774	0.129291	SMARCA4
CC	GO:0043240	Fanconi anaemia nuclear complex	20.8708	1	0.0468774	0.129291	FANCM
CC	GO:0045120	pronucleus	20.8708	1	0.0468774	0.129291	CENPF
CC	GO:0071564	npBAF complex	20.8708	1	0.0468774	0.129291	SMARCA4
CC	GO:0072687	meiotic spindle	20.8708	1	0.0468774	0.129291	ASPM
CC	GO:0140288	GBAF complex	20.8708	1	0.0468774	0.129291	SMARCA4
BP	GO:0050953	sensory perception of light stimulus	3.72302	3	0.046913	0.128925	COL1A1/COL11A1/COL2A1
BP	GO:0097191	extrinsic apoptotic signaling pathway	3.72302	3	0.046913	0.128925	COL2A1/SRC/ERBB3
MF	GO:0008296	3'-5'-exodeoxyribonuclease activity	20.8507	1	0.0469276	0.123982	POLE
MF	GO:0010485	H4 histone acetyltransferase activity	20.8507	1	0.0469276	0.123982	BRCA2
MF	GO:0045295	gamma-catenin binding	20.8507	1	0.0469276	0.123982	CDH1
BP	GO:0007596	blood coagulation	3.70647	3	0.0474282	0.130152	SRC/COL3A1/NFE2L2
BP	GO:0010001	glial cell differentiation	3.67381	3	0.0484672	0.131994	ERCC2/ERBB2/ERBB3
BP	GO:0006264	mitochondrial DNA replication	19.8561	1	0.0492181	0.131994	DNA2
BP	GO:0006287	base-excision repair, gap-filling	19.8561	1	0.0492181	0.131994	POLE
BP	GO:0021819	layer formation in cerebral cortex	19.8561	1	0.0492181	0.131994	COL3A1
BP	GO:0035791	platelet-derived growth factor receptor-beta signaling pathway	19.8561	1	0.0492181	0.131994	SRC
BP	GO:0051231	spindle elongation	19.8561	1	0.0492181	0.131994	PRC1
BP	GO:0051255	spindle midzone assembly	19.8561	1	0.0492181	0.131994	PRC1
BP	GO:0055057	neuroblast division	19.8561	1	0.0492181	0.131994	ASPM
BP	GO:0060009	Sertoli cell development	19.8561	1	0.0492181	0.131994	ATRX
BP	GO:0071236	cellular response to antibiotic	19.8561	1	0.0492181	0.131994	TP53
BP	GO:0071801	regulation of podosome assembly	19.8561	1	0.0492181	0.131994	SRC
BP	GO:0071888	macrophage apoptotic process	19.8561	1	0.0492181	0.131994	CDKN2A
BP	GO:1901298	regulation of hydrogen peroxide-mediated programmed cell death	19.8561	1	0.0492181	0.131994	MET
BP	GO:1901533	negative regulation of hematopoietic progenitor cell differentiation	19.8561	1	0.0492181	0.131994	NFE2L2
BP	GO:1902969	mitotic DNA replication	19.8561	1	0.0492181	0.131994	BRCA2
BP	GO:1904294	positive regulation of ERAD pathway	19.8561	1	0.0492181	0.131994	NFE2L2
BP	GO:2001237	negative regulation of extrinsic apoptotic signaling pathway	5.61586	2	0.049478	0.132503	COL2A1/SRC
BP	GO:0050817	coagulation	3.6259	3	0.0500465	0.133762	SRC/COL3A1/NFE2L2
BP	GO:0036473	cell death in response to oxidative stress	5.55971	2	0.0503732	0.133762	MET/NFE2L2
BP	GO:0048709	oligodendrocyte differentiation	5.55971	2	0.0503732	0.133762	ERCC2/ERBB2
BP	GO:0097306	cellular response to alcohol	5.55971	2	0.0503732	0.133762	BLM/CDH1
BP	GO:0098869	cellular oxidant detoxification	5.55971	2	0.0503732	0.133762	PXDNL/NFE2L2
BP	GO:1901992	positive regulation of mitotic cell cycle phase transition	5.55971	2	0.0503732	0.133762	RAD51C/STIL
MF	GO:0016004	phospholipase activator activity	19.3613	1	0.0504462	0.131652	SRC
BP	GO:0007599	hemostasis	3.6102	3	0.0505786	0.134118	SRC/COL3A1/NFE2L2
BP	GO:0050878	regulation of body fluid levels	2.85113	4	0.0518476	0.134852	SRC/COL3A1/MET/NFE2L2
BP	GO:0009743	response to carbohydrate	3.56391	3	0.0521913	0.134852	SMARCA4/MEN1/COL4A3
BP	GO:0022618	ribonucleoprotein complex assembly	3.56391	3	0.0521913	0.134852	ATM/ATR/PRKDC
BP	GO:0071356	cellular response to tumor necrosis factor	3.56391	3	0.0521913	0.134852	TP53/COL1A1/NFE2L2
BP	GO:0002836	positive regulation of response to tumor cell	18.5324	1	0.0526409	0.134852	CD274
BP	GO:0002839	positive regulation of immune response to tumor cell	18.5324	1	0.0526409	0.134852	CD274
BP	GO:0006361	transcription initiation at RNA polymerase I promoter	18.5324	1	0.0526409	0.134852	SMARCA4
BP	GO:0009886	post-embryonic animal morphogenesis	18.5324	1	0.0526409	0.134852	ATRX
BP	GO:0019511	peptidyl-proline hydroxylation	18.5324	1	0.0526409	0.134852	P3H1
BP	GO:0030174	regulation of DNA-templated DNA replication initiation	18.5324	1	0.0526409	0.134852	NBN
BP	GO:0032905	transforming growth factor beta1 production	18.5324	1	0.0526409	0.134852	COL3A1
BP	GO:0033599	regulation of mammary gland epithelial cell proliferation	18.5324	1	0.0526409	0.134852	BRCA2
BP	GO:0038166	angiotensin-activated signaling pathway	18.5324	1	0.0526409	0.134852	SRC
BP	GO:0046007	negative regulation of activated T cell proliferation	18.5324	1	0.0526409	0.134852	CD274
BP	GO:0048820	hair follicle maturation	18.5324	1	0.0526409	0.134852	ERCC2
BP	GO:0050910	detection of mechanical stimulus involved in sensory perception of sound	18.5324	1	0.0526409	0.134852	COL11A1
BP	GO:0060576	intestinal epithelial cell development	18.5324	1	0.0526409	0.134852	SRC
BP	GO:0060766	negative regulation of androgen receptor signaling pathway	18.5324	1	0.0526409	0.134852	SMARCA4
BP	GO:0071599	otic vesicle development	18.5324	1	0.0526409	0.134852	COL2A1
BP	GO:0072498	embryonic skeletal joint development	18.5324	1	0.0526409	0.134852	COL2A1
BP	GO:1901836	regulation of transcription of nucleolar large rRNA by RNA polymerase I	18.5324	1	0.0526409	0.134852	SMARCA4
BP	GO:1902166	negative regulation of intrinsic apoptotic signaling pathway in response to DNA damage by p53 class mediator	18.5324	1	0.0526409	0.134852	ATAD5
BP	GO:1904424	regulation of GTP binding	18.5324	1	0.0526409	0.134852	MET
BP	GO:2000671	regulation of motor neuron apoptotic process	18.5324	1	0.0526409	0.134852	ERBB3
BP	GO:2001028	positive regulation of endothelial cell chemotaxis	18.5324	1	0.0526409	0.134852	MET
BP	GO:0072593	reactive oxygen species metabolic process	3.54875	3	0.0527344	0.134909	TP53/PXDNL/NFE2L2
BP	GO:0042472	inner ear morphogenesis	5.39777	2	0.0530938	0.135644	COL11A1/COL2A1
CC	GO:0071565	nBAF complex	18.2619	1	0.053395	0.14371	SMARCA4
CC	GO:0090575	RNA polymerase II transcription regulator complex	3.52038	3	0.0537863	0.14371	ERCC2/E2F8/NFE2L2
MF	GO:0016888	endodeoxyribonuclease activity, producing 5'-phosphomonoesters	18.0706	1	0.053952	0.134253	DNA2
MF	GO:0016894	endonuclease activity, active with either ribo- or deoxyribonucleic acids and producing 3'-phosphomonoesters	18.0706	1	0.053952	0.134253	RAD51C
MF	GO:0032794	GTPase activating protein binding	18.0706	1	0.053952	0.134253	CDH1
MF	GO:0070700	BMP receptor binding	18.0706	1	0.053952	0.134253	SRC
BP	GO:0042100	B cell proliferation	5.34587	2	0.0540121	0.137618	ATM/ATAD5
BP	GO:1902882	regulation of response to oxidative stress	5.34587	2	0.0540121	0.137618	MET/NFE2L2
BP	GO:0007160	cell-matrix adhesion	3.50402	3	0.0543803	0.138369	SRC/COL3A1/CDKN2A
BP	GO:0045088	regulation of innate immune response	3.47482	3	0.0554912	0.139796	PRKDC/SRC/NFE2L2
BP	GO:0006750	glutathione biosynthetic process	17.3741	1	0.0560515	0.139796	NFE2L2
BP	GO:0010421	hydrogen peroxide-mediated programmed cell death	17.3741	1	0.0560515	0.139796	MET
BP	GO:0034085	establishment of sister chromatid cohesion	17.3741	1	0.0560515	0.139796	RAD21
BP	GO:0034349	glial cell apoptotic process	17.3741	1	0.0560515	0.139796	TP53
BP	GO:0034393	positive regulation of smooth muscle cell apoptotic process	17.3741	1	0.0560515	0.139796	CDKN2A
BP	GO:0042159	lipoprotein catabolic process	17.3741	1	0.0560515	0.139796	ATM
BP	GO:0043249	erythrocyte maturation	17.3741	1	0.0560515	0.139796	ERCC2
BP	GO:0046642	negative regulation of alpha-beta T cell proliferation	17.3741	1	0.0560515	0.139796	CD274
BP	GO:0061469	regulation of type B pancreatic cell proliferation	17.3741	1	0.0560515	0.139796	MEN1
BP	GO:0070365	hepatocyte differentiation	17.3741	1	0.0560515	0.139796	E2F8
BP	GO:0099170	postsynaptic modulation of chemical synaptic transmission	17.3741	1	0.0560515	0.139796	CDH1
BP	GO:1903799	negative regulation of miRNA maturation	17.3741	1	0.0560515	0.139796	TP53
BP	GO:1904505	regulation of telomere maintenance in response to DNA damage	17.3741	1	0.0560515	0.139796	RTEL1
BP	GO:2001034	positive regulation of double-strand break repair via nonhomologous end joining	17.3741	1	0.0560515	0.139796	PRKDC
CC	GO:0009925	basal plasma membrane	3.45108	3	0.0564322	0.148435	ERBB2/ERBB3/MET
BP	GO:0071826	ribonucleoprotein complex subunit organization	3.4461	3	0.056613	0.14101	ATM/ATR/PRKDC
BP	GO:0010906	regulation of glucose metabolic process	5.19599	2	0.056801	0.141106	TP53/SRC
BP	GO:0032963	collagen metabolic process	5.19599	2	0.056801	0.141106	COL1A1/P3H1
CC	GO:0044853	plasma membrane raft	5.17153	2	0.0572907	0.148435	CDH1/SRC
MF	GO:0008191	metalloendopeptidase inhibitor activity	16.9412	1	0.057445	0.141302	COL4A3
BP	GO:0014812	muscle cell migration	5.14788	2	0.0577416	0.143066	SRC/NFE2L2
BP	GO:0032526	response to retinoic acid	5.14788	2	0.0577416	0.143066	ATM/COL1A1
BP	GO:0030038	contractile actin filament bundle assembly	5.10065	2	0.0586878	0.143715	SRC/MET
BP	GO:0043149	stress fiber assembly	5.10065	2	0.0586878	0.143715	SRC/MET
BP	GO:0000076	DNA replication checkpoint signaling	16.3521	1	0.0594501	0.143715	DNA2
BP	GO:0006089	lactate metabolic process	16.3521	1	0.0594501	0.143715	TP53
BP	GO:0007096	regulation of exit from mitosis	16.3521	1	0.0594501	0.143715	KNTC1
BP	GO:0009404	toxin metabolic process	16.3521	1	0.0594501	0.143715	NFE2L2
BP	GO:0010224	response to UV-B	16.3521	1	0.0594501	0.143715	MSH2
BP	GO:0031573	mitotic intra-S DNA damage checkpoint signaling	16.3521	1	0.0594501	0.143715	MSH2
BP	GO:0033623	regulation of integrin activation	16.3521	1	0.0594501	0.143715	SRC
BP	GO:0036124	histone H3-K9 trimethylation	16.3521	1	0.0594501	0.143715	ATRX
BP	GO:0036342	post-anal tail morphogenesis	16.3521	1	0.0594501	0.143715	PALB2
BP	GO:0043923	positive regulation by host of viral transcription	16.3521	1	0.0594501	0.143715	SMARCA4
BP	GO:0051895	negative regulation of focal adhesion assembly	16.3521	1	0.0594501	0.143715	SRC
BP	GO:0060253	negative regulation of glial cell proliferation	16.3521	1	0.0594501	0.143715	TP53
BP	GO:0070200	establishment of protein localization to telomere	16.3521	1	0.0594501	0.143715	BRCA2
BP	GO:0097468	programmed cell death in response to reactive oxygen species	16.3521	1	0.0594501	0.143715	MET
BP	GO:0150118	negative regulation of cell-substrate junction organization	16.3521	1	0.0594501	0.143715	SRC
BP	GO:1902165	regulation of intrinsic apoptotic signaling pathway in response to DNA damage by p53 class mediator	16.3521	1	0.0594501	0.143715	ATAD5
BP	GO:1904355	positive regulation of telomere capping	16.3521	1	0.0594501	0.143715	RTEL1
BP	GO:0007173	epidermal growth factor receptor signaling pathway	5.05428	2	0.0596394	0.143989	ERBB2/SRC
BP	GO:0014066	regulation of phosphatidylinositol 3-kinase signaling	5.00874	2	0.0605963	0.145926	SRC/ERBB3
BP	GO:0018107	peptidyl-threonine phosphorylation	5.00874	2	0.0605963	0.145926	PRKDC/TTK
MF	GO:0008574	plus-end-directed microtubule motor activity	15.9446	1	0.0609254	0.146495	CENPE
MF	GO:0060229	lipase activator activity	15.9446	1	0.0609254	0.146495	SRC
BP	GO:0050870	positive regulation of T cell activation	3.32253	3	0.0617946	0.147925	SMARCA4/SRC/CD274
BP	GO:0007159	leukocyte cell-cell adhesion	2.68585	4	0.0618834	0.147925	ERBB2/SMARCA4/SRC/CD274
BP	GO:0010951	negative regulation of endopeptidase activity	3.30935	3	0.0623837	0.147925	SRC/COL7A1/COL4A3
BP	GO:0007229	integrin-mediated signaling pathway	4.92009	2	0.062526	0.147925	SRC/COL3A1
BP	GO:0000712	resolution of meiotic recombination intermediates	15.4436	1	0.0628366	0.147925	FANCM
BP	GO:0002076	osteoblast development	15.4436	1	0.0628366	0.147925	MEN1
BP	GO:0008356	asymmetric cell division	15.4436	1	0.0628366	0.147925	ASPM
BP	GO:0019184	nonribosomal peptide biosynthetic process	15.4436	1	0.0628366	0.147925	NFE2L2
BP	GO:0035234	ectopic germ cell programmed cell death	15.4436	1	0.0628366	0.147925	PRKDC
BP	GO:0036035	osteoclast development	15.4436	1	0.0628366	0.147925	SRC
BP	GO:0036499	PERK-mediated unfolded protein response	15.4436	1	0.0628366	0.147925	NFE2L2
BP	GO:0045780	positive regulation of bone resorption	15.4436	1	0.0628366	0.147925	SRC
BP	GO:0051900	regulation of mitochondrial depolarization	15.4436	1	0.0628366	0.147925	SRC
BP	GO:0072673	lamellipodium morphogenesis	15.4436	1	0.0628366	0.147925	SRC
BP	GO:0086103	G protein-coupled receptor signaling pathway involved in heart process	15.4436	1	0.0628366	0.147925	SRC
BP	GO:0098962	regulation of postsynaptic neurotransmitter receptor activity	15.4436	1	0.0628366	0.147925	SRC
BP	GO:2000641	regulation of early endosome to late endosome transport	15.4436	1	0.0628366	0.147925	SRC
BP	GO:2000811	negative regulation of anoikis	15.4436	1	0.0628366	0.147925	SRC
CC	GO:0032806	carboxy-terminal domain protein kinase complex	15.3785	1	0.063089	0.15865	ERCC2
CC	GO:0042575	DNA polymerase complex	15.3785	1	0.063089	0.15865	POLE
MF	GO:0003774	cytoskeletal motor activity	4.88394	2	0.0633317	0.150589	CENPE/KIF15
BP	GO:0009408	response to heat	4.87693	2	0.0634987	0.149278	ATM/ATR
BP	GO:0034612	response to tumor necrosis factor	3.28329	3	0.0635697	0.149278	TP53/COL1A1/NFE2L2
BP	GO:0021537	telencephalon development	3.27042	3	0.0641667	0.150493	COL3A1/ASPM/TACC3
BP	GO:1990748	cellular detoxification	4.83453	2	0.0644765	0.151001	PXDNL/NFE2L2
BP	GO:0045860	positive regulation of protein kinase activity	2.64748	4	0.0645431	0.151001	ERBB2/SRC/ERBB3/CENPE
BP	GO:0014706	striated muscle tissue development	3.24496	3	0.0653685	0.152076	COL11A1/ERBB3/CENPF
BP	GO:0060537	muscle tissue development	2.63493	4	0.065443	0.152076	COL11A1/ERBB3/COL3A1/CENPF
CC	GO:1902554	serine/threonine protein kinase complex	4.79002	2	0.0655413	0.162353	ERCC2/PRKDC
BP	GO:0000028	ribosomal small subunit assembly	14.6308	1	0.0662111	0.152076	PRKDC
BP	GO:0006098	pentose-phosphate shunt	14.6308	1	0.0662111	0.152076	TP53
BP	GO:0006337	nucleosome disassembly	14.6308	1	0.0662111	0.152076	SMARCA4
BP	GO:0007076	mitotic chromosome condensation	14.6308	1	0.0662111	0.152076	NCAPD3
BP	GO:0010663	positive regulation of striated muscle cell apoptotic process	14.6308	1	0.0662111	0.152076	TP53
BP	GO:0010666	positive regulation of cardiac muscle cell apoptotic process	14.6308	1	0.0662111	0.152076	TP53
BP	GO:0030889	negative regulation of B cell proliferation	14.6308	1	0.0662111	0.152076	ATM
BP	GO:0070242	thymocyte apoptotic process	14.6308	1	0.0662111	0.152076	TP53
BP	GO:0071800	podosome assembly	14.6308	1	0.0662111	0.152076	SRC
BP	GO:1901978	positive regulation of cell cycle checkpoint	14.6308	1	0.0662111	0.152076	NDC80
BP	GO:1902176	negative regulation of oxidative stress-induced intrinsic apoptotic signaling pathway	14.6308	1	0.0662111	0.152076	NFE2L2
BP	GO:2000774	positive regulation of cellular senescence	14.6308	1	0.0662111	0.152076	TP53
BP	GO:2001185	regulation of CD8-positive, alpha-beta T cell activation	14.6308	1	0.0662111	0.152076	CD274
BP	GO:0043406	positive regulation of MAP kinase activity	4.75189	2	0.0664475	0.152434	ERBB2/SRC
CC	GO:0045178	basal part of cell	3.2227	3	0.0664605	0.162353	ERBB2/ERBB3/MET
BP	GO:0060828	regulation of canonical Wnt signaling pathway	3.20752	3	0.0671908	0.153952	COL1A1/SRC/ASPM
BP	GO:0071216	cellular response to biotic stimulus	3.19523	3	0.0678034	0.155167	TP53/SRC/CD274
MF	GO:0030506	ankyrin binding	14.2663	1	0.0678481	0.157821	CDH1
MF	GO:0052742	phosphatidylinositol kinase activity	14.2663	1	0.0678481	0.157821	ATM
BP	GO:0002708	positive regulation of lymphocyte mediated immunity	4.67202	2	0.0684386	0.155818	MSH2/ATAD5
BP	GO:0010466	negative regulation of peptidase activity	3.17093	3	0.0690364	0.155818	SRC/COL7A1/COL4A3
BP	GO:0018210	peptidyl-threonine modification	4.63309	2	0.0694415	0.155818	PRKDC/TTK
BP	GO:0042752	regulation of circadian rhythm	4.63309	2	0.0694415	0.155818	TP53/PRKDC
BP	GO:0051897	positive regulation of protein kinase B signaling	4.63309	2	0.0694415	0.155818	SRC/MET
BP	GO:0002643	regulation of tolerance induction	13.8993	1	0.0695736	0.155818	CD274
BP	GO:0002837	regulation of immune response to tumor cell	13.8993	1	0.0695736	0.155818	CD274
BP	GO:0008334	histone mRNA metabolic process	13.8993	1	0.0695736	0.155818	ATM
BP	GO:0010940	positive regulation of necrotic cell death	13.8993	1	0.0695736	0.155818	TP53
BP	GO:0014856	skeletal muscle cell proliferation	13.8993	1	0.0695736	0.155818	SRC
BP	GO:0030220	platelet formation	13.8993	1	0.0695736	0.155818	PRKDC
BP	GO:0032211	negative regulation of telomere maintenance via telomerase	13.8993	1	0.0695736	0.155818	SRC
BP	GO:0051882	mitochondrial depolarization	13.8993	1	0.0695736	0.155818	SRC
BP	GO:0055093	response to hyperoxia	13.8993	1	0.0695736	0.155818	COL1A1
BP	GO:0070314	G1 to G0 transition	13.8993	1	0.0695736	0.155818	TP53
BP	GO:1903978	regulation of microglial cell activation	13.8993	1	0.0695736	0.155818	ATM
BP	GO:1904292	regulation of ERAD pathway	13.8993	1	0.0695736	0.155818	NFE2L2
BP	GO:2000269	regulation of fibroblast apoptotic process	13.8993	1	0.0695736	0.155818	TP53
BP	GO:0045446	endothelial cell differentiation	4.5948	2	0.0704493	0.157406	MET/COL22A1
BP	GO:0090100	positive regulation of transmembrane receptor protein serine/threonine kinase signaling pathway	4.5948	2	0.0704493	0.157406	MEN1/TTK
MF	GO:0031490	chromatin DNA binding	4.59422	2	0.0704573	0.159377	ATRX/SMARCA4
BP	GO:0030522	intracellular receptor signaling pathway	3.13517	3	0.070905	0.15805	SMARCA4/SRC/PGR
BP	GO:0050730	regulation of peptidyl-tyrosine phosphorylation	3.13517	3	0.070905	0.15805	TP53/SRC/ERBB3
MF	GO:0031418	L-ascorbic acid binding	13.5529	1	0.0712906	0.159377	P3H1
MF	GO:0035173	histone kinase activity	13.5529	1	0.0712906	0.159377	ATM
BP	GO:0071901	negative regulation of protein serine/threonine kinase activity	4.55714	2	0.071462	0.159104	MEN1/CDKN2A
MF	GO:1990782	protein tyrosine kinase binding	4.55561	2	0.071496	0.159377	TP53/CDH1
BP	GO:0051656	establishment of organelle localization	2.54449	4	0.072402	0.159353	ATM/NDC80/CENPE/CENPF
BP	GO:0022612	gland morphogenesis	4.52009	2	0.0724794	0.159353	SRC/PGR
BP	GO:0071482	cellular response to light stimulus	4.52009	2	0.0724794	0.159353	TP53/ATR
BP	GO:0097237	cellular response to toxic substance	4.52009	2	0.0724794	0.159353	PXDNL/NFE2L2
BP	GO:0032868	response to insulin	3.10021	3	0.0727964	0.159353	PRKDC/COL1A1/SRC
BP	GO:0002834	regulation of response to tumor cell	13.2374	1	0.0729242	0.159353	CD274
BP	GO:0007130	synaptonemal complex assembly	13.2374	1	0.0729242	0.159353	TRIP13
BP	GO:0032986	protein-DNA complex disassembly	13.2374	1	0.0729242	0.159353	SMARCA4
BP	GO:0036092	phosphatidylinositol-3-phosphate biosynthetic process	13.2374	1	0.0729242	0.159353	ATM
BP	GO:0038083	peptidyl-tyrosine autophosphorylation	13.2374	1	0.0729242	0.159353	SRC
BP	GO:0045056	transcytosis	13.2374	1	0.0729242	0.159353	SRC
BP	GO:0060008	Sertoli cell differentiation	13.2374	1	0.0729242	0.159353	ATRX
BP	GO:0090231	regulation of spindle checkpoint	13.2374	1	0.0729242	0.159353	NDC80
BP	GO:0090266	regulation of mitotic cell cycle spindle assembly checkpoint	13.2374	1	0.0729242	0.159353	NDC80
BP	GO:0097049	motor neuron apoptotic process	13.2374	1	0.0729242	0.159353	ERBB3
BP	GO:1903504	regulation of mitotic spindle checkpoint	13.2374	1	0.0729242	0.159353	NDC80
BP	GO:0042471	ear morphogenesis	4.48363	2	0.0735015	0.160429	COL11A1/COL2A1
BP	GO:0045936	negative regulation of phosphate metabolic process	2.52714	4	0.073838	0.160977	TP53/PRKDC/MEN1/CDKN2A
MF	GO:0004674	protein serine/threonine kinase activity	2.52148	4	0.0743051	0.163931	ATM/ATR/PRKDC/TTK
BP	GO:0010563	negative regulation of phosphorus metabolic process	2.52141	4	0.0743199	0.161841	TP53/PRKDC/MEN1/CDKN2A
BP	GO:0001952	regulation of cell-matrix adhesion	4.44776	2	0.0745284	0.162108	SRC/CDKN2A
BP	GO:0090596	sensory organ morphogenesis	3.06601	3	0.0747105	0.162317	COL11A1/COL2A1/COL5A2
BP	GO:0003206	cardiac chamber morphogenesis	4.41246	2	0.0755599	0.162878	TP53/COL11A1
BP	GO:0002070	epithelial cell maturation	12.6357	1	0.0762629	0.162878	PGR
BP	GO:0002223	stimulatory C-type lectin receptor signaling pathway	12.6357	1	0.0762629	0.162878	SRC
BP	GO:0006268	DNA unwinding involved in DNA replication	12.6357	1	0.0762629	0.162878	BLM
BP	GO:0006740	NADPH regeneration	12.6357	1	0.0762629	0.162878	TP53
BP	GO:0030728	ovulation	12.6357	1	0.0762629	0.162878	PGR
BP	GO:0032288	myelin assembly	12.6357	1	0.0762629	0.162878	ERCC2
BP	GO:0032780	negative regulation of ATP-dependent activity	12.6357	1	0.0762629	0.162878	TP53
BP	GO:0036344	platelet morphogenesis	12.6357	1	0.0762629	0.162878	PRKDC
BP	GO:0046628	positive regulation of insulin receptor signaling pathway	12.6357	1	0.0762629	0.162878	SRC
BP	GO:0060065	uterus development	12.6357	1	0.0762629	0.162878	SRC
BP	GO:0070886	positive regulation of calcineurin-NFAT signaling cascade	12.6357	1	0.0762629	0.162878	ERBB3
BP	GO:0106058	positive regulation of calcineurin-mediated signaling	12.6357	1	0.0762629	0.162878	ERBB3
BP	GO:1990840	response to lectin	12.6357	1	0.0762629	0.162878	SRC
BP	GO:1990858	cellular response to lectin	12.6357	1	0.0762629	0.162878	SRC
BP	GO:0001894	tissue homeostasis	3.03257	3	0.0766471	0.163329	COL2A1/SRC/COL3A1
BP	GO:1903039	positive regulation of leukocyte cell-cell adhesion	3.03257	3	0.0766471	0.163329	SMARCA4/SRC/CD274
BP	GO:0030218	erythrocyte differentiation	4.34352	2	0.0776366	0.165065	ERCC2/PRKDC
BP	GO:0050868	negative regulation of T cell activation	4.34352	2	0.0776366	0.165065	ERBB2/CD274
MF	GO:0005158	insulin receptor binding	12.3209	1	0.078138	0.168298	SRC
MF	GO:0016779	nucleotidyltransferase activity	4.30252	2	0.0789046	0.168298	POLE/REV1
CC	GO:1902911	protein kinase complex	4.29693	2	0.0791023	0.190514	ERCC2/PRKDC
BP	GO:1903829	positive regulation of protein localization	2.4655	4	0.0792275	0.166703	ERBB2/CDH1/SRC/NDC80
BP	GO:0019430	removal of superoxide radicals	12.0863	1	0.0795897	0.166703	NFE2L2
BP	GO:0031065	positive regulation of histone deacetylation	12.0863	1	0.0795897	0.166703	TP53
BP	GO:0035024	negative regulation of Rho protein signal transduction	12.0863	1	0.0795897	0.166703	MET
BP	GO:0035518	histone H2A monoubiquitination	12.0863	1	0.0795897	0.166703	BRCA2
BP	GO:0035739	CD4-positive, alpha-beta T cell proliferation	12.0863	1	0.0795897	0.166703	CD274
BP	GO:0046599	regulation of centriole replication	12.0863	1	0.0795897	0.166703	STIL
BP	GO:0060965	negative regulation of miRNA-mediated gene silencing	12.0863	1	0.0795897	0.166703	TP53
BP	GO:0097150	neuronal stem cell population maintenance	12.0863	1	0.0795897	0.166703	ASPM
BP	GO:1901673	regulation of mitotic spindle assembly	12.0863	1	0.0795897	0.166703	KIF15
BP	GO:1902254	negative regulation of intrinsic apoptotic signaling pathway by p53 class mediator	12.0863	1	0.0795897	0.166703	ATAD5
BP	GO:2000178	negative regulation of neural precursor cell proliferation	12.0863	1	0.0795897	0.166703	TP53
BP	GO:2000561	regulation of CD4-positive, alpha-beta T cell proliferation	12.0863	1	0.0795897	0.166703	CD274
BP	GO:0034968	histone lysine methylation	4.2767	2	0.0797313	0.166703	ATRX/MEN1
BP	GO:0045621	positive regulation of lymphocyte differentiation	4.2767	2	0.0797313	0.166703	PRKDC/SMARCA4
CC	GO:0061695	transferase complex, transferring phosphorus-containing groups	2.97144	3	0.0803758	0.190893	ERCC2/POLE/PRKDC
BP	GO:0010595	positive regulation of endothelial cell migration	4.24405	2	0.0807854	0.16872	MET/NFE2L2
MF	GO:0035035	histone acetyltransferase binding	11.7852	1	0.081543	0.168298	TP53
MF	GO:0043274	phospholipase binding	11.7852	1	0.081543	0.168298	SRC
MF	GO:0070577	lysine-acetylated histone binding	11.7852	1	0.081543	0.168298	SMARCA4
MF	GO:0140033	acetylation-dependent protein binding	11.7852	1	0.081543	0.168298	SMARCA4
BP	GO:0016055	Wnt signaling pathway	2.43847	4	0.0817413	0.169219	COL1A1/SMARCA4/SRC/ASPM
BP	GO:0048565	digestive tract development	4.2119	2	0.0818437	0.169219	SRC/COL3A1
BP	GO:0198738	cell-cell signaling by wnt	2.42782	4	0.0827579	0.169219	COL1A1/SMARCA4/SRC/ASPM
BP	GO:0002320	lymphoid progenitor cell differentiation	11.5827	1	0.0829047	0.169219	PRKDC
BP	GO:0006925	inflammatory cell apoptotic process	11.5827	1	0.0829047	0.169219	CDKN2A
BP	GO:0010623	programmed cell death involved in cell development	11.5827	1	0.0829047	0.169219	PRKDC
BP	GO:0010640	regulation of platelet-derived growth factor receptor signaling pathway	11.5827	1	0.0829047	0.169219	SRC
BP	GO:0022010	central nervous system myelination	11.5827	1	0.0829047	0.169219	ERCC2
BP	GO:0032291	axon ensheathment in central nervous system	11.5827	1	0.0829047	0.169219	ERCC2
BP	GO:0036120	cellular response to platelet-derived growth factor stimulus	11.5827	1	0.0829047	0.169219	SRC
BP	GO:0048011	neurotrophin TRK receptor signaling pathway	11.5827	1	0.0829047	0.169219	SRC
BP	GO:0060149	negative regulation of post-transcriptional gene silencing	11.5827	1	0.0829047	0.169219	TP53
BP	GO:0060706	cell differentiation involved in embryonic placenta development	11.5827	1	0.0829047	0.169219	E2F8
BP	GO:0060967	negative regulation of gene silencing by RNA	11.5827	1	0.0829047	0.169219	TP53
BP	GO:0070193	synaptonemal complex organization	11.5827	1	0.0829047	0.169219	TRIP13
BP	GO:1900369	negative regulation of post-transcriptional gene silencing by RNA	11.5827	1	0.0829047	0.169219	TP53
BP	GO:1901863	positive regulation of muscle tissue development	11.5827	1	0.0829047	0.169219	ERBB3
BP	GO:2000637	positive regulation of miRNA-mediated gene silencing	11.5827	1	0.0829047	0.169219	TP53
BP	GO:2001026	regulation of endothelial cell chemotaxis	11.5827	1	0.0829047	0.169219	MET
BP	GO:0002702	positive regulation of production of molecular mediator of immune response	4.18023	2	0.0829065	0.169219	MSH2/ATAD5
BP	GO:0030168	platelet activation	4.18023	2	0.0829065	0.169219	SRC/COL3A1
MF	GO:0003707	nuclear steroid receptor activity	11.2941	1	0.0849357	0.168298	PGR
MF	GO:0004529	exodeoxyribonuclease activity	11.2941	1	0.0849357	0.168298	POLE
MF	GO:0016895	exodeoxyribonuclease activity, producing 5'-phosphomonoesters	11.2941	1	0.0849357	0.168298	POLE
MF	GO:0070412	R-SMAD binding	11.2941	1	0.0849357	0.168298	MEN1
MF	GO:0070840	dynein complex binding	11.2941	1	0.0849357	0.168298	CENPF
BP	GO:0035270	endocrine system development	4.1183	2	0.0850447	0.171689	CDH1/MEN1
BP	GO:0042476	odontogenesis	4.1183	2	0.0850447	0.171689	COL1A1/SRC
BP	GO:1900180	regulation of protein localization to nucleus	4.1183	2	0.0850447	0.171689	CDH1/SRC
BP	GO:0002443	leukocyte mediated immunity	2.4016	4	0.085327	0.171689	MSH2/MSH6/NBN/ATAD5
BP	GO:0071333	cellular response to glucose stimulus	4.08802	2	0.0861202	0.171689	SMARCA4/MEN1
BP	GO:0006007	glucose catabolic process	11.1194	1	0.086208	0.171689	TP53
BP	GO:0019985	translesion synthesis	11.1194	1	0.086208	0.171689	REV1
BP	GO:0021801	cerebral cortex radial glia-guided migration	11.1194	1	0.086208	0.171689	COL3A1
BP	GO:0022030	telencephalon glial cell migration	11.1194	1	0.086208	0.171689	COL3A1
BP	GO:0032693	negative regulation of interleukin-10 production	11.1194	1	0.086208	0.171689	CD274
BP	GO:0035330	regulation of hippo signaling	11.1194	1	0.086208	0.171689	SRC
BP	GO:0045980	negative regulation of nucleotide metabolic process	11.1194	1	0.086208	0.171689	TP53
BP	GO:0046697	decidualization	11.1194	1	0.086208	0.171689	MEN1
BP	GO:0048745	smooth muscle tissue development	11.1194	1	0.086208	0.171689	COL3A1
BP	GO:0060148	positive regulation of post-transcriptional gene silencing	11.1194	1	0.086208	0.171689	TP53
BP	GO:0060575	intestinal epithelial cell differentiation	11.1194	1	0.086208	0.171689	SRC
BP	GO:0071450	cellular response to oxygen radical	11.1194	1	0.086208	0.171689	NFE2L2
BP	GO:0071451	cellular response to superoxide	11.1194	1	0.086208	0.171689	NFE2L2
BP	GO:1900078	positive regulation of cellular response to insulin stimulus	11.1194	1	0.086208	0.171689	SRC
BP	GO:1900370	positive regulation of post-transcriptional gene silencing by RNA	11.1194	1	0.086208	0.171689	TP53
BP	GO:1904262	negative regulation of TORC1 signaling	11.1194	1	0.086208	0.171689	ATM
BP	GO:1905563	negative regulation of vascular endothelial cell proliferation	11.1194	1	0.086208	0.171689	COL4A3
BP	GO:2000209	regulation of anoikis	11.1194	1	0.086208	0.171689	SRC
BP	GO:0090092	regulation of transmembrane receptor protein serine/threonine kinase signaling pathway	2.87571	3	0.0866589	0.172405	TP53/MEN1/TTK
BP	GO:0034101	erythrocyte homeostasis	4.05818	2	0.0871998	0.173116	ERCC2/PRKDC
BP	GO:1904019	epithelial cell apoptotic process	4.05818	2	0.0871998	0.173116	NFE2L2/COL4A3
BP	GO:0010632	regulation of epithelial cell migration	2.85601	3	0.0880343	0.173308	SRC/MET/NFE2L2
BP	GO:0071331	cellular response to hexose stimulus	4.02877	2	0.0882835	0.173308	SMARCA4/MEN1
MF	GO:0001091	RNA polymerase II general transcription initiation factor binding	10.8424	1	0.0883159	0.173391	TP53
BP	GO:0003158	endothelium development	3.99979	2	0.0893713	0.173308	MET/COL22A1
BP	GO:0048562	embryonic organ morphogenesis	2.83658	3	0.089419	0.173308	COL11A1/COL2A1/STIL
BP	GO:0051222	positive regulation of protein transport	2.83658	3	0.089419	0.173308	ERBB2/CDH1/SRC
BP	GO:0001835	blastocyst hatching	10.6917	1	0.0894996	0.173308	RBBP8
BP	GO:0002433	immune response-regulating cell surface receptor signaling pathway involved in phagocytosis	10.6917	1	0.0894996	0.173308	SRC
BP	GO:0007064	mitotic sister chromatid cohesion	10.6917	1	0.0894996	0.173308	ATRX
BP	GO:0010954	positive regulation of protein processing	10.6917	1	0.0894996	0.173308	SRC
BP	GO:0032925	regulation of activin receptor signaling pathway	10.6917	1	0.0894996	0.173308	MEN1
BP	GO:0033598	mammary gland epithelial cell proliferation	10.6917	1	0.0894996	0.173308	BRCA2
BP	GO:0033622	integrin activation	10.6917	1	0.0894996	0.173308	SRC
BP	GO:0035188	hatching	10.6917	1	0.0894996	0.173308	RBBP8
BP	GO:0036119	response to platelet-derived growth factor	10.6917	1	0.0894996	0.173308	SRC
BP	GO:0038096	Fc-gamma receptor signaling pathway involved in phagocytosis	10.6917	1	0.0894996	0.173308	SRC
BP	GO:0044346	fibroblast apoptotic process	10.6917	1	0.0894996	0.173308	TP53
BP	GO:0051570	regulation of histone H3-K9 methylation	10.6917	1	0.0894996	0.173308	ATRX
BP	GO:0060333	interferon-gamma-mediated signaling pathway	10.6917	1	0.0894996	0.173308	TP53
BP	GO:0060343	trabecula formation	10.6917	1	0.0894996	0.173308	COL1A1
BP	GO:0070102	interleukin-6-mediated signaling pathway	10.6917	1	0.0894996	0.173308	SRC
BP	GO:0071684	organism emergence from protective structure	10.6917	1	0.0894996	0.173308	RBBP8
BP	GO:1903798	regulation of miRNA maturation	10.6917	1	0.0894996	0.173308	TP53
BP	GO:1904753	negative regulation of vascular associated smooth muscle cell migration	10.6917	1	0.0894996	0.173308	NFE2L2
BP	GO:2000001	regulation of DNA damage checkpoint	10.6917	1	0.0894996	0.173308	BRCA2
BP	GO:0002705	positive regulation of leukocyte mediated immunity	3.97122	2	0.0904631	0.174636	MSH2/ATAD5
BP	GO:0007266	Rho protein signal transduction	3.97122	2	0.0904631	0.174636	COL3A1/MET
BP	GO:0071326	cellular response to monosaccharide stimulus	3.97122	2	0.0904631	0.174636	SMARCA4/MEN1
BP	GO:0016570	histone modification	2.34587	4	0.0911164	0.175718	TP53/BRCA2/ATRX/MEN1
BP	GO:0001889	liver development	3.94305	2	0.0915589	0.176225	MET/E2F8
MF	GO:0070696	transmembrane receptor protein serine/threonine kinase binding	10.4253	1	0.0916839	0.178194	SRC
BP	GO:0042552	myelination	3.91529	2	0.0926587	0.176225	ERCC2/ERBB2
BP	GO:0002418	immune response to tumor cell	10.2958	1	0.0927794	0.176225	CD274
BP	GO:0018126	protein hydroxylation	10.2958	1	0.0927794	0.176225	P3H1
BP	GO:0033081	regulation of T cell differentiation in thymus	10.2958	1	0.0927794	0.176225	ERBB2
BP	GO:0036037	CD8-positive, alpha-beta T cell activation	10.2958	1	0.0927794	0.176225	CD274
BP	GO:0036296	response to increased oxygen levels	10.2958	1	0.0927794	0.176225	COL1A1
BP	GO:0044342	type B pancreatic cell proliferation	10.2958	1	0.0927794	0.176225	MEN1
BP	GO:0061436	establishment of skin barrier	10.2958	1	0.0927794	0.176225	MET
BP	GO:0070199	establishment of protein localization to chromosome	10.2958	1	0.0927794	0.176225	BRCA2
BP	GO:0071280	cellular response to copper ion	10.2958	1	0.0927794	0.176225	NFE2L2
BP	GO:0090200	positive regulation of release of cytochrome c from mitochondria	10.2958	1	0.0927794	0.176225	TP53
BP	GO:1904357	negative regulation of telomere maintenance via telomere lengthening	10.2958	1	0.0927794	0.176225	SRC
BP	GO:2000647	negative regulation of stem cell proliferation	10.2958	1	0.0927794	0.176225	TP53
BP	GO:2000737	negative regulation of stem cell differentiation	10.2958	1	0.0927794	0.176225	NFE2L2
MF	GO:0016922	nuclear receptor binding	3.90013	2	0.0932603	0.178194	SMARCA4/SRC
MF	GO:0020037	heme binding	3.90013	2	0.0932603	0.178194	PXDNL/SRC
BP	GO:0045727	positive regulation of translation	3.88791	2	0.0937623	0.177734	PRKDC/ERBB2
BP	GO:0055123	digestive system development	3.88791	2	0.0937623	0.177734	SRC/COL3A1
MF	GO:0001228	DNA-binding transcription activator activity, RNA polymerase II-specific	2.31674	4	0.0943214	0.178408	TP53/MYBL2/PGR/NFE2L2
BP	GO:0007272	ensheathment of neurons	3.86091	2	0.0948699	0.178834	ERCC2/ERBB2
BP	GO:0008366	axon ensheathment	3.86091	2	0.0948699	0.178834	ERCC2/ERBB2
BP	GO:0018022	peptidyl-lysine methylation	3.86091	2	0.0948699	0.178834	ATRX/MEN1
BP	GO:0061008	hepaticobiliary system development	3.86091	2	0.0948699	0.178834	MET/E2F8
MF	GO:0050681	nuclear androgen receptor binding	10.0392	1	0.0950397	0.178408	SMARCA4
BP	GO:0006352	DNA-templated transcription initiation	3.83428	2	0.0959812	0.178834	TP53/SMARCA4
BP	GO:0045089	positive regulation of innate immune response	3.83428	2	0.0959812	0.178834	PRKDC/SRC
BP	GO:0000303	response to superoxide	9.92805	1	0.0960476	0.178834	NFE2L2
BP	GO:0002052	positive regulation of neuroblast proliferation	9.92805	1	0.0960476	0.178834	ASPM
BP	GO:0010971	positive regulation of G2/M transition of mitotic cell cycle	9.92805	1	0.0960476	0.178834	RAD51C
BP	GO:0030194	positive regulation of blood coagulation	9.92805	1	0.0960476	0.178834	NFE2L2
BP	GO:0051156	glucose 6-phosphate metabolic process	9.92805	1	0.0960476	0.178834	TP53
BP	GO:0060765	regulation of androgen receptor signaling pathway	9.92805	1	0.0960476	0.178834	SMARCA4
BP	GO:0070920	regulation of production of small RNA involved in gene silencing by RNA	9.92805	1	0.0960476	0.178834	TP53
BP	GO:0090314	positive regulation of protein targeting to membrane	9.92805	1	0.0960476	0.178834	ERBB2
BP	GO:1900048	positive regulation of hemostasis	9.92805	1	0.0960476	0.178834	NFE2L2
BP	GO:1903319	positive regulation of protein maturation	9.92805	1	0.0960476	0.178834	SRC
BP	GO:1903649	regulation of cytoplasmic transport	9.92805	1	0.0960476	0.178834	SRC
BP	GO:2000819	regulation of nucleotide-excision repair	9.92805	1	0.0960476	0.178834	SMARCA4
MF	GO:0001216	DNA-binding transcription activator activity	2.29711	4	0.0965653	0.179695	TP53/MYBL2/PGR/NFE2L2
BP	GO:0050671	positive regulation of lymphocyte proliferation	3.80802	2	0.0970963	0.180431	ATAD5/CD274
BP	GO:0050768	negative regulation of neurogenesis	3.80802	2	0.0970963	0.180431	TP53/CDH1
BP	GO:0051056	regulation of small GTPase mediated signal transduction	2.73428	3	0.0971983	0.180443	SRC/COL3A1/MET
CC	GO:0002102	podosome	9.73971	1	0.0978043	0.226007	SRC
CC	GO:0016514	SWI/SNF complex	9.73971	1	0.0978043	0.226007	SMARCA4
BP	GO:0017015	regulation of transforming growth factor beta receptor signaling pathway	3.78211	2	0.0982152	0.181973	TP53/MEN1
BP	GO:1903038	negative regulation of leukocyte cell-cell adhesion	3.78211	2	0.0982152	0.181973	ERBB2/CD274
BP	GO:0000305	response to oxygen radical	9.5857	1	0.0993043	0.182389	NFE2L2
BP	GO:0010458	exit from mitosis	9.5857	1	0.0993043	0.182389	KNTC1
BP	GO:0043153	entrainment of circadian clock by photoperiod	9.5857	1	0.0993043	0.182389	TP53
BP	GO:0043247	telomere maintenance in response to DNA damage	9.5857	1	0.0993043	0.182389	RTEL1
BP	GO:0090312	positive regulation of protein deacetylation	9.5857	1	0.0993043	0.182389	TP53
BP	GO:1900117	regulation of execution phase of apoptosis	9.5857	1	0.0993043	0.182389	TP53
BP	GO:1902175	regulation of oxidative stress-induced intrinsic apoptotic signaling pathway	9.5857	1	0.0993043	0.182389	NFE2L2
BP	GO:2001032	regulation of double-strand break repair via nonhomologous end joining	9.5857	1	0.0993043	0.182389	PRKDC
BP	GO:0022613	ribonucleoprotein complex biogenesis	2.27391	4	0.0993095	0.182389	ERCC2/ATM/ATR/PRKDC
BP	GO:0001822	kidney development	2.69889	3	0.100094	0.183652	CENPF/COL4A4/COL4A3
BP	GO:0032946	positive regulation of mononuclear cell proliferation	3.73135	2	0.100464	0.183795	ATAD5/CD274
BP	GO:0061351	neural precursor cell proliferation	3.73135	2	0.100464	0.183795	TP53/ASPM
BP	GO:2000377	regulation of reactive oxygen species metabolic process	3.73135	2	0.100464	0.183795	TP53/NFE2L2
BP	GO:0060070	canonical Wnt signaling pathway	2.69018	3	0.100824	0.184096	COL1A1/SRC/ASPM
BP	GO:1904951	positive regulation of establishment of protein localization	2.69018	3	0.100824	0.184096	ERBB2/CDH1/SRC
CC	GO:0016342	catenin complex	9.42552	1	0.100897	0.227018	CDH1
CC	GO:0071339	MLL1 complex	9.42552	1	0.100897	0.227018	MEN1
BP	GO:0001890	placenta development	3.70647	2	0.101594	0.185144	MEN1/E2F8
BP	GO:1903844	regulation of cellular response to transforming growth factor beta stimulus	3.70647	2	0.101594	0.185144	TP53/MEN1
MF	GO:0046875	ephrin receptor binding	9.34686	1	0.101715	0.187646	SRC
BP	GO:0008045	motor neuron axon guidance	9.26618	1	0.102549	0.185631	ERBB2
BP	GO:0009651	response to salt stress	9.26618	1	0.102549	0.185631	TP53
BP	GO:0010447	response to acidic pH	9.26618	1	0.102549	0.185631	SRC
BP	GO:0042744	hydrogen peroxide catabolic process	9.26618	1	0.102549	0.185631	PXDNL
BP	GO:0050820	positive regulation of coagulation	9.26618	1	0.102549	0.185631	NFE2L2
BP	GO:0060325	face morphogenesis	9.26618	1	0.102549	0.185631	COL1A1
BP	GO:1902230	negative regulation of intrinsic apoptotic signaling pathway in response to DNA damage	9.26618	1	0.102549	0.185631	ATAD5
BP	GO:0051961	negative regulation of nervous system development	3.68192	2	0.102727	0.185775	TP53/CDH1
BP	GO:0071322	cellular response to carbohydrate stimulus	3.6577	2	0.103864	0.187472	SMARCA4/MEN1
BP	GO:0072006	nephron development	3.6577	2	0.103864	0.187472	COL4A4/COL4A3
CC	GO:0044665	MLL1/2 complex	9.13097	1	0.103979	0.230914	MEN1
MF	GO:0046906	tetrapyrrole binding	3.63837	2	0.104778	0.188884	PXDNL/SRC
MF	GO:0030296	protein tyrosine kinase activator activity	9.03529	1	0.105034	0.188884	ERBB3
MF	GO:0051721	protein phosphatase 2A binding	9.03529	1	0.105034	0.188884	TP53
BP	GO:0002220	innate immune response activating cell surface receptor signaling pathway	8.96727	1	0.105783	0.189422	SRC
BP	GO:0002507	tolerance induction	8.96727	1	0.105783	0.189422	CD274
BP	GO:0003309	type B pancreatic cell differentiation	8.96727	1	0.105783	0.189422	MEN1
BP	GO:0021591	ventricular system development	8.96727	1	0.105783	0.189422	CENPF
BP	GO:0032148	activation of protein kinase B activity	8.96727	1	0.105783	0.189422	SRC
BP	GO:0033561	regulation of water loss via skin	8.96727	1	0.105783	0.189422	MET
BP	GO:0034505	tooth mineralization	8.96727	1	0.105783	0.189422	COL1A1
BP	GO:0035767	endothelial cell chemotaxis	8.96727	1	0.105783	0.189422	MET
BP	GO:1902105	regulation of leukocyte differentiation	2.63078	3	0.10599	0.189422	PRKDC/ERBB2/SMARCA4
BP	GO:0007584	response to nutrient	3.6102	2	0.106149	0.189422	BRIP1/COL1A1
BP	GO:0043524	negative regulation of neuron apoptotic process	3.6102	2	0.106149	0.189422	MSH2/ERBB3
BP	GO:0098754	detoxification	3.6102	2	0.106149	0.189422	PXDNL/NFE2L2
BP	GO:0072001	renal system development	2.6225	3	0.106737	0.190291	CENPF/COL4A4/COL4A3
CC	GO:0043596	nuclear replication fork	8.85428	1	0.10705	0.231716	WDHD1
CC	GO:1990752	microtubule end	8.85428	1	0.10705	0.231716	ASPM
BP	GO:0010675	regulation of cellular carbohydrate metabolic process	3.58691	2	0.107296	0.190748	TP53/SRC
BP	GO:0050871	positive regulation of B cell activation	3.58691	2	0.107296	0.190748	MSH2/ATAD5
BP	GO:2001236	regulation of extrinsic apoptotic signaling pathway	3.58691	2	0.107296	0.190748	COL2A1/SRC
MF	GO:0033612	receptor serine/threonine kinase binding	8.74383	1	0.108341	0.191611	SRC
MF	GO:0051059	NF-kappaB binding	8.74383	1	0.108341	0.191611	CDKN2A
BP	GO:0034728	nucleosome organization	3.56391	2	0.108447	0.191088	ATRX/SMARCA4
BP	GO:0002758	innate immune response-activating signal transduction	8.68704	1	0.109005	0.191088	SRC
BP	GO:0002862	negative regulation of inflammatory response to antigenic stimulus	8.68704	1	0.109005	0.191088	SRC
BP	GO:0006308	DNA catabolic process	8.68704	1	0.109005	0.191088	ATM
BP	GO:0010667	negative regulation of cardiac muscle cell apoptotic process	8.68704	1	0.109005	0.191088	NFE2L2
BP	GO:0031116	positive regulation of microtubule polymerization	8.68704	1	0.109005	0.191088	MET
BP	GO:0033522	histone H2A ubiquitination	8.68704	1	0.109005	0.191088	BRCA2
BP	GO:0034390	smooth muscle cell apoptotic process	8.68704	1	0.109005	0.191088	CDKN2A
BP	GO:0034391	regulation of smooth muscle cell apoptotic process	8.68704	1	0.109005	0.191088	CDKN2A
BP	GO:0040020	regulation of meiotic nuclear division	8.68704	1	0.109005	0.191088	TRIP13
BP	GO:0043552	positive regulation of phosphatidylinositol 3-kinase activity	8.68704	1	0.109005	0.191088	SRC
BP	GO:0046685	response to arsenic-containing substance	8.68704	1	0.109005	0.191088	ATR
BP	GO:0051642	centrosome localization	8.68704	1	0.109005	0.191088	ASPM
BP	GO:0071539	protein localization to centrosome	8.68704	1	0.109005	0.191088	STIL
BP	GO:1901889	negative regulation of cell junction assembly	8.68704	1	0.109005	0.191088	SRC
BP	GO:0010976	positive regulation of neuron projection development	3.54121	2	0.109601	0.191776	NFE2L2/P3H1
BP	GO:0090316	positive regulation of intracellular protein transport	3.54121	2	0.109601	0.191776	ERBB2/CDH1
BP	GO:0022409	positive regulation of cell-cell adhesion	2.58993	3	0.109744	0.191848	SMARCA4/SRC/CD274
BP	GO:0001678	cellular glucose homeostasis	3.5188	2	0.110758	0.193442	SMARCA4/MEN1
MF	GO:0030515	snoRNA binding	8.47059	1	0.111636	0.19582	PRKDC
BP	GO:0000132	establishment of mitotic spindle orientation	8.4238	1	0.112216	0.193836	NDC80
BP	GO:0002063	chondrocyte development	8.4238	1	0.112216	0.193836	COL11A1
BP	GO:0002431	Fc receptor mediated stimulatory signaling pathway	8.4238	1	0.112216	0.193836	SRC
BP	GO:0009648	photoperiodism	8.4238	1	0.112216	0.193836	TP53
BP	GO:0030511	positive regulation of transforming growth factor beta receptor signaling pathway	8.4238	1	0.112216	0.193836	MEN1
BP	GO:0033032	regulation of myeloid cell apoptotic process	8.4238	1	0.112216	0.193836	CDKN2A
BP	GO:0038094	Fc-gamma receptor signaling pathway	8.4238	1	0.112216	0.193836	SRC
BP	GO:0048147	negative regulation of fibroblast proliferation	8.4238	1	0.112216	0.193836	TP53
BP	GO:0050974	detection of mechanical stimulus involved in sensory perception	8.4238	1	0.112216	0.193836	COL11A1
BP	GO:0051497	negative regulation of stress fiber assembly	8.4238	1	0.112216	0.193836	MET
BP	GO:0061842	microtubule organizing center localization	8.4238	1	0.112216	0.193836	ASPM
BP	GO:1903846	positive regulation of cellular response to transforming growth factor beta stimulus	8.4238	1	0.112216	0.193836	MEN1
BP	GO:0051017	actin filament bundle assembly	3.47482	2	0.113083	0.195155	SRC/MET
MF	GO:0030291	protein serine/threonine kinase inhibitor activity	8.2139	1	0.114919	0.19994	CDKN2A
BP	GO:0009649	entrainment of circadian clock	8.17604	1	0.115415	0.197376	TP53
BP	GO:0010664	negative regulation of striated muscle cell apoptotic process	8.17604	1	0.115415	0.197376	NFE2L2
BP	GO:0021799	cerebral cortex radially oriented cell migration	8.17604	1	0.115415	0.197376	COL3A1
BP	GO:0035025	positive regulation of Rho protein signal transduction	8.17604	1	0.115415	0.197376	COL3A1
BP	GO:0045648	positive regulation of erythrocyte differentiation	8.17604	1	0.115415	0.197376	PRKDC
BP	GO:0051450	myoblast proliferation	8.17604	1	0.115415	0.197376	SRC
BP	GO:0090313	regulation of protein targeting to membrane	8.17604	1	0.115415	0.197376	ERBB2
BP	GO:0090322	regulation of superoxide metabolic process	8.17604	1	0.115415	0.197376	NFE2L2
BP	GO:1901797	negative regulation of signal transduction by p53 class mediator	8.17604	1	0.115415	0.197376	ATAD5
BP	GO:1905508	protein localization to microtubule organizing center	8.17604	1	0.115415	0.197376	STIL
CC	GO:0019897	extrinsic component of plasma membrane	3.39757	2	0.117355	0.250116	CDH1/SRC
BP	GO:0061572	actin filament bundle organization	3.39006	2	0.11777	0.200109	SRC/MET
BP	GO:0060249	anatomical structure homeostasis	2.50437	3	0.118181	0.200109	COL2A1/SRC/COL3A1
MF	GO:0030332	cyclin binding	7.97232	1	0.11819	0.202342	NDC80
MF	GO:0043015	gamma-tubulin binding	7.97232	1	0.11819	0.202342	BRCA2
CC	GO:0009898	cytoplasmic side of plasma membrane	3.37793	2	0.118476	0.250116	CDH1/SRC
BP	GO:0001893	maternal placenta development	7.94244	1	0.118603	0.200109	MEN1
BP	GO:0010390	histone monoubiquitination	7.94244	1	0.118603	0.200109	BRCA2
BP	GO:0016242	negative regulation of macroautophagy	7.94244	1	0.118603	0.200109	TP53
BP	GO:0033146	regulation of intracellular estrogen receptor signaling pathway	7.94244	1	0.118603	0.200109	SRC
BP	GO:0043276	anoikis	7.94244	1	0.118603	0.200109	SRC
BP	GO:0051567	histone H3-K9 methylation	7.94244	1	0.118603	0.200109	ATRX
BP	GO:0062098	regulation of programmed necrotic cell death	7.94244	1	0.118603	0.200109	TP53
BP	GO:0071398	cellular response to fatty acid	7.94244	1	0.118603	0.200109	SRC
BP	GO:1901099	negative regulation of signal transduction in absence of ligand	7.94244	1	0.118603	0.200109	COL2A1
BP	GO:1905898	positive regulation of response to endoplasmic reticulum stress	7.94244	1	0.118603	0.200109	NFE2L2
BP	GO:2000352	negative regulation of endothelial cell apoptotic process	7.94244	1	0.118603	0.200109	NFE2L2
BP	GO:2000515	negative regulation of CD4-positive, alpha-beta T cell activation	7.94244	1	0.118603	0.200109	CD274
BP	GO:2001240	negative regulation of extrinsic apoptotic signaling pathway in absence of ligand	7.94244	1	0.118603	0.200109	COL2A1
BP	GO:0006606	protein import into nucleus	3.36952	2	0.118949	0.200336	TP53/CDH1
BP	GO:0031960	response to corticosteroid	3.36952	2	0.118949	0.200336	COL1A1/SRC
BP	GO:0051236	establishment of RNA localization	3.34922	2	0.120132	0.202147	ATM/ATR
BP	GO:0032386	regulation of intracellular transport	2.48201	3	0.120524	0.202216	ERBB2/CDH1/SRC
BP	GO:0003205	cardiac chamber development	3.32917	2	0.121317	0.202216	TP53/COL11A1
BP	GO:0016571	histone methylation	3.32917	2	0.121317	0.202216	ATRX/MEN1
BP	GO:0070665	positive regulation of leukocyte proliferation	3.32917	2	0.121317	0.202216	ATAD5/CD274
MF	GO:0004402	histone acetyltransferase activity	7.74454	1	0.121449	0.204647	BRCA2
MF	GO:0097718	disordered domain specific binding	7.74454	1	0.121449	0.204647	TP53
BP	GO:0000423	mitophagy	7.72181	1	0.121779	0.202216	TP53
BP	GO:0000460	maturation of 5.8S rRNA	7.72181	1	0.121779	0.202216	PRKDC
BP	GO:0018149	peptide cross-linking	7.72181	1	0.121779	0.202216	COL3A1
BP	GO:0031112	positive regulation of microtubule polymerization or depolymerization	7.72181	1	0.121779	0.202216	MET
BP	GO:0032232	negative regulation of actin filament bundle assembly	7.72181	1	0.121779	0.202216	MET
BP	GO:0035909	aorta morphogenesis	7.72181	1	0.121779	0.202216	COL3A1
BP	GO:0050869	negative regulation of B cell activation	7.72181	1	0.121779	0.202216	ATM
BP	GO:0060323	head morphogenesis	7.72181	1	0.121779	0.202216	COL1A1
BP	GO:0071711	basement membrane organization	7.72181	1	0.121779	0.202216	COL3A1
BP	GO:0090218	positive regulation of lipid kinase activity	7.72181	1	0.121779	0.202216	SRC
BP	GO:1903146	regulation of autophagy of mitochondrion	7.72181	1	0.121779	0.202216	TP53
BP	GO:0001933	negative regulation of protein phosphorylation	2.46733	3	0.122096	0.202563	PRKDC/MEN1/CDKN2A
CC	GO:0097431	mitotic spindle pole	7.68924	1	0.122253	0.254942	ASPM
BP	GO:0002262	myeloid cell homeostasis	3.28977	2	0.123697	0.20468	ERCC2/PRKDC
BP	GO:0007568	aging	3.28977	2	0.123697	0.20468	ERCC2/NFE2L2
BP	GO:0051170	import into nucleus	3.28977	2	0.123697	0.20468	TP53/CDH1
MF	GO:0043394	proteoglycan binding	7.52941	1	0.124697	0.208477	COL2A1
BP	GO:0002068	glandular epithelial cell development	7.51312	1	0.124944	0.205126	PGR
BP	GO:0006734	NADH metabolic process	7.51312	1	0.124944	0.205126	TP53
BP	GO:0033144	negative regulation of intracellular steroid hormone receptor signaling pathway	7.51312	1	0.124944	0.205126	SMARCA4
BP	GO:0035883	enteroendocrine cell differentiation	7.51312	1	0.124944	0.205126	MEN1
BP	GO:0038179	neurotrophin signaling pathway	7.51312	1	0.124944	0.205126	SRC
BP	GO:0046326	positive regulation of glucose import	7.51312	1	0.124944	0.205126	NFE2L2
BP	GO:0051385	response to mineralocorticoid	7.51312	1	0.124944	0.205126	SRC
BP	GO:0071312	cellular response to alkaloid	7.51312	1	0.124944	0.205126	BLM
BP	GO:1902745	positive regulation of lamellipodium organization	7.51312	1	0.124944	0.205126	SRC
CC	GO:0032040	small-subunit processome	7.49208	1	0.125262	0.258071	PRKDC
BP	GO:0010506	regulation of autophagy	2.42429	3	0.126856	0.208084	TP53/ATM/MET
MF	GO:0042162	telomeric DNA binding	7.32591	1	0.127932	0.212229	BLM
BP	GO:0006270	DNA replication initiation	7.3154	1	0.128098	0.209213	NBN
BP	GO:0014037	Schwann cell differentiation	7.3154	1	0.128098	0.209213	ERBB3
BP	GO:0040001	establishment of mitotic spindle localization	7.3154	1	0.128098	0.209213	NDC80
BP	GO:0048821	erythrocyte development	7.3154	1	0.128098	0.209213	ERCC2
BP	GO:1902229	regulation of intrinsic apoptotic signaling pathway in response to DNA damage	7.3154	1	0.128098	0.209213	ATAD5
BP	GO:0031214	biomineral tissue development	3.19523	2	0.129696	0.211639	ERCC2/COL1A1
BP	GO:0045765	regulation of angiogenesis	2.38956	3	0.130874	0.211962	ERBB2/NFE2L2/COL4A3
BP	GO:0009267	cellular response to starvation	3.17697	2	0.130904	0.211962	TP53/NFE2L2
BP	GO:0031056	regulation of histone modification	3.17697	2	0.130904	0.211962	TP53/ATRX
BP	GO:0048660	regulation of smooth muscle cell proliferation	3.17697	2	0.130904	0.211962	PRKDC/SRC
MF	GO:0061733	peptide-lysine-N-acetyltransferase activity	7.13313	1	0.131156	0.214724	BRCA2
BP	GO:0000462	maturation of SSU-rRNA from tricistronic rRNA transcript (SSU-rRNA, 5.8S rRNA, LSU-rRNA)	7.12783	1	0.131241	0.211962	ERCC2
BP	GO:0032570	response to progesterone	7.12783	1	0.131241	0.211962	SRC
BP	GO:0033028	myeloid cell apoptotic process	7.12783	1	0.131241	0.211962	CDKN2A
BP	GO:0035136	forelimb morphogenesis	7.12783	1	0.131241	0.211962	ATRX
BP	GO:0046329	negative regulation of JNK cascade	7.12783	1	0.131241	0.211962	MEN1
BP	GO:0060251	regulation of glial cell proliferation	7.12783	1	0.131241	0.211962	TP53
BP	GO:0070316	regulation of G0 to G1 transition	7.12783	1	0.131241	0.211962	SMARCA4
BP	GO:1905168	positive regulation of double-strand break repair via homologous recombination	7.12783	1	0.131241	0.211962	RBBP8
CC	GO:0005669	transcription factor TFIID complex	7.12661	1	0.131252	0.265122	ERCC2
MF	GO:0046982	protein heterodimerization activity	2.38468	3	0.131443	0.214724	TP53/ERBB2/ERBB3
CC	GO:0016324	apical plasma membrane	2.38199	3	0.131786	0.265122	ERBB2/ERBB3/ASPM
BP	GO:0031346	positive regulation of cell projection organization	2.36919	3	0.133307	0.214781	SRC/NFE2L2/P3H1
BP	GO:0001764	neuron migration	3.14108	2	0.133328	0.214781	COL3A1/ASPM
BP	GO:0019827	stem cell population maintenance	3.14108	2	0.133328	0.214781	SMARCA4/ASPM
MF	GO:0030331	nuclear estrogen receptor binding	6.95023	1	0.134368	0.217839	SRC
BP	GO:0042307	positive regulation of protein import into nucleus	6.94963	1	0.134373	0.215545	CDH1
BP	GO:0051294	establishment of spindle orientation	6.94963	1	0.134373	0.215545	NDC80
BP	GO:0098751	bone cell development	6.94963	1	0.134373	0.215545	SRC
BP	GO:0140467	integrated stress response signaling	6.94963	1	0.134373	0.215545	NFE2L2
BP	GO:1901998	toxin transport	6.94963	1	0.134373	0.215545	CD274
BP	GO:0031503	protein-containing complex localization	3.12343	2	0.134544	0.215636	ATM/ATR
BP	GO:1901342	regulation of vasculature development	2.34917	3	0.135755	0.216669	ERBB2/NFE2L2/COL4A3
BP	GO:0002706	regulation of lymphocyte mediated immunity	3.10598	2	0.135762	0.216669	MSH2/ATAD5
BP	GO:0045580	regulation of T cell differentiation	3.10598	2	0.135762	0.216669	ERBB2/SMARCA4
BP	GO:0048659	smooth muscle cell proliferation	3.10598	2	0.135762	0.216669	PRKDC/SRC
BP	GO:0048771	tissue remodeling	3.10598	2	0.135762	0.216669	TP53/SRC
BP	GO:0014912	negative regulation of smooth muscle cell migration	6.78013	1	0.137493	0.217775	NFE2L2
BP	GO:0032733	positive regulation of interleukin-10 production	6.78013	1	0.137493	0.217775	CD274
BP	GO:0045023	G0 to G1 transition	6.78013	1	0.137493	0.217775	SMARCA4
BP	GO:0045124	regulation of bone resorption	6.78013	1	0.137493	0.217775	SRC
BP	GO:0045454	cell redox homeostasis	6.78013	1	0.137493	0.217775	NFE2L2
BP	GO:0046688	response to copper ion	6.78013	1	0.137493	0.217775	NFE2L2
BP	GO:0050850	positive regulation of calcium-mediated signaling	6.78013	1	0.137493	0.217775	ERBB3
BP	GO:0070884	regulation of calcineurin-NFAT signaling cascade	6.78013	1	0.137493	0.217775	ERBB3
BP	GO:0150077	regulation of neuroinflammatory response	6.78013	1	0.137493	0.217775	ATM
MF	GO:0001223	transcription coactivator binding	6.77647	1	0.137568	0.219699	PGR
MF	GO:0031492	nucleosomal DNA binding	6.77647	1	0.137568	0.219699	SMARCA4
BP	GO:0098727	maintenance of cell number	3.07166	2	0.138207	0.218538	SMARCA4/ASPM
BP	GO:0110148	biomineralization	3.07166	2	0.138207	0.218538	ERCC2/COL1A1
BP	GO:0042129	regulation of T cell proliferation	3.05478	2	0.139433	0.220292	ERBB2/CD274
BP	GO:0001655	urogenital system development	2.31654	3	0.139871	0.220389	CENPF/COL4A4/COL4A3
BP	GO:0007099	centriole replication	6.6187	1	0.140603	0.220389	STIL
BP	GO:0010907	positive regulation of glucose metabolic process	6.6187	1	0.140603	0.220389	SRC
BP	GO:0019320	hexose catabolic process	6.6187	1	0.140603	0.220389	TP53
BP	GO:0021983	pituitary gland development	6.6187	1	0.140603	0.220389	CDH1
BP	GO:0045022	early endosome to late endosome transport	6.6187	1	0.140603	0.220389	SRC
BP	GO:0071354	cellular response to interleukin-6	6.6187	1	0.140603	0.220389	SRC
BP	GO:0071604	transforming growth factor beta production	6.6187	1	0.140603	0.220389	COL3A1
BP	GO:0106056	regulation of calcineurin-mediated signaling	6.6187	1	0.140603	0.220389	ERBB3
BP	GO:0071466	cellular response to xenobiotic stimulus	3.03809	2	0.140661	0.220389	TP53/NFE2L2
MF	GO:0042169	SH2 domain binding	6.61119	1	0.140757	0.223126	SRC
BP	GO:1902107	positive regulation of leukocyte differentiation	3.02158	2	0.141892	0.221949	PRKDC/SMARCA4
BP	GO:1903708	positive regulation of hemopoiesis	3.02158	2	0.141892	0.221949	PRKDC/SMARCA4
MF	GO:0004866	endopeptidase inhibitor activity	3.01176	2	0.142626	0.224426	COL7A1/COL4A3
CC	GO:0000152	nuclear ubiquitin ligase complex	6.49314	1	0.143109	0.278086	BRCA2
CC	GO:0009295	nucleoid	6.49314	1	0.143109	0.278086	DNA2
CC	GO:0042645	mitochondrial nucleoid	6.49314	1	0.143109	0.278086	DNA2
BP	GO:0002347	response to tumor cell	6.46477	1	0.143701	0.223852	CD274
BP	GO:0006739	NADP metabolic process	6.46477	1	0.143701	0.223852	TP53
BP	GO:0014003	oligodendrocyte development	6.46477	1	0.143701	0.223852	ERCC2
BP	GO:0051602	response to electrical stimulus	6.46477	1	0.143701	0.223852	SRC
BP	GO:1902275	regulation of chromatin organization	6.46477	1	0.143701	0.223852	MKI67
MF	GO:0042287	MHC protein binding	6.45378	1	0.143934	0.224831	COL2A1
BP	GO:0006109	regulation of carbohydrate metabolic process	2.98909	2	0.144361	0.224323	TP53/SRC
BP	GO:0009266	response to temperature stimulus	2.98909	2	0.144361	0.224323	ATM/ATR
BP	GO:0043405	regulation of MAP kinase activity	2.98909	2	0.144361	0.224323	ERBB2/SRC
BP	GO:0010631	epithelial cell migration	2.27857	3	0.144866	0.224924	SRC/MET/NFE2L2
BP	GO:0002700	regulation of production of molecular mediator of immune response	2.9731	2	0.145598	0.225025	MSH2/ATAD5
BP	GO:0030324	lung development	2.9731	2	0.145598	0.225025	COL3A1/PGR
BP	GO:0030336	negative regulation of cell migration	2.26618	3	0.146545	0.225025	CDH1/COL3A1/NFE2L2
BP	GO:0000578	embryonic axis specification	6.31785	1	0.146789	0.225025	STIL
BP	GO:0010828	positive regulation of glucose transmembrane transport	6.31785	1	0.146789	0.225025	NFE2L2
BP	GO:0014014	negative regulation of gliogenesis	6.31785	1	0.146789	0.225025	TP53
BP	GO:0014911	positive regulation of smooth muscle cell migration	6.31785	1	0.146789	0.225025	SRC
BP	GO:0031063	regulation of histone deacetylation	6.31785	1	0.146789	0.225025	TP53
BP	GO:0032689	negative regulation of interferon-gamma production	6.31785	1	0.146789	0.225025	CD274
BP	GO:0035329	hippo signaling	6.31785	1	0.146789	0.225025	SRC
BP	GO:0044275	cellular carbohydrate catabolic process	6.31785	1	0.146789	0.225025	TP53
BP	GO:0045663	positive regulation of myoblast differentiation	6.31785	1	0.146789	0.225025	SMARCA4
BP	GO:0046640	regulation of alpha-beta T cell proliferation	6.31785	1	0.146789	0.225025	CD274
BP	GO:0071526	semaphorin-plexin signaling pathway	6.31785	1	0.146789	0.225025	MET
[truncated: 818 more rows]

## Sheet: female_hub_KEGG
ID	Description	Fold_Enrichment_Score	Count	pvalue	p.adjust	geneID
[truncated: 36 more rows]
