# Supplementary material for: Integrative multi-omics study identifies sex-specific molecular signatures and immune modulation in bladder cancer
Source: Front Bioinform. 2025 May 19;5:1575790. doi: 10.3389/fbinf.2025.1575790 (PMC12127366; doi:10.3389/fbinf.2025.1575790)
Supplement: Supplementary file 3 [file Table6.xlsx]

## Sheet: Supplementary Table6. correlati
Cell	Gene	Correlation_female	PValue_female	Correlation_male	PValue_male
B cells naive	BRCA2	-0.0912865	0.352033	0.086667	0.133567
B cells naive	BRIP1	-0.13809	0.158057	-0.0346167	0.549668
B cells naive	ERCC2	0.0370694	0.705982	-0.0124115	0.830201
B cells naive	ATM	-0.122505	0.210922	0.066021	0.253494
B cells naive	ATRX	-0.233879	0.015824	0.0360868	0.532837
B cells naive	MYBL2	-0.0256298	0.794255	-0.0849386	0.141519
B cells naive	POLE	0.0399034	0.684654	0.0439937	0.446983
B cells naive	RFC4	-0.125096	0.201357	-0.149085	0.00959021
B cells naive	RBBP8	-0.210687	0.0301713	-0.0980743	0.0894054
B cells naive	PRC1	-0.115322	0.23913	-0.130801	0.02323
B cells naive	MSH2	0.0245919	0.802413	0.0131121	0.820775
B cells naive	BLM	0.0591048	0.547286	0.0757201	0.190158
B cells naive	MSH6	-0.126437	0.196531	-0.121531	0.035071
B cells naive	REV1	-0.0727635	0.458543	0.133513	0.0204974
B cells naive	FANCM	-0.101108	0.30241	-0.00631381	0.913134
B cells naive	ATR	-0.198627	0.0412386	0.0312279	0.589431
B cells naive	RAD51C	-0.0840085	0.391898	-0.0332954	0.565015
B cells naive	DNA2	0.00174078	0.98587	0.0946648	0.101167
B cells naive	PALB2	0.00468062	0.96202	-0.0956942	0.0974933
B cells naive	NBN	-0.0816008	0.405658	0.154468	0.00725512
B cells naive	PRKDC	-0.165558	0.089878	-0.0750048	0.194391
B cells naive	PXDNL	-0.0562858	0.56659	-0.0953894	0.0985697
B cells naive	ERBB2	0.246786	0.0107642	0.280083	7.88e-07
B cells naive	COL1A1	-0.0679414	0.488934	-0.262734	3.82e-06
B cells naive	COL11A1	-0.116698	0.23353	-0.283817	5.53e-07
B cells naive	COL2A1	-0.160386	0.100518	-0.0815942	0.157929
B cells naive	CDH1	0.144282	0.140054	0.0823541	0.15408
B cells naive	SMARCA4	0.102041	0.297952	0.0784065	0.174866
B cells naive	SRC	0.170028	0.0814199	0.305963	6.07e-08
B cells naive	ERBB3	0.285249	0.00303838	0.279685	8.18e-07
B cells naive	COL3A1	-0.057759	0.556462	-0.24352	1.94e-05
B cells naive	COL12A1	-0.170944	0.0797686	-0.284872	5e-07
B cells naive	COL5A2	-0.169519	0.082351	-0.304723	6.91e-08
B cells naive	PGR	0.0336169	0.732276	-0.0478405	0.408225
B cells naive	MEN1	0.103482	0.291145	0.0698238	0.227112
B cells naive	RTEL1	0.137644	0.159417	-0.025287	0.662142
B cells naive	MET	-0.179655	0.0653644	-0.209668	0.000249025
B cells naive	NDC80	-0.180017	0.0648149	-0.0795254	0.168774
B cells naive	TTK	-0.092771	0.344224	0.0034418	0.952582
B cells naive	ASPM	-0.188262	0.0532843	-0.13281	0.0211779
B cells naive	CDKN2A	0.00464535	0.962306	-0.0551159	0.340604
B cells naive	COL22A1	-0.22188	0.0222612	-0.0468452	0.418056
B cells naive	TRIP13	-0.146283	0.134581	-0.0894861	0.121339
B cells naive	E2F8	0.123006	0.209049	0.140712	0.0145548
B cells naive	TROAP	0.00936114	0.924126	-0.0903535	0.117758
B cells naive	CENPE	-0.152965	0.117483	-0.0597547	0.301456
B cells naive	ATAD2	-0.179102	0.0662116	-0.0168607	0.770802
B cells naive	ATAD5	-0.0708866	0.470247	0.142009	0.013662
B cells naive	KIF15	-0.0105958	0.914154	0.0113007	0.845197
B cells naive	TACC3	-0.0598327	0.542354	-0.138525	0.0161755
B cells naive	KNTC1	-0.0462164	0.638043	0.05401	0.350396
B cells naive	ERCC6L	-0.122243	0.21191	-0.0401463	0.487749
B cells naive	WDHD1	-0.221641	0.0224094	-0.145834	0.011304
B cells naive	CENPF	-0.0447202	0.648972	-0.0576675	0.318686
B cells naive	NCAPD3	0.0228089	0.816477	0.0477672	0.408944
B cells naive	DEPDC1	-0.167617	0.0858995	-0.0923634	0.109777
B cells naive	MKI67	-0.00442363	0.964104	-0.11564	0.044999
B cells naive	STIL	-0.127768	0.191822	-0.0248737	0.667332
B cells naive	RAD21	-0.156681	0.10873	0.0709545	0.219657
B cells naive	NFE2L2	-0.295687	0.00208879	-0.0627021	0.278195
B cells naive	CD274	-0.313372	0.00107204	-0.376839	1.36e-11
B cells naive	COL14A1	0.158043	0.105653	0.00495671	0.931754
B cells naive	P3H1	-0.0956069	0.329611	-0.268207	2.35e-06
B cells naive	COL7A1	-0.328164	0.000594273	-0.389818	2.31e-12
B cells naive	COL4A4	0.0250682	0.798667	0.17347	0.0025278
B cells naive	COL24A1	-0.109537	0.263674	0.0430986	0.456291
B cells naive	COL4A3	0.155681	0.111035	0.210482	0.000235233
B cells naive	TOP2A	0.00380895	0.969089	-0.00364686	0.94976
B cells naive	BRCA1	-0.156648	0.108805	0.00436395	0.939899
B cells naive	SMC4	-0.136695	0.162341	-0.0313613	0.587841
B cells naive	BUB1B	-0.0432668	0.65966	-0.0431671	0.455575
B cells naive	FOXM1	-0.191144	0.0496755	-0.128682	0.0255781
B cells naive	KIF23	-0.173177	0.0758534	-0.108961	0.0590037
B cells naive	CDC6	-0.034631	0.724519	0.0306162	0.596746
B cells naive	ESPL1	0.0101523	0.917735	0.116265	0.0438455
B cells naive	BUB1	-0.0860643	0.380373	-0.0220068	0.703751
B cells naive	PLK4	0.0370426	0.706185	0.0274719	0.634982
B cells naive	NCAPD2	-0.159928	0.101505	-0.0717248	0.21468
B cells naive	ANLN	-0.183183	0.0601686	-0.134682	0.0194089
B cells naive	DLGAP5	-0.181314	0.062877	-0.193865	0.000720732
B cells naive	MCM4	-0.137545	0.159719	-0.0640956	0.267633
B cells naive	CLSPN	-0.133583	0.17221	-0.098221	0.0889249
B cells naive	TICRR	-0.132141	0.17693	-0.0242166	0.675613
B cells naive	FANCI	-0.119192	0.223624	-0.0242337	0.675398
B cells naive	MCM10	-0.112899	0.249208	-0.0563534	0.329857
B cells naive	RAD54L	-0.0115932	0.906109	-0.085629	0.1383
B cells naive	KIF20B	-0.0988182	0.313549	0.0120918	0.83451
B cells naive	SMC2	-0.174337	0.0738829	-0.0985715	0.0877857
B cells naive	SPAG5	-0.0358928	0.714906	0.00894603	0.877164
B cells naive	KIF14	-0.158124	0.105471	-0.0757845	0.189781
B cells naive	TPX2	-0.121377	0.215187	-0.0974748	0.0913899
B cells naive	SIRT1	0.0453477	0.644379	0.200604	0.000462593
B cells naive	PXDN	-0.107569	0.272404	-0.185673	0.00121178
B cells naive	STAT3	-0.365034	0.000119408	-0.254023	8.11e-06
B cells naive	ACTB	-0.184406	0.0584467	-0.308465	4.68e-08
B cells naive	KIT	0.0377607	0.700758	0.106867	0.0640752
B cells naive	HSP90AA1	-0.280256	0.00361724	-0.0864458	0.134565
B cells naive	HSP90AB1	-0.214742	0.0270673	-0.120273	0.0370188
B cells naive	IGF1R	-0.22301	0.0215718	-0.198339	0.000537792
B cells naive	CASP8	-0.30181	0.00166574	-0.015984	0.782413
B cells naive	TP53BP1	-0.129762	0.18492	0.0605008	0.29545
B cells naive	CDKN1A	-0.14143	0.148141	-0.277024	1.05e-06
B cells naive	HRAS	-0.141934	0.146688	-0.281344	7e-07
B cells naive	FANCA	0.021171	0.829449	-0.0956509	0.0976458
B cells naive	MDC1	-0.0783357	0.424766	-0.0394293	0.495561
B cells naive	FANCD2	0.148619	0.128401	0.17466	0.00235761
B cells naive	TOPBP1	-0.148251	0.12936	0.064414	0.265258
B cells naive	TOP3A	-0.101994	0.298174	-0.0367846	0.524941
B cells naive	RECQL5	0.124698	0.202806	0.20735	0.000292489
B cells naive	REV3L	-0.0116613	0.90556	0.0751234	0.193685
B cells naive	ERCC5	-0.0300031	0.760132	-0.0200975	0.728394
B cells naive	LIG4	-0.0984696	0.315268	0.0353613	0.541111
B cells naive	PPARG	0.275217	0.00429966	0.387249	3.3e-12
B cells naive	ALB	0.0313219	0.749929	0.0977255	0.0905558
B cells naive	COL17A1	-0.329522	0.000562101	-0.264795	3.19e-06
B cells naive	CREBBP	-0.100893	0.303449	0.0526282	0.362877
B cells naive	EP300	-0.0129586	0.895111	0.192461	0.00078901
B cells naive	NCOR1	-0.00442362	0.964104	0.0640025	0.26833
B cells naive	JAK2	-0.269532	0.00520595	-0.206453	0.000311135
B cells naive	COL19A1	0.222337	0.0219802	0.173467	0.00252816
B cells naive	SOX2	-0.0501391	0.609761	0.0655492	0.256911
B cells naive	ZEB1	-0.0235168	0.810887	-0.063773	0.270053
B cells naive	PTEN	-0.174195	0.0741219	-0.0819883	0.155924
B cells naive	FLT3	-0.0671919	0.493751	-0.0860514	0.136359
B cells naive	PDGFRA	-0.00868104	0.929623	-0.193686	0.000729124
B cells naive	PIK3CA	-0.179058	0.0662793	-0.0345316	0.55065
B cells naive	DNMT3A	0.107115	0.274445	0.214817	0.00017309
B cells naive	ANK1	0.0187734	0.848519	-0.17807	0.00192631
B cells naive	IRS1	-0.249734	0.00983067	-0.0430852	0.456431
B cells naive	RPTOR	-0.110113	0.261158	0.0603971	0.29628
B cells naive	PTK2	-0.0845728	0.388714	0.185675	0.00121169
B cells naive	ANK2	0.132728	0.174996	0.102259	0.0764967
B cells naive	TGFBR2	-0.0632384	0.519572	0.00779253	0.892901
B cells naive	DNMT1	-0.152684	0.118166	-0.12186	0.0345774
B cells naive	STAT1	-0.443737	1.9e-06	-0.404925	2.64e-13
B cells naive	SYK	-0.177135	0.0692958	-0.0709304	0.219815
B cells naive	IKBKB	-0.0854799	0.383628	0.145742	0.0113563
B cells naive	SPTBN2	0.0646917	0.510002	-0.0327019	0.571973
B cells naive	DICER1	-0.0917755	0.349449	0.0909865	0.115197
B cells naive	SPTAN1	0.0879736	0.369855	-0.0572177	0.322482
B cells naive	SPTBN1	0.0347038	0.723963	0.0712115	0.217987
B cells naive	SPTBN4	-0.0370069	0.706455	0.109785	0.0571014
B cells naive	SPTB	0.0773766	0.430476	0.183285	0.00140438
B cells naive	SCN1A	-0.0124864	0.898911	0.0153069	0.791413
B cells naive	LAMB2	-0.0617318	0.52959	-0.1092	0.0584481
B cells naive	SCN4A	0.305838	0.00143155	0.315089	2.31e-08
B cells naive	SCN2A	-0.267943	0.005488	0.0182041	0.75311
B cells naive	SCN3A	0.0291556	0.766712	0.175441	0.00225167
B cells naive	SCN11A	0.111926	0.253337	0.291087	2.73e-07
B cells naive	SCN8A	-0.0144338	0.88325	0.0776411	0.179127
B cells naive	SPTBN5	0.0814821	0.406344	0.255104	7.4e-06
B cells naive	NRCAM	-0.296343	0.00203924	-0.0554319	0.337839
B cells naive	NFASC	-0.10282	0.29426	-0.0407262	0.48148
B cells naive	SMC5	-0.112787	0.24968	0.0758999	0.189105
B cells naive	POLQ	-0.0453584	0.644301	0.145339	0.0115874
B cells naive	MCM8	-0.163721	0.0935496	-0.00998932	0.862973
B cells naive	CHAF1A	0.071857	0.464176	0.015467	0.789283
B cells naive	TIMELESS	-0.111825	0.25377	0.016242	0.778992
B cells naive	COL15A1	-0.0099708	0.9192	-0.129789	0.024327
B cells naive	COL21A1	0.153264	0.116758	0.186992	0.00111614
B cells naive	COL6A5	0.0283715	0.772813	0.109731	0.0572263
B cells naive	COLGALT2	0.0701866	0.474653	0.135253	0.0188958
B cells naive	COL28A1	0.0577626	0.556437	0.317712	1.74e-08
B cells naive	COL16A1	-0.219096	0.0240411	-0.277527	1e-06
B cells naive	NRAS	-0.242419	0.0122894	-0.105185	0.068401
B cells naive	SOS1	-0.0590898	0.547387	0.123632	0.0320139
B cells naive	FASN	0.236764	0.0145421	0.286406	4.31e-07
B cells naive	PPARGC1A	-0.116852	0.232911	0.0606091	0.294585
B cells naive	NOS3	0.167855	0.0854494	-0.0197021	0.733533
B cells naive	TNRC6C	-0.0548668	0.576427	0.176608	0.00210156
B cells naive	AGO3	-0.175178	0.0724784	-0.00292631	0.959677
B cells naive	TFRC	-0.0501108	0.609963	0.052888	0.360509
B cells naive	NCOR2	-0.209775	0.0309095	-0.144787	0.0119107
B cells naive	TNRC6B	-0.159212	0.103066	0.0881748	0.126914
B cells naive	TNRC6A	-0.0236578	0.809774	0.222203	0.000101176
B cells naive	TJP1	-0.0846989	0.388005	0.00761321	0.895351
B cells naive	CDH17	-0.14094	0.149565	-0.0459252	0.427267
B cells naive	NAT10	-0.177442	0.0688071	-0.0378464	0.51304
B cells naive	POLR1A	-0.249589	0.00987481	-0.0331387	0.566847
B cells naive	BMS1	-0.220295	0.0232598	-0.181413	0.00157461
B cells naive	WDR3	-0.228424	0.0185172	-0.047271	0.413834
B cells naive	TNN	-0.177952	0.0680016	-0.116818	0.0428439
B cells naive	NID1	-0.0930222	0.342913	-0.179118	0.00180899
B cells naive	FGFR3	0.0842407	0.390586	0.102021	0.0771872
B cells naive	HSPG2	-0.0479645	0.625372	-0.150034	0.00913569
B cells naive	PLCG1	0.0572502	0.559949	0.182408	0.00148196
B cells naive	ITGB4	-0.321605	0.000774812	-0.301759	9.37e-08
B cells naive	NOTCH2	-0.272742	0.00467527	-0.166329	0.00380507
B cells naive	ITGA2B	-0.0574244	0.558754	0.0490871	0.396106
B cells naive	ITGA9	-0.0548952	0.576229	0.146355	0.0110124
B cells naive	SSRP1	-0.0624951	0.524503	-0.141836	0.0137788
B cells naive	ITGA1	-0.0665694	0.497771	-0.101223	0.0795424
B cells naive	RICTOR	-0.242032	0.0124329	0.00995073	0.863497
B cells naive	RUNX1	-0.36673	0.00011038	-0.138577	0.0161351
B cells naive	PTCH1	-0.00923299	0.925161	0.232424	4.67e-05
B cells naive	HIST2H2BE	-0.0131097	0.893894	0.0948074	0.100652
B cells naive	NCOA3	-0.149061	0.127254	0.0358045	0.536049
B cells naive	HDAC6	-0.0371524	0.705355	0.0668495	0.247574
B cells naive	ITGA8	0.278969	0.00378155	0.320845	1.24e-08
B cells naive	GATA3	0.175005	0.072765	0.35095	3.76e-10
B cells naive	SMARCA2	-0.0571696	0.560503	0.133255	0.020745
B cells naive	DROSHA	-0.172507	0.0770116	-0.0957664	0.0972395
B cells naive	ARID1B	-0.119349	0.22301	0.0860249	0.13648
B cells naive	COL4A1	-0.00352177	0.971419	-0.0910763	0.114837
B cells naive	NSUN2	-0.174779	0.0731424	-0.0384951	0.505838
B cells naive	PRKCD	-0.0362809	0.711958	0.134939	0.0191764
B cells naive	NASP	-0.162384	0.0962962	-0.0562078	0.331111
B cells naive	KMT2C	-0.0440702	0.653743	0.181675	0.00154968
B cells naive	SETD2	0.013417	0.891422	0.171307	0.00286588
B cells naive	KMT2D	-0.0263403	0.788683	0.169051	0.00326179
B cells naive	NID2	-0.121943	0.213042	-0.202065	0.000419397
B cells naive	LAMB1	-0.242498	0.0122601	-0.0725922	0.209172
B cells naive	LAMC1	-0.15524	0.112063	-0.110244	0.0560657
B cells naive	LAMA1	-0.0800884	0.414445	-0.197014	0.000586911
B cells naive	LAMA2	0.00709423	0.942463	0.00790695	0.891338
B cells naive	NF2	-0.0297916	0.761772	-0.0530031	0.359464
B cells naive	NUMA1	0.148569	0.12853	0.264559	3.26e-06
B cells naive	POLA2	-0.0601372	0.540297	-0.145673	0.0113953
B cells naive	DBF4	-0.0731846	0.45594	0.00898147	0.876681
B cells naive	DDX11	-0.0657549	0.503058	0.0864429	0.134578
B cells naive	SETX	-0.207633	0.0327043	-0.122783	0.033221
B cells naive	DAXX	-0.193793	0.0465381	-0.176719	0.00208768
B cells naive	LSG1	-0.0278013	0.777259	0.147996	0.0101371
B cells naive	DDX24	-0.186714	0.0553098	-0.260504	4.65e-06
B cells naive	ESF1	-0.165423	0.0901452	0.0448105	0.438583
B cells naive	NOP14	-0.148308	0.129212	-0.0243933	0.673383
B cells naive	COL6A3	-0.0912485	0.352234	-0.235192	3.77e-05
B cells naive	LAMC3	0.116174	0.235651	0.0818325	0.156714
Plasma cells	BRCA2	-0.0917125	0.349781	-0.0382357	0.508711
Plasma cells	BRIP1	-0.23914	0.0135551	-0.0709129	0.219929
Plasma cells	ERCC2	0.182836	0.0606639	-0.022059	0.703083
Plasma cells	ATM	0.0450822	0.646321	-0.0751036	0.193802
Plasma cells	ATRX	-0.13314	0.17365	-0.0466651	0.41985
Plasma cells	MYBL2	0.0155629	0.874014	-0.0871975	0.131196
Plasma cells	POLE	-0.037484	0.702847	-0.0910346	0.115004
Plasma cells	RFC4	-0.151452	0.121095	-0.0880953	0.127258
Plasma cells	RBBP8	-0.281589	0.00345365	-0.0687308	0.234487
Plasma cells	PRC1	-0.273865	0.00450139	-0.124173	0.0312633
Plasma cells	MSH2	-0.0928786	0.343107	-0.0080357	0.889579
Plasma cells	BLM	-0.0905317	0.356046	-0.0204606	0.723685
Plasma cells	MSH6	-0.129265	0.186624	-0.115046	0.0461203
Plasma cells	REV1	-0.0272567	0.781512	-0.00423974	0.941606
Plasma cells	FANCM	-0.225977	0.019848	-0.133619	0.0203973
Plasma cells	ATR	-0.103218	0.292383	-0.0447636	0.439063
Plasma cells	RAD51C	-0.104769	0.284667	0.00696575	0.904206
Plasma cells	DNA2	-0.165826	0.0893531	-0.00829297	0.886068
Plasma cells	PALB2	-0.124943	0.201914	0.0180025	0.755757
Plasma cells	NBN	0.100532	0.305188	0.0929584	0.107498
Plasma cells	PRKDC	-0.0549916	0.575001	-0.103406	0.0732347
Plasma cells	PXDNL	-0.176489	0.0703338	-0.0706976	0.221335
Plasma cells	ERBB2	0.282495	0.0034518	0.220799	0.000112206
Plasma cells	COL1A1	0.024682	0.801414	-0.108675	0.0597066
Plasma cells	COL11A1	0.0333135	0.734601	-0.0263063	0.649414
Plasma cells	COL2A1	-0.0689174	0.482698	-0.150461	0.00893757
Plasma cells	CDH1	0.216958	0.0256688	0.15765	0.00612715
Plasma cells	SMARCA4	-0.0732297	0.455059	0.0346589	0.549181
Plasma cells	SRC	0.256409	0.00797554	0.177304	0.00201637
Plasma cells	ERBB3	0.160879	0.0994631	0.219539	0.000123058
Plasma cells	COL3A1	0.0318765	0.745278	-0.083695	0.147462
Plasma cells	COL12A1	0.0940071	0.337255	-0.104744	0.0695738
Plasma cells	COL5A2	-0.0450615	0.646472	-0.115897	0.0445207
Plasma cells	PGR	0.0532264	0.587897	-0.0461133	0.425375
Plasma cells	MEN1	0.0445828	0.649979	0.0973731	0.0917302
Plasma cells	RTEL1	-0.000670089	0.994561	-0.126856	0.0277642
Plasma cells	MET	-0.0992166	0.311072	-0.194874	0.000675041
Plasma cells	NDC80	-0.273323	0.0045846	-0.115347	0.0455489
Plasma cells	TTK	-0.180832	0.0635927	-0.0442205	0.444641
Plasma cells	ASPM	-0.177888	0.0681012	-0.142826	0.0131248
Plasma cells	CDKN2A	-0.165994	0.0890239	-0.0817761	0.157001
Plasma cells	COL22A1	-0.167634	0.0858675	-0.0605572	0.294999
Plasma cells	TRIP13	-0.121632	0.214218	-0.100677	0.0811862
Plasma cells	E2F8	0.107274	0.273729	0.119428	0.0383783
Plasma cells	TROAP	-0.081986	0.402845	-0.0827278	0.152213
Plasma cells	CENPE	-0.239972	0.0132238	-0.0857412	0.137783
Plasma cells	ATAD2	-0.131199	0.180061	-0.0472501	0.414041
Plasma cells	ATAD5	-0.135698	0.165455	0.0141238	0.807206
Plasma cells	KIF15	-0.126401	0.196658	-0.0140739	0.807875
Plasma cells	TACC3	-0.105767	0.280563	-0.189283	0.000966291
Plasma cells	KNTC1	-0.205311	0.0347477	-0.0221589	0.701802
Plasma cells	ERCC6L	-0.133405	0.172788	-0.0291817	0.614062
Plasma cells	WDHD1	-0.283938	0.00318166	-0.120274	0.0370175
Plasma cells	CENPF	-0.139679	0.153279	-0.0400416	0.488885
Plasma cells	NCAPD3	0.0129736	0.89499	-0.0690351	0.232417
Plasma cells	DEPDC1	-0.172883	0.0763605	-0.0961219	0.0959985
Plasma cells	MKI67	-0.13005	0.183938	-0.154561	0.00721979
Plasma cells	STIL	-0.204134	0.0358237	-0.065395	0.258033
Plasma cells	RAD21	-0.0273321	0.780923	-0.00114695	0.98419
Plasma cells	NFE2L2	-0.0178603	0.8556	-0.00246199	0.966071
Plasma cells	CD274	-0.211326	0.0296631	-0.212506	0.000203997
Plasma cells	COL14A1	0.141267	0.148616	-0.00254517	0.964926
Plasma cells	P3H1	-0.106467	0.277375	-0.183579	0.00137927
Plasma cells	COL7A1	-0.022173	0.821248	-0.218498	0.000132748
Plasma cells	COL4A4	-0.0218704	0.823904	0.0571387	0.323152
Plasma cells	COL24A1	0.0706848	0.471515	0.0143401	0.804313
Plasma cells	COL4A3	0.0637148	0.516425	0.131752	0.0222386
Plasma cells	TOP2A	-0.115621	0.237499	-0.0110622	0.848424
Plasma cells	BRCA1	-0.17841	0.0672845	-0.0577277	0.318181
Plasma cells	SMC4	-0.121547	0.214543	-0.11747	0.0416891
Plasma cells	BUB1B	-0.183648	0.0595091	-0.0906464	0.116567
Plasma cells	FOXM1	-0.215715	0.0263641	-0.144473	0.0120984
Plasma cells	KIF23	-0.257412	0.00772541	-0.1211	0.0357295
Plasma cells	CDC6	-0.0601058	0.540509	0.00992587	0.863834
Plasma cells	ESPL1	-0.0587758	0.549522	-0.00191328	0.97363
Plasma cells	BUB1	-0.0783688	0.424569	-0.0402656	0.486455
Plasma cells	PLK4	-0.103029	0.293274	-0.0686099	0.235313
Plasma cells	NCAPD2	-0.00145603	0.988181	-0.150639	0.00885592
Plasma cells	ANLN	-0.172185	0.0775742	-0.124434	0.030908
Plasma cells	DLGAP5	-0.199019	0.0408313	-0.136838	0.0175316
Plasma cells	MCM4	-0.0886465	0.365618	-0.0859876	0.136651
Plasma cells	CLSPN	-0.189741	0.0514064	-0.137773	0.0167685
Plasma cells	TICRR	-0.142254	0.145769	-0.124783	0.0304365
Plasma cells	FANCI	-0.17602	0.0710957	-0.0754691	0.191636
Plasma cells	MCM10	-0.14792	0.130226	-0.0717521	0.214505
Plasma cells	RAD54L	-0.0822283	0.402045	-0.110596	0.0552808
Plasma cells	KIF20B	-0.183867	0.0592008	-0.064963	0.261199
Plasma cells	SMC2	-0.285642	0.00299657	-0.118902	0.039245
Plasma cells	SPAG5	-0.146223	0.134597	-0.0338867	0.558122
Plasma cells	KIF14	-0.155725	0.110933	-0.0967332	0.0938939
Plasma cells	TPX2	-0.128327	0.189568	-0.11688	0.0427335
Plasma cells	SIRT1	-0.131347	0.179569	0.00287344	0.960405
Plasma cells	PXDN	-0.141649	0.147507	-0.100788	0.0808504
Plasma cells	STAT3	-0.235821	0.0151285	-0.220767	0.000112467
Plasma cells	ACTB	-0.117838	0.228579	-0.1983	0.000539196
Plasma cells	KIT	-0.108193	0.269614	0.0445551	0.4412
Plasma cells	HSP90AA1	-0.0992017	0.311666	0.00241535	0.966714
Plasma cells	HSP90AB1	0.101	0.302421	-0.0394781	0.495026
Plasma cells	IGF1R	-0.1298	0.184792	-0.199809	0.000487804
Plasma cells	CASP8	-0.034033	0.72909	-0.0472897	0.413648
Plasma cells	TP53BP1	-0.104714	0.285405	-0.0232587	0.687758
Plasma cells	CDKN1A	-0.104069	0.288402	-0.109186	0.0585105
Plasma cells	HRAS	-0.0825604	0.399549	-0.187122	0.00110706
Plasma cells	FANCA	-0.162023	0.0970484	-0.165842	0.00391062
Plasma cells	MDC1	-0.184111	0.0588593	-0.120394	0.0368273
Plasma cells	FANCD2	-0.0207777	0.832571	0.0431668	0.455579
Plasma cells	TOPBP1	-0.180192	0.0645516	-0.0475739	0.410844
Plasma cells	TOP3A	-0.201892	0.0379513	-0.113436	0.0492756
Plasma cells	RECQL5	0.141749	0.147037	0.093248	0.106402
Plasma cells	REV3L	-0.258251	0.00752146	-0.117293	0.0420013
Plasma cells	ERCC5	-0.0083533	0.932274	-0.00642011	0.911678
Plasma cells	LIG4	-0.179809	0.0651303	-0.0898649	0.119765
Plasma cells	PPARG	0.357978	0.000164854	0.310414	3.81e-08
Plasma cells	ALB	-0.0153526	0.875876	0.0423693	0.463954
Plasma cells	COL17A1	-0.118368	0.226866	-0.239211	2.74e-05
Plasma cells	CREBBP	-0.0741422	0.450051	-0.0823792	0.153954
Plasma cells	EP300	0.0450566	0.646508	0.0358832	0.535153
Plasma cells	NCOR1	-0.0767363	0.43371	-0.0508264	0.379561
Plasma cells	JAK2	-0.191149	0.0496688	-0.217861	0.000139032
Plasma cells	COL19A1	0.0903258	0.357145	-0.0375402	0.516456
Plasma cells	SOX2	-0.104418	0.286779	-0.0266214	0.645499
Plasma cells	ZEB1	-0.112978	0.248874	-0.118255	0.0403347
Plasma cells	PTEN	-0.187652	0.0540743	-0.167649	0.00353228
Plasma cells	FLT3	0.0551765	0.574273	-0.0181506	0.753812
Plasma cells	PDGFRA	0.0645948	0.510637	-0.0874478	0.130089
Plasma cells	PIK3CA	-0.106695	0.276342	-0.101978	0.0773118
Plasma cells	DNMT3A	0.10949	0.263881	0.132966	0.0210251
Plasma cells	ANK1	-0.109901	0.262081	-0.196182	0.000619814
Plasma cells	IRS1	0.0903499	0.357017	-0.0137738	0.811894
Plasma cells	RPTOR	-0.105581	0.281416	-0.121662	0.0348744
Plasma cells	PTK2	0.215326	0.0268226	0.0718972	0.213577
Plasma cells	ANK2	-0.0450764	0.646363	0.00616759	0.915138
Plasma cells	TGFBR2	-0.112422	0.251227	-0.0975914	0.0910014
Plasma cells	DNMT1	-0.217459	0.025143	-0.173853	0.00247179
Plasma cells	STAT1	-0.067587	0.49061	-0.180892	0.00162524
Plasma cells	SYK	-0.195155	0.0449911	-0.0993616	0.0852602
Plasma cells	IKBKB	-0.00403054	0.967292	0.0490326	0.39663
Plasma cells	SPTBN2	-0.0246114	0.80197	-0.0507287	0.380479
Plasma cells	DICER1	-0.104623	0.285827	-0.0537589	0.352643
Plasma cells	SPTAN1	-0.125536	0.19944	-0.129897	0.0242079
Plasma cells	SPTBN1	-0.0865861	0.377481	-0.0316871	0.583966
Plasma cells	SPTBN4	-0.0844929	0.389164	0.0417985	0.470002
Plasma cells	SPTB	-0.0892891	0.362713	0.0233642	0.686416
Plasma cells	SCN1A	-0.0473761	0.629625	-0.0347676	0.547928
Plasma cells	LAMB2	-0.0850394	0.386093	-0.111519	0.0532655
Plasma cells	SCN4A	0.0146263	0.881704	0.0162708	0.77861
Plasma cells	SCN2A	-0.11707	0.232037	-0.111654	0.0529759
Plasma cells	SCN3A	-0.062747	0.52283	0.0335312	0.562261
Plasma cells	SCN11A	0.0851119	0.385687	0.0961222	0.0959975
Plasma cells	SCN8A	-0.0624365	0.524892	-0.0585678	0.311177
Plasma cells	SPTBN5	-0.0038091	0.969088	0.0800781	0.165824
Plasma cells	NRCAM	-0.262339	0.00659414	-0.0104809	0.8563
Plasma cells	NFASC	-0.188055	0.0535511	-0.119268	0.0386406
Plasma cells	SMC5	-0.139205	0.154693	-0.0443042	0.44378
Plasma cells	POLQ	-0.0255189	0.795126	-0.010903	0.850579
Plasma cells	MCM8	-0.134495	0.169271	-0.0383734	0.507185
Plasma cells	CHAF1A	-0.0475458	0.628398	-0.0114944	0.842578
Plasma cells	TIMELESS	-0.0797995	0.415539	-0.0828276	0.151718
Plasma cells	COL15A1	0.024672	0.801783	-0.0576173	0.319109
Plasma cells	COL21A1	-0.0756377	0.440939	-0.0270034	0.640766
Plasma cells	COL6A5	0.186024	0.0562327	0.0521377	0.367373
Plasma cells	COLGALT2	-0.13312	0.173714	-0.114309	0.0475433
Plasma cells	COL28A1	0.143163	0.143185	0.155237	0.0069666
Plasma cells	COL16A1	-0.156158	0.10993	-0.134414	0.0196539
Plasma cells	NRAS	-0.125602	0.199525	-0.139831	0.0151898
Plasma cells	SOS1	0.125427	0.200158	0.082967	0.151028
Plasma cells	FASN	0.271874	0.00493837	0.160727	0.00518836
Plasma cells	PPARGC1A	-0.0302729	0.758042	-0.0878239	0.128439
Plasma cells	NOS3	-0.0593721	0.545472	-0.0449172	0.437493
Plasma cells	TNRC6C	-0.0637002	0.516521	-0.0488527	0.398367
Plasma cells	AGO3	-0.205643	0.0344489	-0.119727	0.0378922
Plasma cells	TFRC	-0.0614303	0.531022	0.0406574	0.48222
Plasma cells	NCOR2	-0.130348	0.182928	-0.244405	1.8e-05
Plasma cells	TNRC6B	-0.038281	0.696835	-0.0616197	0.286592
Plasma cells	TNRC6A	-0.0158907	0.871561	0.0321882	0.57803
Plasma cells	TJP1	-0.170845	0.0799469	-0.0458457	0.428069
Plasma cells	CDH17	-0.0336544	0.731988	-0.134141	0.0199066
Plasma cells	NAT10	-0.2064	0.0337765	-0.0471509	0.415023
Plasma cells	POLR1A	-0.0690242	0.482018	-0.10077	0.0809044
Plasma cells	BMS1	-0.0694313	0.479432	-0.16499	0.00410151
Plasma cells	WDR3	0.0257202	0.793546	-0.074396	0.198047
Plasma cells	TNN	0.0134763	0.890945	-0.112658	0.0508624
Plasma cells	NID1	-0.101262	0.301672	-0.145525	0.0114805
Plasma cells	FGFR3	0.293248	0.00228279	0.0705295	0.222439
Plasma cells	HSPG2	-0.130514	0.182087	-0.183375	0.0013967
Plasma cells	PLCG1	0.0580801	0.554265	0.0323586	0.576017
Plasma cells	ITGB4	0.0167771	0.864464	-0.0893168	0.122005
Plasma cells	NOTCH2	-0.199039	0.0408105	-0.225649	7.83e-05
Plasma cells	ITGA2B	-0.22822	0.0186249	-0.0588853	0.308557
Plasma cells	ITGA9	-0.040897	0.677233	-0.0356993	0.537248
Plasma cells	SSRP1	-0.013598	0.889966	-0.119509	0.038246
Plasma cells	ITGA1	-0.0436362	0.656936	-0.149514	0.00938252
Plasma cells	RICTOR	-0.235857	0.0149352	-0.0919412	0.111417
Plasma cells	RUNX1	-0.0168679	0.863737	-0.0615744	0.286947
Plasma cells	PTCH1	-0.0723254	0.461261	0.0409271	0.479318
Plasma cells	HIST2H2BE	-0.0198606	0.83986	0.0971645	0.092431
Plasma cells	NCOA3	0.114438	0.242774	-0.00587051	0.919212
Plasma cells	HDAC6	0.0117742	0.904526	-0.0349117	0.54627
Plasma cells	ITGA8	0.216381	0.0258921	0.129754	0.0243663
Plasma cells	GATA3	0.385526	4.48e-05	0.314003	2.6e-08
Plasma cells	SMARCA2	0.0337256	0.731443	0.0728211	0.207736
Plasma cells	DROSHA	-0.171516	0.0787519	-0.0657929	0.255142
Plasma cells	ARID1B	-0.0925575	0.34534	-0.0624149	0.280407
Plasma cells	COL4A1	-0.0516966	0.598146	-0.0670652	0.246048
Plasma cells	NSUN2	-0.118841	0.225002	-0.0557918	0.334708
Plasma cells	PRKCD	0.138711	0.156175	0.107099	0.0634948
Plasma cells	NASP	-0.26861	0.00549855	-0.129576	0.0245644
Plasma cells	KMT2C	-0.0675218	0.491628	-1.96e-05	0.99973
Plasma cells	SETD2	-0.0211352	0.829733	0.0124572	0.829585
Plasma cells	KMT2D	-0.0238306	0.808411	-0.0860396	0.136413
Plasma cells	NID2	-0.0782836	0.425075	-0.0949771	0.100041
Plasma cells	LAMB1	-0.220223	0.0234881	-0.0667396	0.248353
Plasma cells	LAMC1	-0.169983	0.0815306	-0.195132	0.000663812
Plasma cells	LAMA1	-0.149546	0.126008	-0.0779254	0.177536
Plasma cells	LAMA2	0.0733288	0.455051	-0.042677	0.460713
Plasma cells	NF2	-0.0438928	0.655047	-0.1667	0.00372666
Plasma cells	NUMA1	0.0157443	0.872558	0.0192315	0.739666
Plasma cells	POLA2	-0.161166	0.0988526	-0.113229	0.0496929
Plasma cells	DBF4	-0.15942	0.102612	-0.0960319	0.0963116
Plasma cells	DDX11	-0.151946	0.119975	-0.0660778	0.253086
Plasma cells	SETX	-0.324174	0.000698843	-0.219441	0.000123934
Plasma cells	DAXX	-0.221821	0.0222979	-0.137934	0.0166403
Plasma cells	LSG1	0.0309998	0.752053	0.0577379	0.318095
Plasma cells	DDX24	-0.365645	0.000128994	-0.231312	5.09e-05
Plasma cells	ESF1	-0.0405233	0.68002	0.0481538	0.405159
Plasma cells	NOP14	-0.00539589	0.956222	-0.0560986	0.332052
Plasma cells	COL6A3	-0.0410459	0.675661	-0.108149	0.0609298
Plasma cells	LAMC3	0.00581411	0.952832	-0.092822	0.108016
T cells CD8	BRCA2	-0.0586561	0.550337	-0.0565042	0.328563
T cells CD8	BRIP1	-0.0282047	0.774113	0.0770639	0.182391
T cells CD8	ERCC2	-0.127194	0.193841	-0.0247201	0.669264
T cells CD8	ATM	-0.12717	0.193925	-0.081023	0.160869
T cells CD8	ATRX	-0.0922041	0.347193	-0.0804535	0.163842
T cells CD8	MYBL2	-0.00365267	0.970346	0.0788989	0.172166
T cells CD8	POLE	0.167701	0.0857411	0.124082	0.0313886
T cells CD8	RFC4	0.136459	0.162846	0.0774291	0.180321
T cells CD8	RBBP8	0.158028	0.105687	0.0197928	0.732354
T cells CD8	PRC1	0.00085649	0.993048	0.0641823	0.266985
T cells CD8	MSH2	0.00856992	0.930442	-0.0204795	0.723441
T cells CD8	BLM	0.185522	0.0569123	0.110331	0.0558698
T cells CD8	MSH6	0.0627456	0.522839	0.0132972	0.818288
T cells CD8	REV1	-0.00709883	0.942426	-0.0913671	0.113678
T cells CD8	FANCM	0.0417775	0.670682	0.07458	0.196937
T cells CD8	ATR	0.1628	0.0954356	0.0655983	0.256554
T cells CD8	RAD51C	-0.0724639	0.459798	-0.036126	0.532392
T cells CD8	DNA2	-0.0352681	0.719659	-0.0310786	0.591212
T cells CD8	PALB2	0.0671342	0.494123	0.0549715	0.341874
T cells CD8	NBN	-0.00779914	0.936757	-0.0259449	0.653915
T cells CD8	PRKDC	-0.0579641	0.554487	-0.0247605	0.668755
T cells CD8	PXDNL	-0.216617	0.0257265	-0.122571	0.0335284
T cells CD8	ERBB2	0.031423	0.74878	-0.0918453	0.111792
T cells CD8	COL1A1	-0.250271	0.00982966	-0.0841152	0.145364
T cells CD8	COL11A1	-0.108868	0.266618	0.0034363	0.952658
T cells CD8	COL2A1	-0.0638597	0.51547	-0.0439259	0.447685
T cells CD8	CDH1	-0.0100108	0.918778	-0.0854327	0.13921
T cells CD8	SMARCA4	-0.148087	0.129658	0.0385048	0.505731
T cells CD8	SRC	-0.0468654	0.633327	-0.0545291	0.345778
T cells CD8	ERBB3	0.03299	0.737084	-0.0778274	0.178083
T cells CD8	COL3A1	-0.244537	0.0116961	-0.0740532	0.200127
T cells CD8	COL12A1	-0.222249	0.0222168	-0.0055297	0.923887
T cells CD8	COL5A2	-0.263582	0.00633298	-0.0669363	0.246958
T cells CD8	PGR	-0.106902	0.275404	-0.098632	0.08759
T cells CD8	MEN1	-0.0633198	0.519034	-0.0700527	0.225589
T cells CD8	RTEL1	0.0350311	0.721466	0.133847	0.0201813
T cells CD8	MET	-0.122936	0.208963	0.0241188	0.676851
T cells CD8	NDC80	0.0503721	0.608099	0.0883452	0.126179
T cells CD8	TTK	-0.0522413	0.594835	0.0363696	0.529629
T cells CD8	ASPM	-0.0257653	0.793192	0.0638602	0.269398
T cells CD8	CDKN2A	-0.018591	0.849973	0.126702	0.0279546
T cells CD8	COL22A1	-0.132429	0.175977	-0.0188097	0.745175
T cells CD8	TRIP13	0.0267327	0.78561	0.0197646	0.73272
T cells CD8	E2F8	0.0637737	0.516036	0.00809029	0.888834
T cells CD8	TROAP	0.039998	0.683493	0.118222	0.0403898
T cells CD8	CENPE	-0.0608168	0.535721	0.0286277	0.620807
T cells CD8	ATAD2	0.0435955	0.657236	0.0167033	0.772883
T cells CD8	ATAD5	0.00571371	0.953646	-0.0210778	0.715704
T cells CD8	KIF15	0.0308445	0.753618	0.0412399	0.475962
T cells CD8	TACC3	0.0625543	0.524109	0.114907	0.0463847
T cells CD8	KNTC1	0.181087	0.063213	0.082719	0.152257
T cells CD8	ERCC6L	-0.0404577	0.68051	0.081287	0.159505
T cells CD8	WDHD1	-0.01912	0.845756	0.0378932	0.512517
T cells CD8	CENPF	-0.00385423	0.968722	0.0298896	0.60549
T cells CD8	NCAPD3	0.0195738	0.842142	-0.00246552	0.966023
T cells CD8	DEPDC1	-0.149934	0.125019	-0.0296807	0.608014
T cells CD8	MKI67	-0.106119	0.278955	0.0423509	0.464149
T cells CD8	STIL	-0.127472	0.19286	-0.00520322	0.928369
T cells CD8	RAD21	-0.00578383	0.953078	-0.0726134	0.209039
T cells CD8	NFE2L2	-0.0635766	0.516746	-0.106608	0.0647257
T cells CD8	CD274	0.174108	0.0742679	0.310691	3.7e-08
T cells CD8	COL14A1	-0.183003	0.0604247	-0.0931614	0.106728
T cells CD8	P3H1	-0.200928	0.0388984	-0.0339788	0.557051
T cells CD8	COL7A1	-0.0530569	0.58854	0.0601598	0.298185
T cells CD8	COL4A4	0.0910116	0.353491	0.00358178	0.950656
T cells CD8	COL24A1	-0.138044	0.158197	-0.19628	0.000615867
T cells CD8	COL4A3	0.165796	0.089412	0.0275048	0.634577
T cells CD8	TOP2A	0.0174472	0.858906	0.0863981	0.134781
T cells CD8	BRCA1	0.0148528	0.879886	-0.0115564	0.841739
T cells CD8	SMC4	-0.00521454	0.957691	0.0260677	0.652385
T cells CD8	BUB1B	0.0147368	0.880817	0.0208088	0.719179
T cells CD8	FOXM1	0.051062	0.603188	0.0794628	0.169111
T cells CD8	KIF23	-0.0106004	0.914117	0.041272	0.475619
T cells CD8	CDC6	-0.125522	0.199815	-0.0342158	0.554302
T cells CD8	ESPL1	-0.00554708	0.954996	0.027198	0.638361
T cells CD8	BUB1	-0.0746003	0.447249	0.0253889	0.660865
T cells CD8	PLK4	0.0202137	0.837051	0.0260067	0.653144
T cells CD8	NCAPD2	-0.0415146	0.672636	-0.00129744	0.982116
T cells CD8	ANLN	-0.145538	0.136599	0.044449	0.44229
T cells CD8	DLGAP5	-0.145841	0.135776	0.0463782	0.422718
T cells CD8	MCM4	-0.0331461	0.7355	-0.00605224	0.91672
T cells CD8	CLSPN	-0.178007	0.0679154	0.00838776	0.884775
T cells CD8	TICRR	0.0861416	0.379944	0.0234637	0.685152
T cells CD8	FANCI	0.0798757	0.41569	0.0637703	0.270074
T cells CD8	MCM10	-0.0145205	0.882554	0.016016	0.781988
T cells CD8	RAD54L	0.0483364	0.622691	0.0550361	0.341305
T cells CD8	KIF20B	-0.124833	0.202312	0.0228214	0.693329
T cells CD8	SMC2	-0.144698	0.138903	0.0076014	0.895512
T cells CD8	SPAG5	0.0477064	0.626722	0.0566926	0.32695
T cells CD8	KIF14	-0.0533106	0.587306	0.0413236	0.475067
T cells CD8	TPX2	-0.0555458	0.571149	0.0824042	0.153829
T cells CD8	SIRT1	-0.119416	0.222748	-0.142916	0.0130671
T cells CD8	PXDN	-0.342377	0.000327647	-0.191053	0.000863475
T cells CD8	STAT3	-0.0127717	0.896477	0.0152111	0.792689
T cells CD8	ACTB	0.0546993	0.577036	0.0514391	0.373836
T cells CD8	KIT	-0.246284	0.0109307	-0.116475	0.0434621
T cells CD8	HSP90AA1	-0.129385	0.18621	-0.0105927	0.854784
T cells CD8	HSP90AB1	0.101343	0.300777	-0.105038	0.0687914
T cells CD8	IGF1R	-0.243533	0.0118833	-0.127149	0.0274028
T cells CD8	CASP8	0.0701417	0.474936	0.0251905	0.663352
T cells CD8	TP53BP1	-0.0945018	0.335258	-0.0862065	0.135651
T cells CD8	CDKN1A	-0.112775	0.249735	0.0285287	0.621825
T cells CD8	HRAS	0.00174824	0.985826	0.172401	0.00268999
T cells CD8	FANCA	0.133064	0.173898	0.147198	0.0105547
T cells CD8	MDC1	0.050004	0.610726	-0.0483091	0.403644
T cells CD8	FANCD2	0.151066	0.122161	-0.0111861	0.846747
T cells CD8	TOPBP1	-0.031383	0.749457	-0.0419593	0.468294
T cells CD8	TOP3A	-0.0219113	0.823581	0.0121575	0.833624
T cells CD8	RECQL5	-0.0162682	0.868353	-0.00419419	0.942233
T cells CD8	REV3L	-0.084693	0.388038	-0.0603577	0.296595
T cells CD8	ERCC5	0.151286	0.121611	0.0443265	0.44355
T cells CD8	LIG4	-0.0990163	0.312576	-0.0183657	0.750991
T cells CD8	PPARG	-0.0449758	0.647099	-0.0818666	0.156541
T cells CD8	ALB	-0.128218	0.190249	0.0127646	0.825447
T cells CD8	COL17A1	0.0566546	0.564046	0.0576576	0.318769
T cells CD8	CREBBP	-0.0616877	0.529884	-0.173239	0.00256206
T cells CD8	EP300	-0.103601	0.290588	-0.166361	0.00379834
T cells CD8	NCOR1	-0.0768673	0.432924	-0.10887	0.0592166
T cells CD8	JAK2	0.0437831	0.655855	0.214362	0.000178811
T cells CD8	COL19A1	0.0295728	0.763471	-0.0877031	0.128967
T cells CD8	SOX2	0.0583967	0.552104	-0.0203462	0.725167
T cells CD8	ZEB1	-0.204695	0.0353071	-0.0851977	0.140305
T cells CD8	PTEN	-0.14912	0.127103	-0.155568	0.0068457
T cells CD8	FLT3	0.182708	0.0608478	0.22667	7.25e-05
T cells CD8	PDGFRA	-0.241748	0.0125396	-0.0236542	0.682735
T cells CD8	PIK3CA	-0.141952	0.146636	-0.166102	0.00385403
T cells CD8	DNMT3A	-0.0891306	0.363569	-0.11202	0.0521972
T cells CD8	ANK1	0.0367345	0.708518	0.0640706	0.26782
T cells CD8	IRS1	-0.146752	0.133321	-0.145249	0.0116398
T cells CD8	RPTOR	-0.198682	0.0411814	-0.0715801	0.215609
T cells CD8	PTK2	-0.0418319	0.66981	-0.213167	0.000194664
T cells CD8	ANK2	-0.144824	0.138555	-0.0925561	0.109034
T cells CD8	TGFBR2	-0.178644	0.0669195	-0.0710313	0.219157
T cells CD8	DNMT1	-0.0225762	0.818318	0.144564	0.012044
T cells CD8	STAT1	0.237484	0.0144131	0.363259	8.06e-11
T cells CD8	SYK	0.0621361	0.526892	-0.0116812	0.840054
T cells CD8	IKBKB	0.129078	0.187267	-0.0562457	0.330784
T cells CD8	SPTBN2	-0.051485	0.599647	-0.106541	0.0648946
T cells CD8	DICER1	-0.176165	0.0708586	-0.0987847	0.0870984
T cells CD8	SPTAN1	-0.104285	0.286906	-0.0241218	0.676812
T cells CD8	SPTBN1	-0.160879	0.0994631	-0.0585002	0.311737
T cells CD8	SPTBN4	-0.129057	0.187339	-0.0746393	0.19658
T cells CD8	SPTB	-0.06479	0.509357	-0.12788	0.0265199
T cells CD8	SCN1A	-0.154195	0.114528	0.0475576	0.411005
T cells CD8	LAMB2	-0.152763	0.117975	-0.0400761	0.48851
T cells CD8	SCN4A	-0.0652882	0.5061	-0.0285919	0.621243
T cells CD8	SCN2A	0.0516532	0.598994	0.00344388	0.952553
T cells CD8	SCN3A	-0.159535	0.102359	-0.0369824	0.522713
T cells CD8	SCN11A	0.031123	0.751465	-0.131683	0.022309
T cells CD8	SCN8A	-0.0420024	0.669013	-0.0288597	0.617979
T cells CD8	SPTBN5	-0.0042928	0.965165	-0.0837043	0.147417
T cells CD8	NRCAM	-0.0327445	0.73897	0.0133439	0.81766
T cells CD8	NFASC	-0.00809657	0.934351	-0.0675282	0.242795
T cells CD8	SMC5	-0.196655	0.043336	-0.073235	0.205157
T cells CD8	POLQ	0.096322	0.32599	-0.0153278	0.791135
T cells CD8	MCM8	-0.0988954	0.31317	-0.0196362	0.734391
T cells CD8	CHAF1A	-0.0497424	0.612596	0.049942	0.387921
T cells CD8	TIMELESS	-0.0529058	0.589604	0.0169592	0.769501
T cells CD8	COL15A1	-0.27315	0.0046115	-0.0544466	0.346509
T cells CD8	COL21A1	-0.0930507	0.342765	-0.188371	0.00102355
T cells CD8	COL6A5	0.0533344	0.587139	0.00705309	0.903011
T cells CD8	COLGALT2	0.037327	0.704034	0.0171579	0.766877
T cells CD8	COL28A1	0.166663	0.0877258	-0.0881513	0.127016
T cells CD8	COL16A1	-0.10881	0.266878	-0.00941763	0.870744
T cells CD8	NRAS	-0.178402	0.0672958	-0.00778312	0.893029
T cells CD8	SOS1	0.0116585	0.905583	-0.105654	0.06717
T cells CD8	FASN	-0.019543	0.84216	-0.112423	0.0513512
T cells CD8	PPARGC1A	-0.20688	0.0333553	-0.102245	0.076535
T cells CD8	NOS3	-0.0762406	0.437295	-0.0620496	0.283237
T cells CD8	TNRC6C	-0.0175588	0.858214	-0.0858251	0.137396
T cells CD8	AGO3	-0.168672	0.0839166	-0.112756	0.05066
T cells CD8	TFRC	-0.0652996	0.50543	-0.116887	0.0427213
T cells CD8	NCOR2	-0.161121	0.0989479	-0.0169499	0.769623
T cells CD8	TNRC6B	-0.168919	0.083457	-0.164637	0.00418291
T cells CD8	TNRC6A	-0.00448911	0.963573	-0.104542	0.070116
T cells CD8	TJP1	-0.127793	0.191732	-0.148753	0.00975421
T cells CD8	CDH17	-0.142565	0.144881	-0.0851961	0.140312
T cells CD8	NAT10	0.152456	0.118724	0.0147293	0.799114
T cells CD8	POLR1A	-0.101128	0.302316	-0.0526514	0.362665
T cells CD8	BMS1	-0.055274	0.573596	-0.00370422	0.948971
T cells CD8	WDR3	-0.182283	0.0614605	-0.132291	0.0216923
T cells CD8	TNN	-0.172397	0.0772033	-0.127747	0.0266784
T cells CD8	NID1	-0.28701	0.00285499	-0.133499	0.0205109
T cells CD8	FGFR3	0.0674462	0.492114	-0.112227	0.0517609
T cells CD8	HSPG2	-0.227005	0.0194619	-0.137165	0.0172617
T cells CD8	PLCG1	-0.107666	0.271968	0.00279818	0.961442
T cells CD8	ITGB4	-0.0524726	0.593202	0.162673	0.00470546
T cells CD8	NOTCH2	-0.152214	0.119316	-0.118932	0.0391959
T cells CD8	ITGA2B	0.00132528	0.989243	-0.0364796	0.528384
T cells CD8	ITGA9	-0.148352	0.129096	-0.0426384	0.461119
T cells CD8	SSRP1	-0.0946825	0.33433	-0.0334549	0.56315
T cells CD8	ITGA1	-0.26156	0.00676255	-0.103806	0.0721251
T cells CD8	RICTOR	-0.0300433	0.759821	-0.0273309	0.63672
T cells CD8	RUNX1	-0.240005	0.0132108	0.0268492	0.642675
T cells CD8	PTCH1	-0.136171	0.163971	-0.197268	0.000577172
T cells CD8	HIST2H2BE	-0.136702	0.16232	-0.0833481	0.149153
T cells CD8	NCOA3	-0.208632	0.0318566	-0.102185	0.0767087
T cells CD8	HDAC6	0.104779	0.28462	0.0589924	0.307677
T cells CD8	ITGA8	-0.158765	0.104049	-0.211625	0.000217082
T cells CD8	GATA3	0.0604128	0.538439	-0.0964179	0.0949746
T cells CD8	SMARCA2	-0.022828	0.816327	-0.066434	0.250531
T cells CD8	DROSHA	0.140213	0.151698	0.062712	0.27812
T cells CD8	ARID1B	-0.0364315	0.710815	-0.0874065	0.130271
T cells CD8	COL4A1	-0.362964	0.000145459	-0.141939	0.0137094
T cells CD8	NSUN2	-0.0356149	0.71702	-0.0197985	0.732279
T cells CD8	PRKCD	-0.0112906	0.908549	-0.0806951	0.162576
T cells CD8	NASP	0.0290249	0.767386	0.0275825	0.63362
T cells CD8	KMT2C	-0.0905463	0.355968	-0.16464	0.00418209
T cells CD8	SETD2	-0.121269	0.2156	-0.160532	0.00524362
T cells CD8	KMT2D	-0.00637835	0.948261	-0.0272043	0.638284
T cells CD8	NID2	-0.308021	0.00131751	-0.116799	0.0428786
T cells CD8	LAMB1	-0.164632	0.0917075	-0.01747	0.762762
T cells CD8	LAMC1	-0.176885	0.0697627	-0.154813	0.00712451
T cells CD8	LAMA1	-0.103347	0.291776	-0.0600544	0.299034
T cells CD8	LAMA2	-0.197782	0.0421264	-0.232204	4.75e-05
T cells CD8	NF2	-0.0318717	0.745688	-0.0851427	0.140562
T cells CD8	NUMA1	-1.51e-05	0.999918	-0.131522	0.0224747
T cells CD8	POLA2	0.0256141	0.794379	0.151703	0.00838228
T cells CD8	DBF4	-0.0185256	0.850495	0.033881	0.558188
T cells CD8	DDX11	0.120392	0.218961	-0.0119593	0.836299
T cells CD8	SETX	-0.0678748	0.489361	0.052383	0.36512
T cells CD8	DAXX	0.06202	0.527667	0.0326416	0.572683
T cells CD8	LSG1	-0.0669219	0.494895	-0.117336	0.0419252
T cells CD8	DDX24	-0.0469708	0.632053	0.0842942	0.144575
T cells CD8	ESF1	-0.154349	0.114161	-0.0900777	0.118888
T cells CD8	NOP14	-0.0390761	0.690855	-0.0556916	0.335578
T cells CD8	COL6A3	-0.231549	0.0171104	-0.116608	0.0432213
T cells CD8	LAMC3	-0.077105	0.4321	-0.0989487	0.0865728
T cells CD4 memory resting	BRCA2	0.0474917	0.628789	-0.0156981	0.78621
T cells CD4 memory resting	BRIP1	0.0336118	0.732315	-0.0875511	0.129634
T cells CD4 memory resting	ERCC2	0.0315643	0.748058	-0.022722	0.694599
T cells CD4 memory resting	ATM	0.246009	0.0110225	0.0517036	0.371381
T cells CD4 memory resting	ATRX	0.260943	0.00689864	0.163031	0.0045724
T cells CD4 memory resting	MYBL2	-0.23928	0.0134988	-0.191287	0.000850681
T cells CD4 memory resting	POLE	-0.242717	0.0121795	-0.191955	0.000815099
T cells CD4 memory resting	RFC4	-0.258248	0.00752205	-0.184653	0.00129091
T cells CD4 memory resting	RBBP8	0.00618453	0.949831	-0.000438185	0.99396
T cells CD4 memory resting	PRC1	-0.016583	0.866017	-0.0706708	0.221511
T cells CD4 memory resting	MSH2	-0.0913477	0.351709	-0.0509683	0.378231
T cells CD4 memory resting	BLM	-0.212953	0.0284016	-0.222088	0.000102039
T cells CD4 memory resting	MSH6	-0.0912218	0.352376	-0.00751868	0.896643
T cells CD4 memory resting	REV1	0.177624	0.0685189	0.114948	0.0463079
T cells CD4 memory resting	FANCM	-0.0111213	0.909915	-0.0378992	0.512451
T cells CD4 memory resting	ATR	-0.164816	0.0913485	-0.102258	0.0764979
T cells CD4 memory resting	RAD51C	-0.0410633	0.675994	-0.148396	0.00993293
T cells CD4 memory resting	DNA2	-0.00634131	0.948561	-0.0383732	0.507187
T cells CD4 memory resting	PALB2	-0.0784439	0.424125	-0.0330973	0.567333
T cells CD4 memory resting	NBN	0.133483	0.172533	0.0290535	0.61562
T cells CD4 memory resting	PRKDC	0.0852339	0.385003	0.0312991	0.588581
T cells CD4 memory resting	PXDNL	0.0230874	0.814277	0.0838904	0.146516
T cells CD4 memory resting	ERBB2	0.0917317	0.34968	0.0480015	0.406647
T cells CD4 memory resting	COL1A1	0.050431	0.607679	-0.00837724	0.884918
T cells CD4 memory resting	COL11A1	-0.140086	0.152074	-0.103057	0.0742144
T cells CD4 memory resting	COL2A1	0.0958353	0.328452	0.0329605	0.568937
T cells CD4 memory resting	CDH1	0.0591115	0.54724	0.0681109	0.238744
T cells CD4 memory resting	SMARCA4	0.0349899	0.72178	-0.144515	0.0120732
T cells CD4 memory resting	SRC	0.251141	0.00941088	-0.0202008	0.727053
T cells CD4 memory resting	ERBB3	0.129794	0.184812	0.0559132	0.333655
T cells CD4 memory resting	COL3A1	0.0484402	0.621943	-0.0147591	0.798716
T cells CD4 memory resting	COL12A1	0.0400426	0.683612	-0.0583916	0.312638
T cells CD4 memory resting	COL5A2	0.116591	0.233963	-0.00102593	0.985858
T cells CD4 memory resting	PGR	0.162559	0.0959328	0.173135	0.00257769
T cells CD4 memory resting	MEN1	-0.0100347	0.918685	0.0260311	0.65284
T cells CD4 memory resting	RTEL1	-0.138239	0.157602	-0.0975094	0.0912747
T cells CD4 memory resting	MET	0.248375	0.0102517	0.0774925	0.179964
T cells CD4 memory resting	NDC80	-0.0934758	0.340555	-0.156415	0.00654467
T cells CD4 memory resting	TTK	0.00172804	0.985974	-0.0903636	0.117717
T cells CD4 memory resting	ASPM	-0.0352124	0.720084	-0.0765272	0.185465
T cells CD4 memory resting	CDKN2A	-0.063801	0.515856	-0.138798	0.015965
T cells CD4 memory resting	COL22A1	0.296422	0.00203338	0.0128122	0.824807
T cells CD4 memory resting	TRIP13	-0.0461112	0.638809	-0.175738	0.00221264
T cells CD4 memory resting	E2F8	0.0390224	0.691259	0.0135588	0.814777
T cells CD4 memory resting	TROAP	-0.123351	0.207763	-0.211911	0.000212753
T cells CD4 memory resting	CENPE	0.0831385	0.396838	-0.0621435	0.282508
T cells CD4 memory resting	ATAD2	-0.02779	0.777348	-0.0312853	0.588747
T cells CD4 memory resting	ATAD5	0.0293078	0.765528	-0.109381	0.058028
T cells CD4 memory resting	KIF15	-0.151848	0.120218	-0.195694	0.000639915
T cells CD4 memory resting	TACC3	-0.109321	0.264623	-0.1738	0.00247943
T cells CD4 memory resting	KNTC1	-0.174824	0.0730675	-0.148631	0.0098149
T cells CD4 memory resting	ERCC6L	-0.0924823	0.345734	-0.114125	0.0479036
T cells CD4 memory resting	WDHD1	-0.0424126	0.665973	-0.0453128	0.433463
T cells CD4 memory resting	CENPF	-0.0520432	0.596235	-0.125516	0.0294671
T cells CD4 memory resting	NCAPD3	-0.0312568	0.750432	-0.0387532	0.502987
T cells CD4 memory resting	DEPDC1	0.00830174	0.932691	-0.030685	0.595922
T cells CD4 memory resting	MKI67	0.018407	0.851441	-0.0524293	0.364696
T cells CD4 memory resting	STIL	0.0792828	0.419171	-0.0409804	0.478745
T cells CD4 memory resting	RAD21	0.0496479	0.613273	0.0313175	0.588363
T cells CD4 memory resting	NFE2L2	0.175526	0.071905	0.153497	0.00763444
T cells CD4 memory resting	CD274	-0.142823	0.144148	-0.174415	0.00239177
T cells CD4 memory resting	COL14A1	0.06945	0.479313	0.0477271	0.409338
T cells CD4 memory resting	P3H1	-0.0387442	0.693349	-0.0764375	0.185982
T cells CD4 memory resting	COL7A1	0.0276433	0.778492	-0.057515	0.31997
T cells CD4 memory resting	COL4A4	0.0697806	0.477218	-8.85e-07	0.999988
T cells CD4 memory resting	COL24A1	0.164059	0.0928657	0.0252851	0.662166
T cells CD4 memory resting	COL4A3	-0.0151954	0.877137	-0.0363862	0.529441
T cells CD4 memory resting	TOP2A	-0.078049	0.426468	-0.217787	0.000139785
T cells CD4 memory resting	BRCA1	0.068637	0.484485	-0.0718206	0.214067
T cells CD4 memory resting	SMC4	0.0114192	0.907512	-0.0257217	0.656702
T cells CD4 memory resting	BUB1B	-0.0317464	0.746653	-0.0654902	0.25734
T cells CD4 memory resting	FOXM1	-0.046005	0.639582	-0.128254	0.0260775
T cells CD4 memory resting	KIF23	0.0470864	0.631724	-0.0341434	0.555141
T cells CD4 memory resting	CDC6	0.0746036	0.447228	-0.0680618	0.239084
T cells CD4 memory resting	ESPL1	-0.0396034	0.6869	-0.117771	0.0411657
T cells CD4 memory resting	BUB1	-0.0252029	0.797608	-0.136741	0.0176131
T cells CD4 memory resting	PLK4	-0.125457	0.200048	-0.0965252	0.0946058
T cells CD4 memory resting	NCAPD2	0.0389362	0.691906	-0.0248352	0.667816
T cells CD4 memory resting	ANLN	0.0376831	0.701344	-0.0438951	0.448003
T cells CD4 memory resting	DLGAP5	0.0116112	0.905964	-0.0538797	0.351561
T cells CD4 memory resting	MCM4	-0.0182655	0.85257	-0.00380394	0.9476
T cells CD4 memory resting	CLSPN	0.0990295	0.312511	-0.0169216	0.769997
T cells CD4 memory resting	TICRR	0.0141533	0.885503	-0.0939151	0.103911
T cells CD4 memory resting	FANCI	-0.0318575	0.745797	-0.0953904	0.0985662
T cells CD4 memory resting	MCM10	-0.039094	0.690721	-0.144199	0.0122644
T cells CD4 memory resting	RAD54L	-0.221627	0.0224179	-0.184829	0.00127693
T cells CD4 memory resting	KIF20B	0.0813755	0.40696	-0.00838095	0.884868
T cells CD4 memory resting	SMC2	0.0369659	0.706766	-0.0139903	0.808993
T cells CD4 memory resting	SPAG5	-0.113286	0.247578	-0.254299	7.92e-06
T cells CD4 memory resting	KIF14	0.0774452	0.430066	-0.0269573	0.641337
T cells CD4 memory resting	TPX2	-0.0536344	0.585035	-0.119799	0.037777
T cells CD4 memory resting	SIRT1	0.22742	0.0190539	0.169504	0.00317853
T cells CD4 memory resting	PXDN	0.201367	0.0384643	0.0899959	0.119225
T cells CD4 memory resting	STAT3	0.205266	0.0347883	0.153462	0.00764835
T cells CD4 memory resting	ACTB	-0.181013	0.0633233	-0.0692461	0.230989
T cells CD4 memory resting	KIT	0.351371	0.00022147	0.194243	0.00070327
T cells CD4 memory resting	HSP90AA1	0.247082	0.0106668	0.0862415	0.135492
T cells CD4 memory resting	HSP90AB1	-0.0404064	0.680893	0.00272351	0.96247
T cells CD4 memory resting	IGF1R	0.327176	0.00061873	0.203741	0.000374457
T cells CD4 memory resting	CASP8	0.183479	0.0597473	0.0448171	0.438516
T cells CD4 memory resting	TP53BP1	0.211195	0.0297671	0.153634	0.00757975
T cells CD4 memory resting	CDKN1A	0.158983	0.103568	0.174277	0.00241125
T cells CD4 memory resting	HRAS	-0.11079	0.258216	-0.0963457	0.0952236
T cells CD4 memory resting	FANCA	-0.273064	0.00462484	-0.220802	0.000112185
T cells CD4 memory resting	MDC1	-0.191503	0.0492399	-0.0585315	0.311477
T cells CD4 memory resting	FANCD2	-0.22796	0.0187633	-0.218482	0.000132904
T cells CD4 memory resting	TOPBP1	0.0104844	0.915053	-0.00238039	0.967195
T cells CD4 memory resting	TOP3A	0.00929708	0.924643	-0.0386282	0.504367
T cells CD4 memory resting	RECQL5	-0.0444182	0.651186	-0.116151	0.0440528
T cells CD4 memory resting	REV3L	0.116421	0.234651	0.127084	0.0274823
T cells CD4 memory resting	ERCC5	-0.0365159	0.710175	0.073823	0.201533
T cells CD4 memory resting	LIG4	0.244963	0.0113794	0.171152	0.00289158
T cells CD4 memory resting	PPARG	0.0801107	0.414315	-0.0126	0.827662
T cells CD4 memory resting	ALB	0.0682455	0.486986	-0.00402279	0.944589
T cells CD4 memory resting	COL17A1	0.0704957	0.472704	0.122621	0.0334552
T cells CD4 memory resting	CREBBP	0.210077	0.0306632	0.244082	1.85e-05
T cells CD4 memory resting	EP300	0.312729	0.00109916	0.221853	0.000103824
T cells CD4 memory resting	NCOR1	0.171686	0.0784513	0.169315	0.00321303
T cells CD4 memory resting	JAK2	0.0481639	0.623934	0.0436703	0.450333
T cells CD4 memory resting	COL19A1	-0.180876	0.0635271	0.0467479	0.419026
T cells CD4 memory resting	SOX2	-0.0405039	0.680165	0.0999647	0.0833724
T cells CD4 memory resting	ZEB1	0.178061	0.0678298	0.0961582	0.0958725
T cells CD4 memory resting	PTEN	0.289455	0.00261686	0.223368	9.28e-05
T cells CD4 memory resting	FLT3	-0.0310314	0.752172	-0.0765504	0.185331
T cells CD4 memory resting	PDGFRA	0.291194	0.00245858	0.0806083	0.16303
T cells CD4 memory resting	PIK3CA	0.158439	0.10477	0.143851	0.0124778
T cells CD4 memory resting	DNMT3A	0.0169468	0.863106	-0.0459381	0.427138
T cells CD4 memory resting	ANK1	0.0307206	0.754576	0.0492978	0.394078
T cells CD4 memory resting	IRS1	0.205706	0.0343921	0.221554	0.000106142
T cells CD4 memory resting	RPTOR	0.21698	0.0254738	0.113553	0.0490404
T cells CD4 memory resting	PTK2	0.124241	0.204479	0.184877	0.00127315
T cells CD4 memory resting	ANK2	-0.00592813	0.951908	-0.00206795	0.971499
T cells CD4 memory resting	TGFBR2	0.279931	0.00365811	0.163723	0.00440074
T cells CD4 memory resting	DNMT1	-0.113651	0.246049	-0.124303	0.0310863
T cells CD4 memory resting	STAT1	-0.137034	0.161291	-0.145272	0.0116262
T cells CD4 memory resting	SYK	-0.0128339	0.896114	0.0115999	0.841153
T cells CD4 memory resting	IKBKB	0.0980731	0.317231	0.0770926	0.182227
T cells CD4 memory resting	SPTBN2	-0.00897864	0.927217	0.0403114	0.48596
T cells CD4 memory resting	DICER1	0.152703	0.11812	0.130847	0.0231812
T cells CD4 memory resting	SPTAN1	-0.117369	0.230836	-0.0669324	0.246986
T cells CD4 memory resting	SPTBN1	0.192377	0.0481943	0.0157283	0.785808
T cells CD4 memory resting	SPTBN4	0.0581503	0.553786	0.0225599	0.696669
T cells CD4 memory resting	SPTB	-0.0485735	0.620983	0.0810222	0.160873
T cells CD4 memory resting	SCN1A	0.00777215	0.936976	-0.0535961	0.354106
T cells CD4 memory resting	LAMB2	0.0914136	0.35136	-0.00110099	0.984824
T cells CD4 memory resting	SCN4A	-0.0700898	0.475263	-0.0408173	0.480498
T cells CD4 memory resting	SCN2A	-0.00298204	0.975797	-0.00937368	0.871342
T cells CD4 memory resting	SCN3A	0.166355	0.0883214	-0.0049801	0.931433
T cells CD4 memory resting	SCN11A	-0.0111754	0.909478	0.159723	0.00547937
T cells CD4 memory resting	SCN8A	0.0384081	0.695878	0.0377797	0.513782
T cells CD4 memory resting	SPTBN5	0.019626	0.841727	-0.015951	0.782851
T cells CD4 memory resting	NRCAM	0.103191	0.29251	-0.104761	0.0695273
T cells CD4 memory resting	NFASC	-0.0429088	0.662303	0.192329	0.000795753
T cells CD4 memory resting	SMC5	0.170857	0.0799241	0.149663	0.00931101
T cells CD4 memory resting	POLQ	-0.146648	0.1336	-0.118188	0.0404481
T cells CD4 memory resting	MCM8	0.0501688	0.609549	-0.0706334	0.221756
T cells CD4 memory resting	CHAF1A	-0.068192	0.487328	-0.119097	0.0389213
T cells CD4 memory resting	TIMELESS	0.0514314	0.600566	-0.0882069	0.126775
T cells CD4 memory resting	COL15A1	0.107057	0.274705	-0.00838024	0.884877
T cells CD4 memory resting	COL21A1	0.143516	0.142193	0.108491	0.0601128
T cells CD4 memory resting	COL6A5	0.224538	0.0206688	0.16041	0.0052788
T cells CD4 memory resting	COLGALT2	0.07402	0.4508	-0.0295163	0.610003
T cells CD4 memory resting	COL28A1	-0.274651	0.00438308	-0.0594116	0.304246
T cells CD4 memory resting	COL16A1	-0.0352628	0.7197	-0.00928103	0.872603
T cells CD4 memory resting	NRAS	0.234724	0.0154389	0.0274152	0.635681
T cells CD4 memory resting	SOS1	0.0786361	0.422987	0.0882262	0.126692
T cells CD4 memory resting	FASN	-0.179537	0.0655443	-0.0863588	0.134959
T cells CD4 memory resting	PPARGC1A	0.33376	0.000471688	0.1424	0.0134027
T cells CD4 memory resting	NOS3	-0.0329651	0.737275	0.0267205	0.644271
T cells CD4 memory resting	TNRC6C	0.206619	0.0335838	0.162362	0.00474405
T cells CD4 memory resting	AGO3	0.0263454	0.788643	0.0784947	0.174381
T cells CD4 memory resting	TFRC	0.069904	0.476437	0.0127187	0.826064
T cells CD4 memory resting	NCOR2	0.147024	0.132596	0.0443427	0.443383
T cells CD4 memory resting	TNRC6B	0.149786	0.125395	0.185523	0.00122311
T cells CD4 memory resting	TNRC6A	0.252186	0.00910942	0.154089	0.00740115
T cells CD4 memory resting	TJP1	0.268162	0.00544828	0.264102	3.39e-06
T cells CD4 memory resting	CDH17	0.221899	0.0222497	0.150645	0.00885299
T cells CD4 memory resting	NAT10	-0.123766	0.206226	-0.0437474	0.449534
T cells CD4 memory resting	POLR1A	0.181694	0.0623194	0.0574595	0.320438
T cells CD4 memory resting	BMS1	0.0459899	0.639693	0.0843175	0.144464
T cells CD4 memory resting	WDR3	0.216379	0.0258932	0.121242	0.0355118
T cells CD4 memory resting	TNN	-0.00269191	0.978152	0.030187	0.601904
T cells CD4 memory resting	NID1	0.225982	0.0198452	0.1632	0.00452995
T cells CD4 memory resting	FGFR3	0.0412605	0.674526	0.0774408	0.180255
T cells CD4 memory resting	HSPG2	0.00711925	0.942261	0.0743082	0.198578
T cells CD4 memory resting	PLCG1	0.164572	0.0918353	-0.0364029	0.529253
T cells CD4 memory resting	ITGB4	0.073431	0.454421	0.0455792	0.430762
T cells CD4 memory resting	NOTCH2	0.199118	0.040729	0.14232	0.0134556
T cells CD4 memory resting	ITGA2B	0.14887	0.12775	-0.0029019	0.960013
T cells CD4 memory resting	ITGA9	0.118987	0.224425	-0.0827988	0.151861
T cells CD4 memory resting	SSRP1	-0.0128591	0.895911	0.00543442	0.925195
T cells CD4 memory resting	ITGA1	0.289347	0.00262701	0.111358	0.0536116
T cells CD4 memory resting	RICTOR	0.23731	0.01431	0.142563	0.013296
T cells CD4 memory resting	RUNX1	0.229364	0.0180268	0.123753	0.031845
T cells CD4 memory resting	PTCH1	0.171601	0.0786013	0.163335	0.00449633
T cells CD4 memory resting	HIST2H2BE	-0.0478595	0.62613	-0.0156819	0.786425
T cells CD4 memory resting	NCOA3	0.285591	0.00300197	0.103417	0.0732031
T cells CD4 memory resting	HDAC6	-0.0263296	0.788767	-0.0816665	0.15756
T cells CD4 memory resting	ITGA8	0.308537	0.00129178	0.21547	0.000165188
T cells CD4 memory resting	GATA3	0.0724154	0.460702	0.0286941	0.619996
T cells CD4 memory resting	SMARCA2	-0.118077	0.228017	-0.0122897	0.831842
T cells CD4 memory resting	DROSHA	-0.0529274	0.589999	-0.135374	0.0187883
T cells CD4 memory resting	ARID1B	0.238051	0.0140001	0.234837	3.87e-05
T cells CD4 memory resting	COL4A1	0.260512	0.00699526	0.122221	0.0340403
T cells CD4 memory resting	NSUN2	0.102994	0.293435	-0.0834645	0.148584
T cells CD4 memory resting	PRKCD	0.260362	0.00702919	0.0899507	0.119411
T cells CD4 memory resting	NASP	-0.122523	0.210857	-0.102114	0.0769171
T cells CD4 memory resting	KMT2C	0.230636	0.0173807	0.219143	0.000126664
T cells CD4 memory resting	SETD2	0.23626	0.0147597	0.130096	0.0239897
T cells CD4 memory resting	KMT2D	0.228605	0.0184217	0.0882784	0.126466
T cells CD4 memory resting	NID2	0.180372	0.0642796	0.0415623	0.472518
T cells CD4 memory resting	LAMB1	0.241807	0.0125174	0.0306948	0.595804
T cells CD4 memory resting	LAMC1	0.187753	0.0539431	0.19434	0.000698891
T cells CD4 memory resting	LAMA1	-0.0876874	0.371421	-0.0379984	0.511347
T cells CD4 memory resting	LAMA2	0.170339	0.0808567	0.206916	0.000301388
T cells CD4 memory resting	NF2	0.0738103	0.452087	0.051539	0.372907
T cells CD4 memory resting	NUMA1	0.158569	0.104483	0.125346	0.0296895
T cells CD4 memory resting	POLA2	-0.293118	0.00229359	-0.174803	0.00233792
T cells CD4 memory resting	DBF4	-0.00411295	0.966623	-0.0498731	0.388576
T cells CD4 memory resting	DDX11	0.110422	0.259813	-0.0271646	0.638774
T cells CD4 memory resting	SETX	0.045025	0.646739	-0.0146628	0.800002
T cells CD4 memory resting	DAXX	-0.0102267	0.917134	0.00222387	0.969351
T cells CD4 memory resting	LSG1	0.0341107	0.728495	-0.0382857	0.508156
T cells CD4 memory resting	DDX24	-0.00942328	0.923624	-0.00503051	0.93074
T cells CD4 memory resting	ESF1	0.188103	0.0534894	0.0399673	0.489692
T cells CD4 memory resting	NOP14	0.166714	0.087627	0.02969	0.607901
T cells CD4 memory resting	COL6A3	0.105536	0.281622	0.0420384	0.467455
T cells CD4 memory resting	LAMC3	0.295288	0.00211946	0.186699	0.00113678
T cells CD4 memory activated	BRCA2	0.0525261	0.592825	0.0710962	0.218736
T cells CD4 memory activated	BRIP1	0.148837	0.127836	0.189986	0.000924176
T cells CD4 memory activated	ERCC2	-0.15196	0.119942	-0.08574	0.137788
T cells CD4 memory activated	ATM	-0.126547	0.196137	-0.0614165	0.288187
T cells CD4 memory activated	ATRX	-0.119906	0.220841	-0.0330625	0.56774
T cells CD4 memory activated	MYBL2	0.232477	0.0164817	0.252888	8.93e-06
T cells CD4 memory activated	POLE	0.0761753	0.437689	0.0345998	0.549863
T cells CD4 memory activated	RFC4	0.21593	0.0262113	0.165022	0.00409403
T cells CD4 memory activated	RBBP8	0.258017	0.00757786	0.0400261	0.489053
T cells CD4 memory activated	PRC1	0.14548	0.136756	0.191831	0.000821562
T cells CD4 memory activated	MSH2	-0.018241	0.852765	0.111864	0.0525284
T cells CD4 memory activated	BLM	0.236649	0.0145917	0.117375	0.0418562
T cells CD4 memory activated	MSH6	0.133763	0.171627	0.236876	3.3e-05
T cells CD4 memory activated	REV1	-0.125966	0.198215	-0.179335	0.00178558
T cells CD4 memory activated	FANCM	0.0112857	0.908589	0.0759892	0.188584
T cells CD4 memory activated	ATR	0.0501918	0.609385	-0.11092	0.0545667
T cells CD4 memory activated	RAD51C	-0.010001	0.918957	0.0608269	0.29285
T cells CD4 memory activated	DNA2	0.0345434	0.725188	0.0676275	0.242101
T cells CD4 memory activated	PALB2	-0.0140201	0.886573	0.00378232	0.947897
T cells CD4 memory activated	NBN	0.0599674	0.541444	0.0275836	0.633607
T cells CD4 memory activated	PRKDC	0.140366	0.151249	0.190249	0.000908861
T cells CD4 memory activated	PXDNL	0.030289	0.757917	-0.0998074	0.0838615
T cells CD4 memory activated	ERBB2	-0.273216	0.00460116	-0.264846	3.17e-06
T cells CD4 memory activated	COL1A1	-0.102765	0.294517	0.170375	0.00302375
T cells CD4 memory activated	COL11A1	-0.00367992	0.970136	0.196863	0.000592753
T cells CD4 memory activated	COL2A1	-0.119516	0.222356	0.026047	0.652642
T cells CD4 memory activated	CDH1	-0.145902	0.13561	-0.190498	0.000894585
T cells CD4 memory activated	SMARCA4	-0.0222031	0.82127	-0.06324	0.274085
T cells CD4 memory activated	SRC	-0.249726	0.00983332	-0.273903	1.4e-06
T cells CD4 memory activated	ERBB3	-0.302671	0.00161296	-0.321491	1.15e-08
T cells CD4 memory activated	COL3A1	-0.0976013	0.319575	0.162622	0.00467671
T cells CD4 memory activated	COL12A1	-0.047928	0.625636	0.219819	0.000120558
T cells CD4 memory activated	COL5A2	-0.114294	0.24337	0.229453	5.87e-05
T cells CD4 memory activated	PGR	-0.148708	0.12817	-0.0284246	0.623288
T cells CD4 memory activated	MEN1	-0.221998	0.0221887	-0.0831265	0.150241
T cells CD4 memory activated	RTEL1	-0.127185	0.193874	0.0426713	0.460772
T cells CD4 memory activated	MET	0.0116376	0.905751	0.190004	0.000923144
T cells CD4 memory activated	NDC80	0.173012	0.0761387	0.236618	3.37e-05
T cells CD4 memory activated	TTK	0.199876	0.0399535	0.189731	0.000939244
T cells CD4 memory activated	ASPM	0.1678	0.0855523	0.268956	2.2e-06
T cells CD4 memory activated	CDKN2A	0.0163352	0.868001	0.173786	0.00248158
T cells CD4 memory activated	COL22A1	-0.116647	0.233737	-0.0309922	0.592245
T cells CD4 memory activated	TRIP13	0.265483	0.00595139	0.260295	4.73e-06
T cells CD4 memory activated	E2F8	-0.0239047	0.807827	-0.0614781	0.287704
T cells CD4 memory activated	TROAP	0.0556035	0.57131	0.235584	3.65e-05
T cells CD4 memory activated	CENPE	0.144856	0.138466	0.202908	0.000396211
T cells CD4 memory activated	ATAD2	0.230691	0.0173533	0.204463	0.000356524
T cells CD4 memory activated	ATAD5	0.0459167	0.640226	0.0801032	0.165691
T cells CD4 memory activated	KIF15	0.0960424	0.327402	0.165933	0.00389074
T cells CD4 memory activated	TACC3	0.186223	0.055965	0.160582	0.00522956
T cells CD4 memory activated	KNTC1	0.0416742	0.67145	0.0335173	0.562423
T cells CD4 memory activated	ERCC6L	0.108178	0.269682	0.251342	1.02e-05
T cells CD4 memory activated	WDHD1	0.135988	0.164546	0.245317	1.67e-05
T cells CD4 memory activated	CENPF	0.0867646	0.376495	0.199486	0.00049842
T cells CD4 memory activated	NCAPD3	0.0725438	0.459906	0.0565964	0.327773
T cells CD4 memory activated	DEPDC1	0.106387	0.277735	0.190308	0.000905496
T cells CD4 memory activated	MKI67	0.081862	0.404152	0.272643	1.57e-06
T cells CD4 memory activated	STIL	0.0424748	0.665512	0.166148	0.00384397
T cells CD4 memory activated	RAD21	0.150745	0.122966	0.112489	0.051213
T cells CD4 memory activated	NFE2L2	0.0479849	0.625225	-0.0310163	0.591957
T cells CD4 memory activated	CD274	0.379096	6.14e-05	0.515328	8.09e-22
T cells CD4 memory activated	COL14A1	-0.199327	0.0405139	-0.0316828	0.584017
T cells CD4 memory activated	P3H1	-0.118295	0.227153	0.117329	0.0419375
T cells CD4 memory activated	COL7A1	0.0771384	0.4319	0.162248	0.00477384
T cells CD4 memory activated	COL4A4	0.0716801	0.465279	-0.0757868	0.189767
T cells CD4 memory activated	COL24A1	-0.201795	0.0380451	-0.127112	0.0274477
T cells CD4 memory activated	COL4A3	0.0242842	0.804836	-0.0627136	0.278107
T cells CD4 memory activated	TOP2A	0.0210119	0.830712	0.137092	0.0173217
T cells CD4 memory activated	BRCA1	0.175512	0.0719275	0.134402	0.0196649
T cells CD4 memory activated	SMC4	0.129928	0.184355	0.156509	0.00651189
T cells CD4 memory activated	BUB1B	0.0946294	0.334602	0.184187	0.00132856
T cells CD4 memory activated	FOXM1	0.241757	0.0125363	0.296435	1.61e-07
T cells CD4 memory activated	KIF23	0.130272	0.183185	0.226381	7.41e-05
T cells CD4 memory activated	CDC6	0.0848949	0.386904	0.158337	0.00590511
T cells CD4 memory activated	ESPL1	0.027253	0.781541	0.125412	0.029603
T cells CD4 memory activated	BUB1	0.108483	0.268325	0.23455	3.96e-05
T cells CD4 memory activated	PLK4	0.141815	0.14703	0.165627	0.00395794
T cells CD4 memory activated	NCAPD2	0.135933	0.164718	0.208661	0.000267108
T cells CD4 memory activated	ANLN	0.118476	0.226436	0.238433	2.92e-05
T cells CD4 memory activated	DLGAP5	0.110809	0.258136	0.332238	3.45e-09
T cells CD4 memory activated	MCM4	0.208378	0.0320699	0.167237	0.00361544
T cells CD4 memory activated	CLSPN	0.0448705	0.647871	0.232145	4.77e-05
T cells CD4 memory activated	TICRR	0.137837	0.158827	0.132712	0.021274
T cells CD4 memory activated	FANCI	0.152414	0.118827	0.102912	0.0746252
T cells CD4 memory activated	MCM10	0.176064	0.0710241	0.255033	7.45e-06
T cells CD4 memory activated	RAD54L	0.0856741	0.382545	0.157539	0.00616372
T cells CD4 memory activated	KIF20B	0.0657354	0.503185	0.21188	0.000213215
T cells CD4 memory activated	SMC2	0.0831652	0.396686	0.229148	6.01e-05
T cells CD4 memory activated	SPAG5	0.105251	0.282929	0.0861916	0.135719
T cells CD4 memory activated	KIF14	0.0801786	0.413918	0.218934	0.000128604
T cells CD4 memory activated	TPX2	0.151164	0.121916	0.280635	7.48e-07
T cells CD4 memory activated	SIRT1	-0.0967635	0.323767	-0.118734	0.0395246
T cells CD4 memory activated	PXDN	-0.119953	0.220659	0.101581	0.0784782
T cells CD4 memory activated	STAT3	0.147673	0.130875	0.162243	0.0047753
T cells CD4 memory activated	ACTB	0.367653	0.000105736	0.277011	1.05e-06
T cells CD4 memory activated	KIT	-0.25133	0.00935582	-0.224697	8.41e-05
T cells CD4 memory activated	HSP90AA1	0.0918294	0.349165	0.156017	0.0066845
T cells CD4 memory activated	HSP90AB1	0.332948	0.000487904	0.165762	0.00392809
T cells CD4 memory activated	IGF1R	-0.149113	0.127123	-0.0736986	0.202296
T cells CD4 memory activated	CASP8	0.196566	0.0434332	-0.017821	0.758143
T cells CD4 memory activated	TP53BP1	-0.223794	0.0211045	-0.200571	0.000463628
T cells CD4 memory activated	CDKN1A	0.150745	0.122966	0.0632442	0.274053
T cells CD4 memory activated	HRAS	0.196611	0.0433836	0.0756077	0.190819
T cells CD4 memory activated	FANCA	0.0564117	0.565721	0.137467	0.017015
T cells CD4 memory activated	MDC1	0.161226	0.0987269	0.13876	0.0159941
T cells CD4 memory activated	FANCD2	0.127764	0.191836	0.100976	0.080283
T cells CD4 memory activated	TOPBP1	0.0370547	0.706094	0.0419815	0.468058
T cells CD4 memory activated	TOP3A	0.0678764	0.489351	0.120935	0.0359831
T cells CD4 memory activated	RECQL5	-0.216758	0.0256277	-0.278456	9.18e-07
T cells CD4 memory activated	REV3L	-0.01394	0.887218	-0.0136171	0.813995
T cells CD4 memory activated	ERCC5	-0.105484	0.281858	-0.31505	2.32e-08
T cells CD4 memory activated	LIG4	-0.0347552	0.723571	-0.122518	0.0336047
T cells CD4 memory activated	PPARG	-0.232858	0.0163005	-0.306491	5.75e-08
T cells CD4 memory activated	ALB	-0.0778448	0.427683	-0.0704644	0.222867
T cells CD4 memory activated	COL17A1	0.148086	0.12979	0.124156	0.0312871
T cells CD4 memory activated	CREBBP	-0.112927	0.24909	-0.152935	0.00786221
T cells CD4 memory activated	EP300	-0.162534	0.0959858	-0.183305	0.00140269
T cells CD4 memory activated	NCOR1	-0.123342	0.207799	-0.0670244	0.246336
T cells CD4 memory activated	JAK2	0.289716	0.00259253	0.341462	1.18e-09
T cells CD4 memory activated	COL19A1	-0.0155884	0.873985	-0.0100418	0.86226
T cells CD4 memory activated	SOX2	-0.0601734	0.540053	-0.0426452	0.461048
T cells CD4 memory activated	ZEB1	-0.152292	0.119126	0.044157	0.445296
T cells CD4 memory activated	PTEN	-0.0346151	0.72464	-0.00294389	0.959435
T cells CD4 memory activated	FLT3	0.261695	0.00673308	0.163449	0.00446796
T cells CD4 memory activated	PDGFRA	-0.141255	0.14865	0.025674	0.657297
T cells CD4 memory activated	PIK3CA	0.0125519	0.898385	-0.0146329	0.800401
T cells CD4 memory activated	DNMT3A	-0.298155	0.00190778	-0.161962	0.0048496
T cells CD4 memory activated	ANK1	0.0233724	0.812026	0.125458	0.0295432
T cells CD4 memory activated	IRS1	-0.0782031	0.425552	-0.112977	0.050206
T cells CD4 memory activated	RPTOR	-0.144137	0.140456	-0.00799752	0.890101
T cells CD4 memory activated	PTK2	0.0264034	0.788189	-0.204562	0.000354127
T cells CD4 memory activated	ANK2	-0.116927	0.232608	0.0419724	0.468155
T cells CD4 memory activated	TGFBR2	-0.0433032	0.659391	-0.0220286	0.703472
T cells CD4 memory activated	DNMT1	0.20541	0.0346584	0.191278	0.000851159
T cells CD4 memory activated	STAT1	0.483801	1.49e-07	0.476584	1.79e-18
T cells CD4 memory activated	SYK	0.184923	0.0577317	0.00583902	0.919644
T cells CD4 memory activated	IKBKB	-0.0343198	0.726896	-0.229433	5.88e-05
T cells CD4 memory activated	SPTBN2	-0.139009	0.155281	0.0190387	0.742183
T cells CD4 memory activated	DICER1	-0.149741	0.125511	0.00639787	0.911983
T cells CD4 memory activated	SPTAN1	-0.0656148	0.50397	-0.0239411	0.679099
T cells CD4 memory activated	SPTBN1	-0.143259	0.142916	0.0135845	0.814433
T cells CD4 memory activated	SPTBN4	-0.18213	0.0616828	-0.20602	0.000320531
T cells CD4 memory activated	SPTB	-0.0564299	0.565595	-0.190306	0.000905572
T cells CD4 memory activated	SCN1A	0.00495385	0.959805	-0.0121098	0.834268
T cells CD4 memory activated	LAMB2	-0.215687	0.0263844	-0.0782396	0.175789
T cells CD4 memory activated	SCN4A	-0.234432	0.0155712	-0.179835	0.00173257
T cells CD4 memory activated	SCN2A	0.0830538	0.397321	-0.0845389	0.143409
T cells CD4 memory activated	SCN3A	-0.052867	0.590424	-0.0876527	0.129188
T cells CD4 memory activated	SCN11A	-0.0339136	0.730003	-0.336097	2.21e-09
T cells CD4 memory activated	SCN8A	-0.00530591	0.956951	-0.0328987	0.569661
T cells CD4 memory activated	SPTBN5	-0.086218	0.37952	-0.327118	6.16e-09
T cells CD4 memory activated	NRCAM	0.00724598	0.941235	0.116437	0.0435325
T cells CD4 memory activated	NFASC	0.0155846	0.874015	0.0177349	0.759275
T cells CD4 memory activated	SMC5	-0.121314	0.215427	-0.0248889	0.66714
T cells CD4 memory activated	POLQ	0.144787	0.138656	0.0475551	0.41103
T cells CD4 memory activated	MCM8	0.111157	0.256636	0.138529	0.0161727
T cells CD4 memory activated	CHAF1A	0.0471102	0.631551	0.115757	0.0447814
T cells CD4 memory activated	TIMELESS	0.0679247	0.489041	0.0932797	0.106282
T cells CD4 memory activated	COL15A1	-0.0680621	0.48816	0.15704	0.00633018
T cells CD4 memory activated	COL21A1	-0.254082	0.00858379	-0.180032	0.00171203
T cells CD4 memory activated	COL6A5	-0.0884673	0.367165	-0.140072	0.0150136
T cells CD4 memory activated	COLGALT2	-0.00208598	0.983069	-0.0316321	0.58462
T cells CD4 memory activated	COL28A1	-0.0453853	0.644105	-0.163025	0.0045738
T cells CD4 memory activated	COL16A1	-0.0135073	0.890696	0.137623	0.0168887
T cells CD4 memory activated	NRAS	0.0798527	0.415825	0.19538	0.000653172
T cells CD4 memory activated	SOS1	-0.118433	0.226605	-0.135596	0.0185931
T cells CD4 memory activated	FASN	-0.166163	0.0886945	-0.228788	6.17e-05
T cells CD4 memory activated	PPARGC1A	-0.190215	0.0508159	-0.120691	0.0363619
T cells CD4 memory activated	NOS3	-0.104035	0.288557	-0.0383231	0.507742
T cells CD4 memory activated	TNRC6C	-0.240285	0.013101	-0.245192	1.69e-05
T cells CD4 memory activated	AGO3	-0.075382	0.442489	0.0830377	0.150678
T cells CD4 memory activated	TFRC	0.0315981	0.747797	0.00876857	0.879582
T cells CD4 memory activated	NCOR2	0.112948	0.249004	0.164728	0.00416172
T cells CD4 memory activated	TNRC6B	-0.0659403	0.501852	-0.0619489	0.284021
T cells CD4 memory activated	TNRC6A	-0.227912	0.0187893	-0.24722	1.43e-05
T cells CD4 memory activated	TJP1	-0.0196472	0.841558	-0.11102	0.0543474
T cells CD4 memory activated	CDH17	-0.00870486	0.929431	0.0149943	0.795579
T cells CD4 memory activated	NAT10	0.21525	0.0266985	0.0829219	0.151251
T cells CD4 memory activated	POLR1A	-7.77e-05	0.999369	0.134388	0.019678
T cells CD4 memory activated	BMS1	0.194797	0.0453934	0.181707	0.00154665
T cells CD4 memory activated	WDR3	0.0772559	0.431197	0.122562	0.0335406
T cells CD4 memory activated	TNN	0.0299372	0.760643	-0.0132431	0.819014
T cells CD4 memory activated	NID1	-0.109283	0.26479	0.112736	0.0507031
T cells CD4 memory activated	FGFR3	-0.034496	0.72555	-0.275953	1.16e-06
T cells CD4 memory activated	HSPG2	-0.125636	0.199402	-0.0382247	0.508833
T cells CD4 memory activated	PLCG1	-0.164182	0.092617	-0.0489147	0.397768
T cells CD4 memory activated	ITGB4	0.136158	0.164013	0.14989	0.00920324
T cells CD4 memory activated	NOTCH2	0.073252	0.455524	0.0776171	0.179262
T cells CD4 memory activated	ITGA2B	-0.137444	0.16003	-0.0411939	0.476455
T cells CD4 memory activated	ITGA9	0.0240042	0.807043	-0.0102056	0.860035
T cells CD4 memory activated	SSRP1	0.100818	0.30381	0.202754	0.00040034
T cells CD4 memory activated	ITGA1	-0.0764559	0.435997	0.124547	0.030754
T cells CD4 memory activated	RICTOR	-0.0147014	0.881101	0.00619655	0.914742
T cells CD4 memory activated	RUNX1	-0.0455459	0.642931	0.023565	0.683866
T cells CD4 memory activated	PTCH1	-0.252449	0.00903481	-0.224212	8.72e-05
T cells CD4 memory activated	HIST2H2BE	-0.237282	0.0143217	-0.0661251	0.252745
T cells CD4 memory activated	NCOA3	-0.137863	0.158749	-0.0727669	0.208075
T cells CD4 memory activated	HDAC6	-0.191758	0.0489324	-0.183891	0.00135301
T cells CD4 memory activated	ITGA8	-0.249583	0.00987689	-0.25977	4.95e-06
T cells CD4 memory activated	GATA3	-0.298463	0.00188626	-0.318109	1.67e-08
T cells CD4 memory activated	SMARCA2	0.078827	0.421858	-0.0128037	0.82492
T cells CD4 memory activated	DROSHA	0.0366428	0.709213	0.0499837	0.387524
T cells CD4 memory activated	ARID1B	-0.0554852	0.57213	-0.101414	0.0789741
T cells CD4 memory activated	COL4A1	-0.0795364	0.41768	0.099157	0.0859085
T cells CD4 memory activated	NSUN2	0.164742	0.0914956	0.13048	0.0235735
T cells CD4 memory activated	PRKCD	-0.164123	0.0927362	-0.239779	2.62e-05
T cells CD4 memory activated	NASP	0.0989738	0.312785	0.112216	0.0517846
T cells CD4 memory activated	KMT2C	-0.0962345	0.326432	-0.159246	0.00562262
T cells CD4 memory activated	SETD2	-0.165164	0.0906565	-0.148756	0.00975248
T cells CD4 memory activated	KMT2D	-0.14185	0.146929	-0.0719572	0.213194
T cells CD4 memory activated	NID2	-0.0540139	0.582378	0.127218	0.0273182
T cells CD4 memory activated	LAMB1	-0.111471	0.255285	-0.0370191	0.5223
T cells CD4 memory activated	LAMC1	0.00384294	0.968813	0.0284409	0.623089
T cells CD4 memory activated	LAMA1	0.115747	0.237392	0.181474	0.0015688
T cells CD4 memory activated	LAMA2	-0.0894508	0.361841	-0.0450089	0.436557
T cells CD4 memory activated	NF2	0.0385203	0.695033	0.0815916	0.157942
T cells CD4 memory activated	NUMA1	-0.338298	0.000389842	-0.360027	1.22e-10
T cells CD4 memory activated	POLA2	0.131582	0.178783	0.242963	2.03e-05
T cells CD4 memory activated	DBF4	0.150019	0.124802	0.237572	3.12e-05
T cells CD4 memory activated	DDX11	-0.0211595	0.82954	-0.0123883	0.830513
T cells CD4 memory activated	SETX	0.046398	0.636722	0.17616	0.00215806
T cells CD4 memory activated	DAXX	0.142031	0.146408	0.162263	0.00477006
T cells CD4 memory activated	LSG1	0.00609587	0.950549	-0.0927467	0.108304
T cells CD4 memory activated	DDX24	0.143271	0.142881	0.241344	2.31e-05
T cells CD4 memory activated	ESF1	0.0602201	0.539738	0.043933	0.447611
T cells CD4 memory activated	NOP14	0.127232	0.193708	0.00391483	0.946074
T cells CD4 memory activated	COL6A3	-0.103563	0.290766	0.128318	0.0260025
T cells CD4 memory activated	LAMC3	-0.201361	0.0384707	-0.174613	0.00236422
T cells follicular helper	BRCA2	0.107931	0.270783	-0.0222507	0.700625
T cells follicular helper	BRIP1	0.151372	0.121397	0.0509939	0.377991
T cells follicular helper	ERCC2	-0.0830344	0.397431	-0.0716866	0.214925
T cells follicular helper	ATM	-0.1061	0.279041	-0.148109	0.0100789
T cells follicular helper	ATRX	-0.0513191	0.601362	0.00114508	0.984216
T cells follicular helper	MYBL2	0.100879	0.303002	-0.0144096	0.803384
T cells follicular helper	POLE	0.300568	0.00174472	0.207893	0.000281721
T cells follicular helper	RFC4	0.141406	0.148024	0.0209436	0.717438
T cells follicular helper	RBBP8	0.163157	0.0947016	0.00117907	0.983747
T cells follicular helper	PRC1	0.104688	0.285525	0.0340237	0.55653
T cells follicular helper	MSH2	-0.00591984	0.951933	-0.0539723	0.350733
T cells follicular helper	BLM	0.233441	0.0160272	0.0767753	0.184039
T cells follicular helper	MSH6	0.0130842	0.8941	-0.0525627	0.363476
T cells follicular helper	REV1	0.206768	0.0334532	0.13291	0.0210801
T cells follicular helper	FANCM	0.152751	0.118004	0.132538	0.0214465
T cells follicular helper	ATR	0.240298	0.0130959	0.173165	0.00257315
T cells follicular helper	RAD51C	0.052412	0.593085	-0.083278	0.149496
T cells follicular helper	DNA2	0.113906	0.244985	0.0371592	0.520725
T cells follicular helper	PALB2	0.193795	0.0465363	0.097425	0.0915565
T cells follicular helper	NBN	-0.0549164	0.576082	-0.00113639	0.984336
T cells follicular helper	PRKDC	-0.0138398	0.887871	-0.0614757	0.287722
T cells follicular helper	PXDNL	-0.145744	0.136039	-0.166884	0.00368808
T cells follicular helper	ERBB2	0.0185858	0.8498	0.101307	0.0792895
T cells follicular helper	COL1A1	-0.477411	3.26e-07	-0.384485	4.84e-12
T cells follicular helper	COL11A1	-0.371532	8.81e-05	-0.265022	3.12e-06
T cells follicular helper	COL2A1	-0.136789	0.16205	-0.133636	0.0203812
T cells follicular helper	CDH1	-0.0634859	0.517346	0.11995	0.0375341
T cells follicular helper	SMARCA4	0.0268383	0.784467	0.0807724	0.162172
T cells follicular helper	SRC	-0.0395751	0.687112	0.0934938	0.105478
T cells follicular helper	ERBB3	0.165655	0.0896874	0.21533	0.000166856
T cells follicular helper	COL3A1	-0.496446	9.5e-08	-0.386069	3.89e-12
T cells follicular helper	COL12A1	-0.491286	1.34e-07	-0.360915	1.09e-10
T cells follicular helper	COL5A2	-0.49098	9.12e-08	-0.364168	7.18e-11
T cells follicular helper	PGR	-0.160896	0.0994279	-0.305295	6.51e-08
T cells follicular helper	MEN1	0.0591986	0.546649	0.0547177	0.34411
T cells follicular helper	RTEL1	0.236975	0.0144522	0.0281552	0.626585
T cells follicular helper	MET	-0.208514	0.0321268	-0.0669322	0.246987
T cells follicular helper	NDC80	0.0929651	0.343211	0.0259408	0.653967
T cells follicular helper	TTK	0.0718349	0.464314	-0.000464898	0.993591
T cells follicular helper	ASPM	0.0360936	0.71338	0.0139451	0.809599
T cells follicular helper	CDKN2A	-0.158452	0.104742	-0.0573042	0.32175
T cells follicular helper	COL22A1	-0.225729	0.0199876	-0.0123485	0.83105
T cells follicular helper	TRIP13	0.00730539	0.940754	-0.0701554	0.224907
T cells follicular helper	E2F8	0.242212	0.0123659	0.177622	0.00197856
T cells follicular helper	TROAP	0.0986724	0.313743	0.0782237	0.175877
T cells follicular helper	CENPE	0.0540453	0.582158	0.0746514	0.196507
T cells follicular helper	ATAD2	0.0655116	0.504643	-0.00938145	0.871236
T cells follicular helper	ATAD5	0.184703	0.0580357	0.0537327	0.352878
T cells follicular helper	KIF15	0.07827	0.425155	0.00821085	0.887188
T cells follicular helper	TACC3	0.18133	0.062854	0.126096	0.0287189
T cells follicular helper	KNTC1	0.256322	0.00799757	0.172655	0.00265058
T cells follicular helper	ERCC6L	0.0685664	0.484935	0.0383477	0.50747
T cells follicular helper	WDHD1	0.0334134	0.733836	0.0163744	0.777236
T cells follicular helper	CENPF	0.11539	0.23885	0.016823	0.771301
T cells follicular helper	NCAPD3	0.1671	0.0868856	0.000238499	0.996712
T cells follicular helper	DEPDC1	-0.0423617	0.66635	-0.017739	0.759221
T cells follicular helper	MKI67	0.0493187	0.615631	-0.0267587	0.643797
T cells follicular helper	STIL	-0.00646405	0.947567	0.0128183	0.824724
T cells follicular helper	RAD21	0.00965818	0.921726	-0.0650702	0.260411
T cells follicular helper	NFE2L2	0.040794	0.677541	0.04987	0.388605
T cells follicular helper	CD274	-0.120969	0.216745	-0.0397913	0.491608
T cells follicular helper	COL14A1	-0.309251	0.00125695	-0.38847	2.79e-12
T cells follicular helper	P3H1	-0.26917	0.00526914	-0.255468	7.17e-06
T cells follicular helper	COL7A1	-0.102653	0.294548	0.0245337	0.671612
T cells follicular helper	COL4A4	-0.151222	0.121772	-0.179495	0.00176839
T cells follicular helper	COL24A1	-0.181602	0.062453	-0.161612	0.00494348
T cells follicular helper	COL4A3	-0.0268623	0.784596	-0.126781	0.0278562
T cells follicular helper	TOP2A	0.21852	0.0246049	0.154615	0.00719905
T cells follicular helper	BRCA1	0.111965	0.253171	0.0331071	0.567217
T cells follicular helper	SMC4	0.155257	0.112022	0.0574461	0.320551
T cells follicular helper	BUB1B	0.128711	0.188534	0.0150108	0.795358
T cells follicular helper	FOXM1	0.0873017	0.373536	-0.00895713	0.877013
T cells follicular helper	KIF23	0.0338718	0.730323	0.0324792	0.574595
T cells follicular helper	CDC6	0.0169636	0.862972	0.00758974	0.895672
T cells follicular helper	ESPL1	0.0597683	0.542789	0.0140455	0.808254
T cells follicular helper	BUB1	0.0759253	0.439198	-0.0286166	0.620942
T cells follicular helper	PLK4	0.121277	0.215568	0.0186298	0.74753
T cells follicular helper	NCAPD2	0.05213	0.595621	0.0218917	0.705229
T cells follicular helper	ANLN	-0.154153	0.114627	-0.0619002	0.2844
T cells follicular helper	DLGAP5	-0.0232614	0.812903	0.0222721	0.700351
T cells follicular helper	MCM4	0.0329748	0.736816	-0.049682	0.390398
T cells follicular helper	CLSPN	-0.0516975	0.59868	-0.0273966	0.63591
T cells follicular helper	TICRR	0.19083	0.0500587	0.0550505	0.341179
T cells follicular helper	FANCI	0.18655	0.0555288	0.0370367	0.522102
T cells follicular helper	MCM10	-0.00907907	0.926405	-0.0774218	0.180362
T cells follicular helper	RAD54L	0.130288	0.183133	0.0411769	0.476637
T cells follicular helper	KIF20B	-0.0571643	0.560539	-0.0179941	0.755867
T cells follicular helper	SMC2	-0.0739358	0.451317	-0.089634	0.120723
T cells follicular helper	SPAG5	0.266373	0.00591444	0.0921556	0.110581
T cells follicular helper	KIF14	0.0385533	0.694785	0.0183061	0.751772
T cells follicular helper	TPX2	-0.00387435	0.968545	-0.0246862	0.669691
T cells follicular helper	SIRT1	-0.100669	0.304528	-0.100107	0.0829323
T cells follicular helper	PXDN	-0.551372	9.06e-10	-0.400499	5.04e-13
T cells follicular helper	STAT3	-0.0647051	0.50932	-0.0271759	0.638634
T cells follicular helper	ACTB	-0.271209	0.00504815	-0.191049	0.00086374
T cells follicular helper	KIT	-0.0542729	0.580568	-0.0283023	0.624784
T cells follicular helper	HSP90AA1	-0.124972	0.201807	-0.04216	0.466168
T cells follicular helper	HSP90AB1	-0.0207724	0.83237	-0.139163	0.015687
T cells follicular helper	IGF1R	-0.276972	0.00405001	-0.0971948	0.092329
T cells follicular helper	CASP8	0.0183642	0.851782	0.134837	0.0192687
T cells follicular helper	TP53BP1	-0.0389756	0.69161	0.0179645	0.756257
T cells follicular helper	CDKN1A	-0.159705	0.10199	-0.0241724	0.676172
T cells follicular helper	HRAS	0.117596	0.22954	0.106138	0.065921
T cells follicular helper	FANCA	0.212264	0.0289302	0.097338	0.0918478
T cells follicular helper	MDC1	0.0522964	0.594446	-0.152074	0.00822235
T cells follicular helper	FANCD2	0.227879	0.0188068	-0.0224491	0.698086
T cells follicular helper	TOPBP1	0.115108	0.240007	0.0509145	0.378735
T cells follicular helper	TOP3A	-0.00355699	0.971133	-0.0664902	0.25013
T cells follicular helper	RECQL5	0.149437	0.126168	0.10038	0.0820913
T cells follicular helper	REV3L	-0.191187	0.0496233	-0.196173	0.000620206
T cells follicular helper	ERCC5	0.212712	0.0285857	0.132191	0.0217923
T cells follicular helper	LIG4	0.014364	0.883811	0.0615788	0.286913
T cells follicular helper	PPARG	0.0142681	0.884581	0.0945294	0.101658
T cells follicular helper	ALB	0.144262	0.140108	0.0200699	0.728752
T cells follicular helper	COL17A1	-0.0623024	0.525785	0.0351012	0.544092
T cells follicular helper	CREBBP	0.0461902	0.638234	-0.0193848	0.737666
T cells follicular helper	EP300	0.0432933	0.659464	0.024551	0.671395
T cells follicular helper	NCOR1	-0.187264	0.054698	-0.0316693	0.584177
T cells follicular helper	JAK2	-0.113342	0.247344	-0.0303238	0.600257
T cells follicular helper	COL19A1	-0.112142	0.252419	-0.184386	0.00131238
T cells follicular helper	SOX2	0.328592	0.000583963	0.0857117	0.137919
T cells follicular helper	ZEB1	-0.35605	0.000179802	-0.341136	1.22e-09
T cells follicular helper	PTEN	-0.270334	0.00506859	-0.14872	0.00977038
T cells follicular helper	FLT3	-0.03763	0.701745	-0.152364	0.00809941
T cells follicular helper	PDGFRA	-0.38115	5.56e-05	-0.361008	1.07e-10
T cells follicular helper	PIK3CA	-0.124359	0.204047	-0.123897	0.0316443
T cells follicular helper	DNMT3A	-0.00982447	0.920382	-0.0291263	0.614734
T cells follicular helper	ANK1	0.0193297	0.844086	-0.0294156	0.611223
T cells follicular helper	IRS1	-0.144294	0.14002	-0.0724341	0.210169
T cells follicular helper	RPTOR	-0.0200722	0.838177	-0.0794479	0.169191
T cells follicular helper	PTK2	-0.0443107	0.651487	-0.00465887	0.935846
T cells follicular helper	ANK2	-0.293296	0.00227879	-0.316906	1.9e-08
T cells follicular helper	TGFBR2	-0.379043	6.15e-05	-0.252314	9.37e-06
T cells follicular helper	DNMT1	0.0907733	0.354758	0.0291623	0.614297
T cells follicular helper	STAT1	0.0475955	0.627524	0.0464631	0.421868
T cells follicular helper	SYK	0.105233	0.283012	-0.0198343	0.731814
T cells follicular helper	IKBKB	0.206031	0.0341024	0.0625459	0.279397
T cells follicular helper	SPTBN2	-0.0295488	0.763309	-0.0156021	0.787486
T cells follicular helper	DICER1	-0.154688	0.11336	-0.0527412	0.361846
T cells follicular helper	SPTAN1	-0.203295	0.0367702	-0.176149	0.00215942
T cells follicular helper	SPTBN1	-0.230421	0.0174886	-0.170653	0.00297595
T cells follicular helper	SPTBN4	-0.0960623	0.327302	0.01031	0.858619
T cells follicular helper	SPTB	-0.00605674	0.950866	-0.0203882	0.724623
T cells follicular helper	SCN1A	-0.0634542	0.518145	-0.0965487	0.0945251
T cells follicular helper	LAMB2	-0.351292	0.000222244	-0.275425	1.22e-06
T cells follicular helper	SCN4A	-0.0733663	0.454819	-0.0711273	0.218533
T cells follicular helper	SCN2A	-0.11053	0.259344	-0.100558	0.0815465
T cells follicular helper	SCN3A	-0.179062	0.0662739	-0.10004	0.0831377
T cells follicular helper	SCN11A	0.00474086	0.961532	-0.0714074	0.216721
T cells follicular helper	SCN8A	-0.0791155	0.420156	-0.0321838	0.578082
T cells follicular helper	SPTBN5	0.174569	0.0734935	0.103942	0.0717505
T cells follicular helper	NRCAM	-0.143015	0.143605	-0.151946	0.00827743
T cells follicular helper	NFASC	0.0504587	0.607481	-0.0241294	0.676717
T cells follicular helper	SMC5	-0.196645	0.0433469	-0.0219552	0.704414
T cells follicular helper	POLQ	0.210898	0.030003	0.0741852	0.199324
T cells follicular helper	MCM8	-0.0652047	0.506645	-0.0802601	0.164861
T cells follicular helper	CHAF1A	0.193866	0.0464545	0.0922274	0.110303
T cells follicular helper	TIMELESS	0.0843137	0.389587	0.0594907	0.303601
T cells follicular helper	COL15A1	-0.492915	7.97e-08	-0.350134	4.15e-10
T cells follicular helper	COL21A1	-0.223996	0.0209855	-0.196421	0.000610201
T cells follicular helper	COL6A5	0.145006	0.138053	0.111843	0.0525728
T cells follicular helper	COLGALT2	0.0670767	0.494494	-0.0696247	0.228443
T cells follicular helper	COL28A1	0.157306	0.107309	-0.0202369	0.726584
T cells follicular helper	COL16A1	-0.330645	0.000536695	-0.345407	7.36e-10
T cells follicular helper	NRAS	-0.215045	0.0268466	-0.126418	0.0283107
T cells follicular helper	SOS1	0.0153464	0.875925	0.00812747	0.888327
T cells follicular helper	FASN	0.0613396	0.531629	0.124274	0.0311249
T cells follicular helper	PPARGC1A	-0.0951116	0.332134	-0.156641	0.00646633
T cells follicular helper	NOS3	-0.211299	0.0296845	-0.252143	9.51e-06
T cells follicular helper	TNRC6C	0.0635944	0.517219	-0.0556111	0.336278
T cells follicular helper	AGO3	-0.134618	0.168879	-0.104441	0.0703901
T cells follicular helper	TFRC	0.0191299	0.845456	-0.0126048	0.827597
T cells follicular helper	NCOR2	-0.16691	0.0872496	-0.0887916	0.124268
T cells follicular helper	TNRC6B	-0.0239924	0.807135	0.00127777	0.982387
T cells follicular helper	TNRC6A	0.106958	0.275153	0.0900371	0.119055
T cells follicular helper	TJP1	-0.113969	0.244724	-0.0595455	0.303155
T cells follicular helper	CDH17	-0.111784	0.253944	-0.166941	0.00367628
T cells follicular helper	NAT10	0.166301	0.0884272	-0.0613597	0.288635
T cells follicular helper	POLR1A	-0.0345877	0.724849	-0.0656279	0.256338
T cells follicular helper	BMS1	-0.148173	0.129563	-0.0737681	0.20187
T cells follicular helper	WDR3	-0.149766	0.125445	-0.110339	0.0558526
T cells follicular helper	TNN	-0.26161	0.00675158	-0.283891	5.49e-07
T cells follicular helper	NID1	-0.43217	3.73e-06	-0.274502	1.33e-06
T cells follicular helper	FGFR3	0.236563	0.0146285	0.160404	0.00528032
T cells follicular helper	HSPG2	-0.415855	1.12e-05	-0.296805	1.55e-07
T cells follicular helper	PLCG1	0.0417967	0.67054	-0.0062628	0.913833
T cells follicular helper	ITGB4	0.0338465	0.730517	0.15019	0.00906298
T cells follicular helper	NOTCH2	-0.218028	0.024755	-0.231846	4.88e-05
T cells follicular helper	ITGA2B	0.092689	0.344652	-0.0307695	0.594909
T cells follicular helper	ITGA9	-0.302684	0.00161214	-0.339432	1.5e-09
T cells follicular helper	SSRP1	-0.156314	0.10957	-0.136846	0.0175249
T cells follicular helper	ITGA1	-0.483807	1.49e-07	-0.325014	7.8e-09
T cells follicular helper	RICTOR	-0.0293026	0.765569	0.0116581	0.840365
T cells follicular helper	RUNX1	-0.26244	0.00657259	-0.0287781	0.618972
T cells follicular helper	PTCH1	-0.0669394	0.49538	-0.106845	0.0641295
T cells follicular helper	HIST2H2BE	-0.0430262	0.661435	-0.0185815	0.748163
T cells follicular helper	NCOA3	-0.0390108	0.691346	-0.029801	0.606559
T cells follicular helper	HDAC6	0.197531	0.0425419	0.122822	0.0331648
T cells follicular helper	ITGA8	-0.0977883	0.318644	-0.175996	0.00217908
T cells follicular helper	GATA3	0.0922641	0.346878	0.0778558	0.177924
T cells follicular helper	SMARCA2	-0.163025	0.0949713	-0.144782	0.0119139
T cells follicular helper	DROSHA	0.106125	0.27893	0.0607487	0.293472
T cells follicular helper	ARID1B	0.0082476	0.933129	-0.00150624	0.979238
T cells follicular helper	COL4A1	-0.480676	2.65e-07	-0.292459	2.39e-07
T cells follicular helper	NSUN2	-0.000312367	0.997464	0.0536731	0.353414
T cells follicular helper	PRKCD	0.0233671	0.812068	0.14553	0.0114772
T cells follicular helper	NASP	0.110573	0.258714	0.027733	0.631768
T cells follicular helper	KMT2C	0.0120362	0.902538	0.0155463	0.788229
T cells follicular helper	SETD2	-0.0483161	0.622837	0.0198027	0.732224
T cells follicular helper	KMT2D	0.116181	0.235626	0.123389	0.0323555
T cells follicular helper	NID2	-0.501452	4.37e-08	-0.35951	1.3e-10
T cells follicular helper	LAMB1	-0.287261	0.00292664	-0.18779	0.00106168
T cells follicular helper	LAMC1	-0.317631	0.000958418	-0.284163	5.35e-07
T cells follicular helper	LAMA1	-0.356477	0.000176384	-0.360941	1.08e-10
T cells follicular helper	LAMA2	-0.329662	0.000558872	-0.350775	3.84e-10
T cells follicular helper	NF2	-0.130787	0.181447	-0.0382999	0.507999
T cells follicular helper	NUMA1	0.14846	0.128687	0.134745	0.0193516
T cells follicular helper	POLA2	0.0141774	0.885309	-0.0243923	0.673396
T cells follicular helper	DBF4	0.0921593	0.347428	0.0393186	0.496773
T cells follicular helper	DDX11	0.321285	0.000784802	0.0965879	0.0943906
T cells follicular helper	SETX	-0.160336	0.100625	-0.134207	0.0198452
T cells follicular helper	DAXX	0.0793362	0.418857	-0.000190975	0.997367
T cells follicular helper	LSG1	0.0053858	0.956268	0.0369627	0.522935
T cells follicular helper	DDX24	-0.144852	0.138319	-0.0920264	0.111084
T cells follicular helper	ESF1	-0.196666	0.0433241	-0.076324	0.186639
T cells follicular helper	NOP14	0.0124191	0.899454	0.0669199	0.247075
T cells follicular helper	COL6A3	-0.495831	9.9e-08	-0.428304	7.37e-15
T cells follicular helper	LAMC3	-0.184283	0.0586182	-0.0975765	0.0910509
T cells regulatory (Tregs)	BRCA2	-0.301737	0.00167031	-0.167191	0.00362493
T cells regulatory (Tregs)	BRIP1	-0.354433	0.000193304	-0.259888	4.9e-06
T cells regulatory (Tregs)	ERCC2	-0.100204	0.30678	-0.0554753	0.33746
T cells regulatory (Tregs)	ATM	-0.335191	0.000444309	0.0103893	0.857544
T cells regulatory (Tregs)	ATRX	-0.324582	0.000687433	-0.10683	0.0641669
T cells regulatory (Tregs)	MYBL2	-0.236762	0.0145433	-0.251061	1.04e-05
T cells regulatory (Tregs)	POLE	0.106774	0.275982	-0.0332124	0.565985
T cells regulatory (Tregs)	RFC4	-0.205652	0.0344411	-0.184369	0.00131374
T cells regulatory (Tregs)	RBBP8	-0.252101	0.00913349	0.0204142	0.724286
T cells regulatory (Tregs)	PRC1	-0.350948	0.000225641	-0.304517	7.06e-08
T cells regulatory (Tregs)	MSH2	-0.226754	0.0194167	-0.118937	0.0391865
T cells regulatory (Tregs)	BLM	-0.0292762	0.765775	-0.0968508	0.0934933
T cells regulatory (Tregs)	MSH6	-0.40738	1.46e-05	-0.246567	1.51e-05
T cells regulatory (Tregs)	REV1	-0.123579	0.206918	0.0476117	0.410472
T cells regulatory (Tregs)	FANCM	-0.253432	0.00876106	-0.158357	0.00589874
T cells regulatory (Tregs)	ATR	0.153531	0.116116	0.0810443	0.160759
T cells regulatory (Tregs)	RAD51C	-0.177484	0.0687399	-0.131817	0.0221722
T cells regulatory (Tregs)	DNA2	-0.248731	0.0101401	-0.170566	0.00299074
T cells regulatory (Tregs)	PALB2	-0.000196518	0.998405	-0.136876	0.0175008
T cells regulatory (Tregs)	NBN	-0.224217	0.0208561	-0.0205945	0.721951
T cells regulatory (Tregs)	PRKDC	-0.460629	6.75e-07	-0.238538	2.89e-05
T cells regulatory (Tregs)	PXDNL	-0.209537	0.0311045	-0.0283576	0.624108
T cells regulatory (Tregs)	ERBB2	0.251999	0.00916262	0.223775	9e-05
T cells regulatory (Tregs)	COL1A1	-0.311559	0.0011501	-0.185324	0.00123835
T cells regulatory (Tregs)	COL11A1	-0.242676	0.0121946	-0.228694	6.22e-05
T cells regulatory (Tregs)	COL2A1	-0.106311	0.27808	-0.0272714	0.637455
T cells regulatory (Tregs)	CDH1	0.0172783	0.860455	0.033885	0.558141
T cells regulatory (Tregs)	SMARCA4	0.0498395	0.611902	0.047246	0.414081
T cells regulatory (Tregs)	SRC	0.194396	0.0458477	0.233312	4.36e-05
T cells regulatory (Tregs)	ERBB3	0.295077	0.00213585	0.290429	2.92e-07
T cells regulatory (Tregs)	COL3A1	-0.318795	0.000866526	-0.178935	0.001829
T cells regulatory (Tregs)	COL12A1	-0.295606	0.00209503	-0.219228	0.00012588
T cells regulatory (Tregs)	COL5A2	-0.366085	0.000113735	-0.274017	1.39e-06
T cells regulatory (Tregs)	PGR	-0.141777	0.147139	-0.0299913	0.604262
T cells regulatory (Tregs)	MEN1	0.0332466	0.735115	0.034657	0.549203
T cells regulatory (Tregs)	RTEL1	0.0825435	0.400237	-0.0176408	0.760513
T cells regulatory (Tregs)	MET	-0.403115	1.83e-05	-0.244984	1.72e-05
T cells regulatory (Tregs)	NDC80	-0.32553	0.000661556	-0.280801	7.37e-07
T cells regulatory (Tregs)	TTK	-0.398992	2.27e-05	-0.238212	2.97e-05
T cells regulatory (Tregs)	ASPM	-0.461417	6.42e-07	-0.345751	7.06e-10
T cells regulatory (Tregs)	CDKN2A	-0.0795445	0.417632	-0.105613	0.0672786
T cells regulatory (Tregs)	COL22A1	-0.162246	0.0965844	0.0196546	0.734151
T cells regulatory (Tregs)	TRIP13	-0.348899	0.000246924	-0.280299	7.72e-07
T cells regulatory (Tregs)	E2F8	-0.0589605	0.548266	-0.0110104	0.849125
T cells regulatory (Tregs)	TROAP	-0.215639	0.0264188	-0.208937	0.000262032
T cells regulatory (Tregs)	CENPE	-0.439367	2.45e-06	-0.314567	2.45e-08
T cells regulatory (Tregs)	ATAD2	-0.44035	2.32e-06	-0.275552	1.2e-06
T cells regulatory (Tregs)	ATAD5	-0.294136	0.00221032	-0.148278	0.00999265
T cells regulatory (Tregs)	KIF15	-0.117812	0.229068	-0.228788	6.17e-05
T cells regulatory (Tregs)	TACC3	-0.161986	0.0971262	-0.200712	0.000459275
T cells regulatory (Tregs)	KNTC1	-0.0486958	0.620103	-0.118614	0.0397267
T cells regulatory (Tregs)	ERCC6L	-0.27827	0.00387362	-0.256398	6.63e-06
T cells regulatory (Tregs)	WDHD1	-0.456148	8.92e-07	-0.30128	9.84e-08
T cells regulatory (Tregs)	CENPF	-0.329303	0.000567175	-0.255296	7.28e-06
T cells regulatory (Tregs)	NCAPD3	-0.231729	0.0168423	-0.102509	0.0757735
T cells regulatory (Tregs)	DEPDC1	-0.397575	2.44e-05	-0.297149	1.5e-07
T cells regulatory (Tregs)	MKI67	-0.418918	7.85e-06	-0.312583	3.02e-08
T cells regulatory (Tregs)	STIL	-0.33904	0.000377773	-0.255064	7.43e-06
T cells regulatory (Tregs)	RAD21	-0.47355	2.95e-07	-0.186893	0.00112306
T cells regulatory (Tregs)	NFE2L2	-0.305018	0.00147662	-0.0138334	0.811095
T cells regulatory (Tregs)	CD274	-0.373299	8.11e-05	-0.250266	1.11e-05
T cells regulatory (Tregs)	COL14A1	-0.0733013	0.455221	0.0113488	0.844547
T cells regulatory (Tregs)	P3H1	-0.301053	0.00171345	-0.189052	0.000980523
T cells regulatory (Tregs)	COL7A1	-0.118519	0.226266	-0.154666	0.00718002
T cells regulatory (Tregs)	COL4A4	-0.196957	0.0430088	0.105998	0.0662812
T cells regulatory (Tregs)	COL24A1	-0.068326	0.486471	-0.0267158	0.644328
T cells regulatory (Tregs)	COL4A3	-0.0672713	0.49324	0.0951142	0.0995498
T cells regulatory (Tregs)	TOP2A	-0.0530543	0.589106	-0.18638	0.00115959
T cells regulatory (Tregs)	BRCA1	-0.38476	4.66e-05	-0.188067	0.00104334
T cells regulatory (Tregs)	SMC4	-0.312438	0.00111163	-0.211895	0.000213004
T cells regulatory (Tregs)	BUB1B	-0.335265	0.000442936	-0.280409	7.64e-07
T cells regulatory (Tregs)	FOXM1	-0.386106	4.36e-05	-0.321747	1.12e-08
T cells regulatory (Tregs)	KIF23	-0.38973	3.64e-05	-0.305786	6.19e-08
T cells regulatory (Tregs)	CDC6	-0.409054	1.34e-05	-0.239446	2.69e-05
T cells regulatory (Tregs)	ESPL1	-0.326059	0.000647507	-0.163909	0.00435569
T cells regulatory (Tregs)	BUB1	-0.385576	4.47e-05	-0.273278	1.48e-06
T cells regulatory (Tregs)	PLK4	-0.346544	0.000273673	-0.199676	0.00049214
T cells regulatory (Tregs)	NCAPD2	-0.42958	4.32e-06	-0.293253	2.21e-07
T cells regulatory (Tregs)	ANLN	-0.469529	3.83e-07	-0.372536	2.42e-11
T cells regulatory (Tregs)	DLGAP5	-0.479644	1.97e-07	-0.351944	3.33e-10
T cells regulatory (Tregs)	MCM4	-0.42454	5.75e-06	-0.240779	2.42e-05
T cells regulatory (Tregs)	CLSPN	-0.484522	1.42e-07	-0.300709	1.04e-07
T cells regulatory (Tregs)	TICRR	-0.262614	0.00653567	-0.189043	0.000981103
T cells regulatory (Tregs)	FANCI	-0.222523	0.0218664	-0.165089	0.00407874
T cells regulatory (Tregs)	MCM10	-0.348162	0.000255022	-0.260421	4.68e-06
T cells regulatory (Tregs)	RAD54L	-0.0760723	0.43831	-0.193157	0.000754432
T cells regulatory (Tregs)	KIF20B	-0.409035	1.34e-05	-0.287708	3.8e-07
T cells regulatory (Tregs)	SMC2	-0.431912	3.78e-06	-0.255374	7.23e-06
T cells regulatory (Tregs)	SPAG5	-0.0211683	0.82947	-0.115931	0.0444594
T cells regulatory (Tregs)	KIF14	-0.426998	5e-06	-0.333847	2.86e-09
T cells regulatory (Tregs)	TPX2	-0.428995	4.47e-06	-0.29702	1.52e-07
T cells regulatory (Tregs)	SIRT1	-0.235409	0.0151326	-0.0136719	0.81326
T cells regulatory (Tregs)	PXDN	-0.371948	8.64e-05	-0.169968	0.0030953
T cells regulatory (Tregs)	STAT3	-0.546864	1.32e-09	-0.226342	7.43e-05
T cells regulatory (Tregs)	ACTB	-0.432623	3.63e-06	-0.389734	2.34e-12
T cells regulatory (Tregs)	KIT	-0.177752	0.068316	0.18354	0.0013826
T cells regulatory (Tregs)	HSP90AA1	-0.310567	0.00119496	-0.193066	0.000758912
T cells regulatory (Tregs)	HSP90AB1	-0.312476	0.00111	-0.154328	0.00730881
T cells regulatory (Tregs)	IGF1R	-0.355316	0.000185821	-0.115124	0.0459719
T cells regulatory (Tregs)	CASP8	-0.376265	7.04e-05	-0.0655656	0.256791
T cells regulatory (Tregs)	TP53BP1	-0.0667053	0.496892	0.0628344	0.277181
T cells regulatory (Tregs)	CDKN1A	-0.304828	0.00148729	-0.177342	0.00201178
T cells regulatory (Tregs)	HRAS	-0.147291	0.131886	-0.0150806	0.794429
T cells regulatory (Tregs)	FANCA	-0.0577156	0.556759	-0.139189	0.0156676
T cells regulatory (Tregs)	MDC1	-0.348289	0.000253615	-0.204125	0.000364834
T cells regulatory (Tregs)	FANCD2	-0.00314934	0.97444	-0.0971967	0.0923225
T cells regulatory (Tregs)	TOPBP1	-0.306205	0.00141173	-0.143471	0.0127144
T cells regulatory (Tregs)	TOP3A	-0.204772	0.0352365	-0.160992	0.00511389
T cells regulatory (Tregs)	RECQL5	0.353905	0.000197905	0.191697	0.00082869
T cells regulatory (Tregs)	REV3L	-0.3711	9e-05	-0.107656	0.0621241
T cells regulatory (Tregs)	ERCC5	0.0507517	0.605395	0.167632	0.0035355
T cells regulatory (Tregs)	LIG4	-0.289104	0.00264992	-0.044383	0.442969
T cells regulatory (Tregs)	PPARG	0.403101	1.83e-05	0.227901	6.6e-05
T cells regulatory (Tregs)	ALB	0.153891	0.115252	0.0656471	0.256199
T cells regulatory (Tregs)	COL17A1	-0.403294	1.82e-05	-0.0832069	0.149845
T cells regulatory (Tregs)	CREBBP	-0.336977	0.000412193	-0.0417827	0.47017
T cells regulatory (Tregs)	EP300	-0.225683	0.0200137	-0.00578642	0.920365
T cells regulatory (Tregs)	NCOR1	-0.237134	0.0143844	-0.00928228	0.872586
T cells regulatory (Tregs)	JAK2	-0.466509	4.65e-07	-0.296212	1.64e-07
T cells regulatory (Tregs)	COL19A1	-0.0529118	0.590108	0.0282314	0.625652
T cells regulatory (Tregs)	SOX2	-0.0261711	0.790009	0.0594827	0.303666
T cells regulatory (Tregs)	ZEB1	-0.292493	0.00234602	-0.15689	0.00638125
T cells regulatory (Tregs)	PTEN	-0.352199	0.000213499	-0.174583	0.00236829
T cells regulatory (Tregs)	FLT3	-0.0508159	0.604938	0.110442	0.0556228
T cells regulatory (Tregs)	PDGFRA	-0.157899	0.105974	-0.073386	0.204222
T cells regulatory (Tregs)	PIK3CA	-0.423145	6.21e-06	-0.177144	0.00203572
T cells regulatory (Tregs)	DNMT3A	0.120536	0.21841	0.0609768	0.29166
T cells regulatory (Tregs)	ANK1	-0.110874	0.257854	-0.12051	0.0366454
T cells regulatory (Tregs)	IRS1	-0.306542	0.00139383	-0.00332508	0.954188
T cells regulatory (Tregs)	RPTOR	-0.314841	0.00101236	-0.110263	0.0560217
T cells regulatory (Tregs)	PTK2	-0.153923	0.115177	0.0713853	0.216864
T cells regulatory (Tregs)	ANK2	-0.200698	0.0391272	-0.0734216	0.204002
T cells regulatory (Tregs)	TGFBR2	-0.371901	8.66e-05	-0.107942	0.0614291
T cells regulatory (Tregs)	DNMT1	-0.230283	0.0175579	-0.203096	0.000391207
T cells regulatory (Tregs)	STAT1	-0.446792	1.58e-06	-0.27818	9.42e-07
T cells regulatory (Tregs)	SYK	-0.208203	0.0322183	0.111355	0.0536195
T cells regulatory (Tregs)	IKBKB	0.147549	0.131204	0.164482	0.00421905
T cells regulatory (Tregs)	SPTBN2	-0.137838	0.158823	-0.109055	0.058784
T cells regulatory (Tregs)	DICER1	-0.318317	0.000883045	-0.093618	0.105014
T cells regulatory (Tregs)	SPTAN1	-0.12125	0.215671	-0.0559683	0.333178
T cells regulatory (Tregs)	SPTBN1	-0.171897	0.0780795	-0.104367	0.07059
T cells regulatory (Tregs)	SPTBN4	-0.0608437	0.53554	-0.0168887	0.770432
T cells regulatory (Tregs)	SPTB	-0.0814248	0.406675	0.0542647	0.348126
T cells regulatory (Tregs)	SCN1A	-0.146504	0.133987	-0.00778079	0.893061
T cells regulatory (Tregs)	LAMB2	-0.0340427	0.729015	-0.0041166	0.943299
T cells regulatory (Tregs)	SCN4A	0.137761	0.159059	0.182894	0.00143853
T cells regulatory (Tregs)	SCN2A	-0.217053	0.0254227	0.0822246	0.154731
T cells regulatory (Tregs)	SCN3A	-0.251973	0.00917016	0.120923	0.036002
T cells regulatory (Tregs)	SCN11A	0.0806669	0.411071	0.304306	7.21e-08
T cells regulatory (Tregs)	SCN8A	-0.122748	0.210012	-0.0344161	0.551984
T cells regulatory (Tregs)	SPTBN5	0.37726	6.71e-05	0.318039	1.68e-08
T cells regulatory (Tregs)	NRCAM	-0.288494	0.00270827	-0.0433603	0.453559
T cells regulatory (Tregs)	NFASC	-0.338482	0.00038682	-0.0389739	0.500557
T cells regulatory (Tregs)	SMC5	-0.299224	0.0018339	-0.0989436	0.0865888
T cells regulatory (Tregs)	POLQ	-0.185985	0.0562862	-0.114344	0.0474743
T cells regulatory (Tregs)	MCM8	-0.450526	1.26e-06	-0.236933	3.28e-05
T cells regulatory (Tregs)	CHAF1A	-0.0566629	0.563989	-0.0911134	0.114689
T cells regulatory (Tregs)	TIMELESS	-0.226684	0.0194555	-0.121297	0.0354266
T cells regulatory (Tregs)	COL15A1	-0.275063	0.0043223	-0.162781	0.00463596
T cells regulatory (Tregs)	COL21A1	-0.122755	0.209988	0.112979	0.0502034
T cells regulatory (Tregs)	COL6A5	0.195557	0.0445427	0.160202	0.0053388
T cells regulatory (Tregs)	COLGALT2	-0.155627	0.11116	0.0243305	0.674175
T cells regulatory (Tregs)	COL28A1	0.11063	0.258909	0.107238	0.0631498
T cells regulatory (Tregs)	COL16A1	-0.299703	0.00180166	-0.166664	0.0037342
T cells regulatory (Tregs)	NRAS	-0.523698	8.39e-09	-0.263947	3.44e-06
T cells regulatory (Tregs)	SOS1	-0.0782346	0.425366	0.0171862	0.766504
T cells regulatory (Tregs)	FASN	0.239795	0.0132937	0.00295329	0.959306
T cells regulatory (Tregs)	PPARGC1A	-0.256735	0.00789359	-0.0369487	0.523091
T cells regulatory (Tregs)	NOS3	-0.0295189	0.763889	-0.070696	0.221346
T cells regulatory (Tregs)	TNRC6C	-0.0466821	0.634657	0.0974022	0.0916329
T cells regulatory (Tregs)	AGO3	-0.384743	4.66e-05	-0.191667	0.000830237
T cells regulatory (Tregs)	TFRC	-0.250739	0.00952907	-0.114441	0.0472859
T cells regulatory (Tregs)	NCOR2	-0.409068	1.34e-05	-0.237184	3.22e-05
T cells regulatory (Tregs)	TNRC6B	-0.295226	0.0021243	-0.0885376	0.125352
T cells regulatory (Tregs)	TNRC6A	-0.0516446	0.599055	0.0315519	0.585573
T cells regulatory (Tregs)	TJP1	-0.353906	0.000197898	-0.104353	0.070628
T cells regulatory (Tregs)	CDH17	-0.219317	0.0238951	0.0543238	0.3476
T cells regulatory (Tregs)	NAT10	-0.0972306	0.321425	0.015028	0.79513
T cells regulatory (Tregs)	POLR1A	-0.282445	0.00335227	-0.138885	0.0158989
T cells regulatory (Tregs)	BMS1	-0.432464	3.67e-06	-0.201616	0.00043227
T cells regulatory (Tregs)	WDR3	-0.410648	1.23e-05	-0.196045	0.000625411
T cells regulatory (Tregs)	TNN	-0.378642	6.28e-05	-0.0942748	0.102587
T cells regulatory (Tregs)	NID1	-0.420722	7.11e-06	-0.26483	3.18e-06
T cells regulatory (Tregs)	FGFR3	0.108936	0.26632	0.216912	0.000148912
T cells regulatory (Tregs)	HSPG2	-0.171176	0.0793554	-0.052469	0.364333
T cells regulatory (Tregs)	PLCG1	-0.168203	0.0847934	-0.0227483	0.694263
T cells regulatory (Tregs)	ITGB4	-0.138796	0.15592	-0.09088	0.115625
T cells regulatory (Tregs)	NOTCH2	-0.510215	2.31e-08	-0.228057	6.53e-05
T cells regulatory (Tregs)	ITGA2B	-0.072049	0.46298	-0.00564635	0.922287
T cells regulatory (Tregs)	ITGA9	-0.0624855	0.524567	0.0900512	0.118997
T cells regulatory (Tregs)	SSRP1	-0.33556	0.000437498	-0.22973	5.75e-05
T cells regulatory (Tregs)	ITGA1	-0.329915	0.000553083	-0.132509	0.0214753
T cells regulatory (Tregs)	RICTOR	-0.427563	4.85e-06	-0.140606	0.01463
T cells regulatory (Tregs)	RUNX1	-0.305026	0.00147621	-0.117728	0.0412392
T cells regulatory (Tregs)	PTCH1	-0.067357	0.492688	0.0852817	0.139913
T cells regulatory (Tregs)	HIST2H2BE	-0.014371	0.883754	-0.0909628	0.115292
T cells regulatory (Tregs)	NCOA3	-0.313995	0.00104636	-0.0195637	0.735335
T cells regulatory (Tregs)	HDAC6	0.207838	0.0325281	0.0526431	0.362741
T cells regulatory (Tregs)	ITGA8	0.0492337	0.616241	0.166654	0.00373624
T cells regulatory (Tregs)	GATA3	0.418888	7.86e-06	0.310086	3.94e-08
T cells regulatory (Tregs)	SMARCA2	-0.235442	0.015118	-0.0163504	0.777554
T cells regulatory (Tregs)	DROSHA	-0.0689374	0.482571	-0.101027	0.0801276
T cells regulatory (Tregs)	ARID1B	-0.260171	0.00707242	0.00471577	0.935064
T cells regulatory (Tregs)	COL4A1	-0.325325	0.00066707	-0.177227	0.00202564
T cells regulatory (Tregs)	NSUN2	-0.369824	9.55e-05	-0.156511	0.00651134
T cells regulatory (Tregs)	PRKCD	-0.0425787	0.664743	0.052159	0.367177
T cells regulatory (Tregs)	NASP	-0.234131	0.0157082	-0.155523	0.00686202
T cells regulatory (Tregs)	KMT2C	-0.284748	0.00309238	0.0302862	0.60071
T cells regulatory (Tregs)	SETD2	-0.153449	0.116313	-0.044231	0.444533
T cells regulatory (Tregs)	KMT2D	-0.16974	0.0819451	0.0518142	0.370357
T cells regulatory (Tregs)	NID2	-0.383476	4.96e-05	-0.167731	0.00351587
T cells regulatory (Tregs)	LAMB1	-0.204231	0.0357342	-0.0748697	0.195198
T cells regulatory (Tregs)	LAMC1	-0.465829	4.85e-07	-0.200472	0.000466689
T cells regulatory (Tregs)	LAMA1	-0.291954	0.00239219	-0.0866709	0.133549
T cells regulatory (Tregs)	LAMA2	-0.253336	0.00878739	-0.0930423	0.107179
T cells regulatory (Tregs)	NF2	-0.196371	0.043645	-0.197045	0.000585703
T cells regulatory (Tregs)	NUMA1	0.234434	0.0155703	0.148776	0.00974258
T cells regulatory (Tregs)	POLA2	-0.150733	0.122996	-0.187672	0.00106954
T cells regulatory (Tregs)	DBF4	-0.339831	0.000365289	-0.248447	1.29e-05
T cells regulatory (Tregs)	DDX11	-0.0701715	0.474748	-0.0589657	0.307896
T cells regulatory (Tregs)	SETX	-0.414578	9.95e-06	-0.175831	0.00220042
T cells regulatory (Tregs)	DAXX	-0.327966	0.000599102	-0.11886	0.0393145
T cells regulatory (Tregs)	LSG1	-0.109822	0.262425	0.0275618	0.633875
T cells regulatory (Tregs)	DDX24	-0.371048	9.02e-05	-0.17834	0.00189547
T cells regulatory (Tregs)	ESF1	-0.449855	1.31e-06	-0.156799	0.00641207
T cells regulatory (Tregs)	NOP14	-0.0276232	0.778649	0.0174358	0.763213
T cells regulatory (Tregs)	COL6A3	-0.350207	0.000233139	-0.178682	0.00185701
T cells regulatory (Tregs)	LAMC3	0.012809	0.896315	0.0330955	0.567354
NK cells resting	BRCA2	0.228691	0.0183768	-0.0248421	0.667729
NK cells resting	BRIP1	0.15566	0.111082	0.0564758	0.328806
NK cells resting	ERCC2	0.18279	0.0607298	-0.0444612	0.442164
NK cells resting	ATM	0.0623476	0.525484	-0.174367	0.00239855
NK cells resting	ATRX	0.144957	0.13819	-0.0250875	0.664645
NK cells resting	MYBL2	0.045741	0.641507	0.0116349	0.840679
NK cells resting	POLE	0.138237	0.157609	0.0635963	0.271386
NK cells resting	RFC4	-0.0417396	0.670964	-0.0257475	0.65638
NK cells resting	RBBP8	0.0708488	0.470484	0.00366214	0.94955
NK cells resting	PRC1	0.104124	0.288146	0.0285501	0.621754
NK cells resting	MSH2	0.0780395	0.426525	-0.0523097	0.365793
NK cells resting	BLM	0.135118	0.167289	0.105444	0.0677201
NK cells resting	MSH6	-0.00222364	0.981951	-0.108406	0.0603152
NK cells resting	REV1	0.237798	0.0141054	0.0620198	0.283469
NK cells resting	FANCM	0.151153	0.121945	0.119966	0.0375082
NK cells resting	ATR	0.123267	0.208077	0.0338266	0.55882
NK cells resting	RAD51C	-0.0432892	0.659494	0.00954954	0.86895
NK cells resting	DNA2	0.197797	0.0421102	0.0761634	0.18757
NK cells resting	PALB2	0.0388742	0.692372	0.0492053	0.394968
NK cells resting	NBN	0.19411	0.046174	0.022252	0.700608
NK cells resting	PRKDC	0.188744	0.0526664	-0.0271107	0.639439
NK cells resting	PXDNL	0.016299	0.868291	-0.123993	0.0315115
NK cells resting	ERBB2	0.0254258	0.795857	0.00942749	0.87061
NK cells resting	COL1A1	-0.110465	0.259625	-0.304363	7.17e-08
NK cells resting	COL11A1	-0.0368797	0.707419	-0.224333	8.64e-05
NK cells resting	COL2A1	-0.158367	0.10493	-0.00344235	0.952574
NK cells resting	CDH1	-0.00457994	0.962836	0.054673	0.344505
NK cells resting	SMARCA4	0.185251	0.0572815	0.10765	0.0621388
NK cells resting	SRC	0.155958	0.110392	0.0802296	0.165022
NK cells resting	ERBB3	0.102346	0.296502	0.096608	0.0943218
NK cells resting	COL3A1	-0.117948	0.228528	-0.317087	1.86e-08
NK cells resting	COL12A1	-0.0165101	0.866601	-0.165974	0.00388182
NK cells resting	COL5A2	-0.0988856	0.313218	-0.243079	2.01e-05
NK cells resting	PGR	-0.249067	0.0100354	-0.352452	3.13e-10
NK cells resting	MEN1	0.284148	0.00315828	0.118386	0.0401109
NK cells resting	RTEL1	0.12286	0.209596	-0.0799882	0.166301
NK cells resting	MET	0.0574483	0.55859	-0.0810131	0.160921
NK cells resting	NDC80	0.0635573	0.517465	0.0452338	0.434266
NK cells resting	TTK	0.207766	0.0325902	0.0876376	0.129254
NK cells resting	ASPM	0.140482	0.150906	0.0550952	0.340786
NK cells resting	CDKN2A	-0.102745	0.294614	-0.0430667	0.456625
NK cells resting	COL22A1	-0.0425605	0.664878	-0.0863833	0.134848
NK cells resting	TRIP13	0.211825	0.0292711	0.0798543	0.167014
NK cells resting	E2F8	0.196648	0.0433442	0.0359875	0.533966
NK cells resting	TROAP	0.122151	0.212255	0.0831443	0.150153
NK cells resting	CENPE	0.296985	0.00199176	0.0979139	0.0899331
NK cells resting	ATAD2	0.201407	0.0384251	0.030403	0.599306
NK cells resting	ATAD5	0.185043	0.0575678	0.10678	0.0642933
NK cells resting	KIF15	0.160106	0.101121	0.0666902	0.248704
NK cells resting	TACC3	0.165734	0.0895336	0.0980691	0.0894224
NK cells resting	KNTC1	0.148198	0.129497	0.0306867	0.595901
NK cells resting	ERCC6L	0.223745	0.0211335	0.0890262	0.123272
NK cells resting	WDHD1	0.137017	0.161344	0.0871963	0.131201
NK cells resting	CENPF	0.138095	0.158043	0.0134447	0.816308
NK cells resting	NCAPD3	0.212572	0.0286929	-0.0235931	0.68351
NK cells resting	DEPDC1	0.281017	0.00352306	0.0829949	0.15089
NK cells resting	MKI67	0.150571	0.123405	-0.00368433	0.949245
NK cells resting	STIL	0.155396	0.111697	0.0548947	0.342549
NK cells resting	RAD21	0.244006	0.0117145	-0.035004	0.545209
NK cells resting	NFE2L2	0.0853313	0.384459	0.0330052	0.568412
NK cells resting	CD274	-0.192532	0.0480102	-0.217569	0.000142005
NK cells resting	COL14A1	-0.291352	0.00244464	-0.369672	3.52e-11
NK cells resting	P3H1	-0.0674893	0.491837	-0.125512	0.0294722
NK cells resting	COL7A1	0.131269	0.179829	0.021981	0.704083
NK cells resting	COL4A4	-0.314747	0.00101608	-0.282984	5.99e-07
NK cells resting	COL24A1	0.099378	0.310803	-0.0271106	0.639441
NK cells resting	COL4A3	-0.401933	1.95e-05	-0.164012	0.00433084
NK cells resting	TOP2A	0.278113	0.00389455	0.154614	0.00719959
NK cells resting	BRCA1	0.113397	0.247115	0.0599592	0.299802
NK cells resting	SMC4	0.139957	0.152454	0.0332128	0.56598
NK cells resting	BUB1B	0.130803	0.181392	0.0894469	0.121503
NK cells resting	FOXM1	0.0705888	0.472118	0.0272532	0.63768
NK cells resting	KIF23	0.17855	0.0670656	0.0258181	0.655497
NK cells resting	CDC6	0.178539	0.0670821	0.0353553	0.54118
NK cells resting	ESPL1	0.229716	0.017846	0.0883993	0.125946
NK cells resting	BUB1	0.264847	0.00607686	0.0715183	0.216006
NK cells resting	PLK4	0.205987	0.0341418	0.0884178	0.125866
NK cells resting	NCAPD2	0.200579	0.039246	0.0146318	0.800415
NK cells resting	ANLN	0.175758	0.0715239	0.0286722	0.620264
NK cells resting	DLGAP5	0.203461	0.0364511	0.0583513	0.312972
NK cells resting	MCM4	0.154418	0.113998	-0.00528286	0.927275
NK cells resting	CLSPN	0.131653	0.178547	-0.0508929	0.378937
NK cells resting	TICRR	0.207301	0.0329894	0.114745	0.0466962
NK cells resting	FANCI	0.175477	0.0719845	0.0326624	0.572438
NK cells resting	MCM10	0.163365	0.0942744	0.0901426	0.118621
NK cells resting	RAD54L	0.137049	0.161246	0.100367	0.0821323
NK cells resting	KIF20B	0.185346	0.0571525	0.00766848	0.894596
NK cells resting	SMC2	0.0686892	0.484152	-0.0284087	0.623483
NK cells resting	SPAG5	0.121886	0.213257	0.147774	0.0102516
NK cells resting	KIF14	0.208768	0.0317423	0.0658486	0.254739
NK cells resting	TPX2	0.133933	0.171078	-0.00552105	0.924006
NK cells resting	SIRT1	-0.010179	0.917519	-0.147414	0.01044
NK cells resting	PXDN	-0.126833	0.195119	-0.292594	2.36e-07
NK cells resting	STAT3	-0.0594862	0.544699	-0.181433	0.0015727
NK cells resting	ACTB	-0.102749	0.294593	-0.178127	0.00191976
NK cells resting	KIT	0.0394164	0.688302	-0.249228	1.21e-05
NK cells resting	HSP90AA1	0.173003	0.0761529	-0.00577849	0.920474
NK cells resting	HSP90AB1	0.209812	0.0308793	0.0483812	0.402941
NK cells resting	IGF1R	0.189977	0.0511112	-0.123326	0.0324447
NK cells resting	CASP8	0.194062	0.0462293	0.0687507	0.234352
NK cells resting	TP53BP1	0.161441	0.0982721	0.0263419	0.648971
NK cells resting	CDKN1A	0.0262326	0.789527	-0.0930762	0.10705
NK cells resting	HRAS	0.135567	0.165867	0.0880225	0.127574
NK cells resting	FANCA	0.0214192	0.82748	-0.00588605	0.918999
NK cells resting	MDC1	0.0491696	0.6167	-0.0166205	0.773979
NK cells resting	FANCD2	0.157593	0.106661	0.10714	0.0633939
NK cells resting	TOPBP1	0.11771	0.229473	0.0358597	0.53542
NK cells resting	TOP3A	0.0256013	0.794479	-0.0724935	0.209794
NK cells resting	RECQL5	0.0175821	0.858027	0.170139	0.003065
NK cells resting	REV3L	-0.223662	0.0211823	-0.222805	9.68e-05
NK cells resting	ERCC5	0.0364645	0.710565	-0.0299159	0.605172
NK cells resting	LIG4	0.154616	0.113529	-0.0453704	0.432878
NK cells resting	PPARG	0.102585	0.29537	0.137861	0.0166979
NK cells resting	ALB	-0.068947	0.482509	-0.0223187	0.699754
NK cells resting	COL17A1	0.0354457	0.718307	0.0116483	0.840499
NK cells resting	CREBBP	0.0171471	0.861505	-0.0475205	0.411371
NK cells resting	EP300	0.13992	0.152564	-0.0418772	0.469166
NK cells resting	NCOR1	0.0311892	0.750953	0.0178696	0.757503
NK cells resting	JAK2	-0.170716	0.0801777	-0.220815	0.00011207
NK cells resting	COL19A1	-0.18591	0.0563866	-0.293949	2.06e-07
NK cells resting	SOX2	0.0242357	0.805218	0.0355912	0.538482
NK cells resting	ZEB1	-0.14481	0.138593	-0.340972	1.25e-09
NK cells resting	PTEN	0.0396117	0.686838	-0.0382695	0.508336
NK cells resting	FLT3	-0.34712	0.000266897	-0.4845	4.01e-19
NK cells resting	PDGFRA	-0.149674	0.12568	-0.439156	1.27e-15
NK cells resting	PIK3CA	0.00343367	0.972133	-0.065865	0.254621
NK cells resting	DNMT3A	0.086149	0.379903	0.0401679	0.487515
NK cells resting	ANK1	-0.143956	0.140961	-0.134095	0.0199494
NK cells resting	IRS1	0.103248	0.29224	-0.0302323	0.601359
NK cells resting	RPTOR	-0.0453115	0.644643	-0.0112914	0.845322
NK cells resting	PTK2	0.346372	0.000275727	0.0515986	0.372354
NK cells resting	ANK2	-0.390868	3.43e-05	-0.305523	6.36e-08
NK cells resting	TGFBR2	-0.0834849	0.394867	-0.218084	0.000136803
NK cells resting	DNMT1	0.0319272	0.74526	-0.0261627	0.6512
NK cells resting	STAT1	-0.114721	0.2416	-0.233832	4.19e-05
NK cells resting	SYK	-0.22245	0.0219112	-0.120816	0.0361678
NK cells resting	IKBKB	-0.0268482	0.784707	0.0579767	0.316094
NK cells resting	SPTBN2	0.0808946	0.409747	-0.00808799	0.888866
NK cells resting	DICER1	0.17518	0.072476	0.00331957	0.954264
NK cells resting	SPTAN1	-0.06543	0.505174	-0.0839669	0.146147
NK cells resting	SPTBN1	0.0289869	0.768023	-0.123142	0.0327055
NK cells resting	SPTBN4	-0.0994791	0.310308	-0.103984	0.0716331
NK cells resting	SPTB	-0.0286354	0.770758	0.0537549	0.35268
NK cells resting	SCN1A	0.169173	0.0829873	-0.00130832	0.981966
NK cells resting	LAMB2	-0.056732	0.563513	-0.177125	0.002038
NK cells resting	SCN4A	-0.260712	0.00695019	-0.201321	0.000440893
NK cells resting	SCN2A	-0.150038	0.124753	-0.1259	0.0289703
NK cells resting	SCN3A	-0.117526	0.230208	-0.220815	0.000112072
NK cells resting	SCN11A	-0.203955	0.0359898	-0.0321708	0.578236
NK cells resting	SCN8A	0.0877387	0.37114	-0.0126838	0.826534
NK cells resting	SPTBN5	0.0676315	0.490922	0.213971	0.000183854
NK cells resting	NRCAM	-0.16755	0.0860279	-0.0788187	0.172603
NK cells resting	NFASC	-0.0957412	0.328929	-0.115035	0.0461404
NK cells resting	SMC5	0.165324	0.0903395	0.013872	0.810579
NK cells resting	POLQ	0.211452	0.0295637	0.085599	0.138439
NK cells resting	MCM8	0.139162	0.154822	0.00390193	0.946252
NK cells resting	CHAF1A	0.0795423	0.417645	0.0919961	0.111203
NK cells resting	TIMELESS	0.195123	0.0450273	0.020072	0.728725
NK cells resting	COL15A1	-0.14728	0.131915	-0.297301	1.47e-07
NK cells resting	COL21A1	-0.153053	0.11727	-0.260521	4.64e-06
NK cells resting	COL6A5	-0.0385808	0.694578	0.0177507	0.759067
NK cells resting	COLGALT2	-0.102747	0.294601	-0.235174	3.77e-05
NK cells resting	COL28A1	0.0158477	0.871906	0.0848242	0.142058
NK cells resting	COL16A1	-0.226689	0.0194526	-0.324097	8.63e-09
NK cells resting	NRAS	0.124238	0.204491	-0.0180043	0.755733
NK cells resting	SOS1	0.143859	0.141232	-0.0225337	0.697004
NK cells resting	FASN	0.144483	0.139496	0.127697	0.0267377
NK cells resting	PPARGC1A	-0.0624997	0.524472	-0.209799	0.000246745
NK cells resting	NOS3	-0.203314	0.0365897	-0.19426	0.000702514
NK cells resting	TNRC6C	-0.25868	0.00741905	-0.222959	9.57e-05
NK cells resting	AGO3	0.0670875	0.494424	0.0589301	0.308189
NK cells resting	TFRC	0.0347025	0.723973	-0.0110441	0.848669
NK cells resting	NCOR2	0.0244548	0.803493	-0.240249	2.52e-05
NK cells resting	TNRC6B	0.124633	0.203042	0.0134734	0.815923
NK cells resting	TNRC6A	0.152362	0.118953	0.042805	0.459368
NK cells resting	TJP1	-0.0301014	0.75937	-0.0717477	0.214533
NK cells resting	CDH17	-0.0561991	0.567189	-0.28879	3.42e-07
NK cells resting	NAT10	0.247939	0.0103902	0.11983	0.0377269
NK cells resting	POLR1A	0.187771	0.0539201	0.0624438	0.280184
NK cells resting	BMS1	0.228197	0.0186374	-0.0244889	0.672177
NK cells resting	WDR3	0.228979	0.0182263	0.0050834	0.930014
NK cells resting	TNN	0.0211842	0.829344	-0.271638	1.72e-06
NK cells resting	NID1	0.0348883	0.722555	-0.213014	0.000196791
NK cells resting	FGFR3	0.209463	0.0311657	0.121967	0.034417
NK cells resting	HSPG2	-0.177259	0.0690979	-0.25855	5.51e-06
NK cells resting	PLCG1	0.20821	0.0322121	0.0416459	0.471627
NK cells resting	ITGB4	0.0765006	0.435729	0.0696358	0.228369
NK cells resting	NOTCH2	0.0227619	0.816849	-0.16607	0.00386088
NK cells resting	ITGA2B	-0.0234506	0.811409	0.0133099	0.818116
NK cells resting	ITGA9	-0.167535	0.0860549	-0.181703	0.00154708
NK cells resting	SSRP1	0.156382	0.109416	-0.00619624	0.914746
NK cells resting	ITGA1	-0.0773985	0.430345	-0.236945	3.28e-05
NK cells resting	RICTOR	0.147941	0.13017	0.0660561	0.253242
NK cells resting	RUNX1	0.0973205	0.320976	-0.0782545	0.175707
NK cells resting	PTCH1	-0.0442036	0.652763	-0.0816973	0.157403
NK cells resting	HIST2H2BE	-0.0571675	0.560518	0.00953777	0.86911
NK cells resting	NCOA3	0.0566155	0.564315	-0.0227628	0.694077
NK cells resting	HDAC6	0.130388	0.182794	0.0732989	0.204761
NK cells resting	ITGA8	-0.122347	0.211519	-0.167862	0.00348986
NK cells resting	GATA3	0.006586	0.946579	0.123649	0.0319893
NK cells resting	SMARCA2	-0.224205	0.0208625	-0.167739	0.00351422
NK cells resting	DROSHA	0.00344958	0.972004	0.0985862	0.087738
NK cells resting	ARID1B	0.0293057	0.765545	-0.0900599	0.118961
NK cells resting	COL4A1	-0.036337	0.711532	-0.16598	0.00388041
NK cells resting	NSUN2	0.159025	0.103477	0.129784	0.0243328
NK cells resting	PRKCD	0.158988	0.103558	0.00484768	0.933252
NK cells resting	NASP	0.0386615	0.693971	0.0334313	0.563426
NK cells resting	KMT2C	0.0456298	0.642318	-0.00413106	0.943101
NK cells resting	SETD2	0.220119	0.0233733	-0.0627346	0.277946
NK cells resting	KMT2D	0.180874	0.0635294	-0.0061496	0.915385
NK cells resting	NID2	-0.113719	0.245764	-0.2774	1.01e-06
NK cells resting	LAMB1	-0.0633072	0.519117	-0.061916	0.284277
NK cells resting	LAMC1	0.0192167	0.844986	-0.103013	0.0743375
NK cells resting	LAMA1	-0.135972	0.164594	-0.103435	0.0731547
NK cells resting	LAMA2	-0.163792	0.093406	-0.285186	4.85e-07
NK cells resting	NF2	0.156298	0.109609	0.0543607	0.347272
NK cells resting	NUMA1	0.165446	0.0900995	0.063366	0.273129
NK cells resting	POLA2	0.0850237	0.386181	0.0507245	0.380519
NK cells resting	DBF4	0.237215	0.0143501	0.0790513	0.171336
NK cells resting	DDX11	0.306061	0.00141949	0.0767436	0.184221
NK cells resting	SETX	-0.0887817	0.365458	-0.17366	0.00249981
NK cells resting	DAXX	-0.0168179	0.864137	-0.01292	0.823356
NK cells resting	LSG1	0.106113	0.278981	0.0450905	0.435725
NK cells resting	DDX24	-0.0277715	0.777491	-0.142259	0.0134958
NK cells resting	ESF1	0.183023	0.0603959	0.0225505	0.69679
NK cells resting	NOP14	0.29092	0.00248295	0.171109	0.00289884
NK cells resting	COL6A3	-0.1745	0.0736095	-0.34912	4.7e-10
NK cells resting	LAMC3	-0.0874499	0.372722	0.00168572	0.976765
NK cells activated	BRCA2	-0.0651849	0.506775	0.00394627	0.945642
NK cells activated	BRIP1	0.0782668	0.425175	0.028951	0.616867
NK cells activated	ERCC2	-0.137819	0.158882	0.0631672	0.274639
NK cells activated	ATM	-0.0856622	0.382611	0.0126971	0.826355
NK cells activated	ATRX	0.00316948	0.974277	-0.0403666	0.485362
NK cells activated	MYBL2	-0.0148697	0.87975	0.122901	0.0330501
NK cells activated	POLE	0.042629	0.664371	0.0707597	0.220929
NK cells activated	RFC4	0.256413	0.00797453	0.18347	0.00138853
NK cells activated	RBBP8	0.316473	0.000949642	0.12804	0.0263299
NK cells activated	PRC1	0.135022	0.167592	0.128792	0.0254521
NK cells activated	MSH2	-0.0229521	0.815346	0.0620221	0.283451
NK cells activated	BLM	-0.131103	0.180385	-0.0356894	0.537362
NK cells activated	MSH6	0.052974	0.589671	0.150067	0.00912042
NK cells activated	REV1	-0.0501321	0.609811	-0.0741453	0.199567
NK cells activated	FANCM	0.195362	0.0447593	0.0180814	0.754721
NK cells activated	ATR	0.20254	0.037326	0.0804929	0.163635
NK cells activated	RAD51C	0.0678182	0.489724	0.0242865	0.674731
NK cells activated	DNA2	0.0362104	0.712494	-0.0281521	0.626623
NK cells activated	PALB2	0.047633	0.627767	0.0988106	0.0870152
NK cells activated	NBN	-0.0243077	0.804651	-0.0522291	0.366533
NK cells activated	PRKDC	0.0559366	0.569003	0.0741007	0.199838
NK cells activated	PXDNL	0.000887486	0.992796	-0.018653	0.747226
NK cells activated	ERBB2	-0.162398	0.0962675	-0.16062	0.00521859
NK cells activated	COL1A1	-0.054697	0.577609	0.128585	0.0256911
NK cells activated	COL11A1	0.000700428	0.994314	0.153376	0.00768288
NK cells activated	COL2A1	0.150381	0.123883	-0.0325876	0.573318
NK cells activated	CDH1	0.00703931	0.942908	-0.0906785	0.116438
NK cells activated	SMARCA4	-0.0996538	0.309455	-0.080712	0.162487
NK cells activated	SRC	-0.28875	0.00268364	-0.168438	0.00337762
NK cells activated	ERBB3	-0.142228	0.145845	-0.191222	0.000854242
NK cells activated	COL3A1	-0.0314779	0.748725	0.12297	0.0329511
NK cells activated	COL12A1	-0.0162907	0.868358	0.120979	0.035915
NK cells activated	COL5A2	-0.0333726	0.734149	0.117552	0.0415471
NK cells activated	PGR	0.0112263	0.909068	0.11789	0.0409598
NK cells activated	MEN1	-0.110125	0.261105	-0.0870634	0.131792
NK cells activated	RTEL1	-0.08274	0.399113	0.114948	0.0463061
NK cells activated	MET	0.066367	0.499082	0.195162	0.0006625
NK cells activated	NDC80	0.228792	0.0183236	0.105104	0.0686138
NK cells activated	TTK	0.0772316	0.431342	0.0250689	0.664878
NK cells activated	ASPM	0.195459	0.0446514	0.0957655	0.0972427
NK cells activated	CDKN2A	0.0398982	0.684692	0.145989	0.0112167
NK cells activated	COL22A1	-0.0226769	0.817521	-0.0280919	0.627361
NK cells activated	TRIP13	0.0311254	0.751447	0.0704664	0.222854
NK cells activated	E2F8	-0.121191	0.215897	-0.0096007	0.868254
NK cells activated	TROAP	0.105539	0.281606	0.0843786	0.144172
NK cells activated	CENPE	0.0868113	0.376237	0.042707	0.460397
NK cells activated	ATAD2	0.136776	0.16209	0.0410411	0.478093
NK cells activated	ATAD5	0.059181	0.546768	-0.0544343	0.346618
NK cells activated	KIF15	-0.0536453	0.584958	0.0237781	0.681163
NK cells activated	TACC3	-0.0633442	0.518873	0.110351	0.0558242
NK cells activated	KNTC1	0.11145	0.255375	0.0130059	0.822202
NK cells activated	ERCC6L	-0.0564925	0.565163	0.0545397	0.345684
NK cells activated	WDHD1	0.198689	0.0411732	0.0725355	0.209529
NK cells activated	CENPF	0.107616	0.272191	0.100388	0.0820665
NK cells activated	NCAPD3	-0.124337	0.204125	0.0727355	0.208272
NK cells activated	DEPDC1	0.0414053	0.673449	0.0318103	0.582503
NK cells activated	MKI67	0.07062	0.471922	0.117464	0.0417001
NK cells activated	STIL	0.0454008	0.643991	0.046095	0.425559
NK cells activated	RAD21	0.0425333	0.66508	0.0078206	0.892517
NK cells activated	NFE2L2	0.102889	0.293933	0.0324405	0.575051
NK cells activated	CD274	0.365564	0.000116514	0.355963	2.02e-10
NK cells activated	COL14A1	-0.0841753	0.390956	0.0451052	0.435575
NK cells activated	P3H1	0.036668	0.709022	0.0832571	0.149599
NK cells activated	COL7A1	0.0888404	0.36514	0.13927	0.0156068
NK cells activated	COL4A4	0.209273	0.0313222	0.0611375	0.290388
NK cells activated	COL24A1	-0.0223217	0.820331	-0.0870756	0.131738
NK cells activated	COL4A3	0.236037	0.0148563	0.0010833	0.985067
NK cells activated	TOP2A	-0.02139	0.827712	-0.000962203	0.986736
NK cells activated	BRCA1	0.0952415	0.331472	-0.00112	0.984562
NK cells activated	SMC4	0.176357	0.0705476	0.0557212	0.33532
NK cells activated	BUB1B	0.0918193	0.349217	0.0279447	0.629167
NK cells activated	FOXM1	0.175827	0.0714098	0.132228	0.0217557
NK cells activated	KIF23	0.150432	0.123756	0.0732243	0.205223
NK cells activated	CDC6	-0.0304753	0.756474	-0.0132987	0.818267
NK cells activated	ESPL1	-0.0357361	0.716098	-0.0311347	0.590543
NK cells activated	BUB1	-0.0780574	0.426418	0.0272128	0.638178
NK cells activated	PLK4	0.00947337	0.923219	0.0112185	0.846309
NK cells activated	NCAPD2	-0.00128492	0.98957	0.0896565	0.120629
NK cells activated	ANLN	0.17304	0.076089	0.0770323	0.182571
NK cells activated	DLGAP5	0.108941	0.266296	0.107816	0.0617327
NK cells activated	MCM4	0.0518954	0.59728	0.0709838	0.219466
NK cells activated	CLSPN	0.0592733	0.546142	0.0953911	0.0985638
NK cells activated	TICRR	0.102007	0.298113	0.0365151	0.527983
NK cells activated	FANCI	-0.0222619	0.820804	0.0540763	0.349804
NK cells activated	MCM10	0.00865707	0.929817	0.0166248	0.773921
NK cells activated	RAD54L	-0.0489882	0.618002	0.0623699	0.280755
NK cells activated	KIF20B	0.0653507	0.505692	0.0437907	0.449085
NK cells activated	SMC2	0.152604	0.118362	0.112115	0.0519963
NK cells activated	SPAG5	0.0816147	0.405578	0.0253887	0.660868
NK cells activated	KIF14	0.112839	0.249461	0.0246697	0.669898
NK cells activated	TPX2	0.0184473	0.851119	0.134558	0.0195218
NK cells activated	SIRT1	-0.0416972	0.671279	-0.0333029	0.564927
NK cells activated	PXDN	-0.0108438	0.912153	0.0955845	0.0978797
NK cells activated	STAT3	0.334586	0.000455692	0.250481	1.09e-05
NK cells activated	ACTB	0.245489	0.0111987	0.218145	0.000136197
NK cells activated	KIT	0.0094734	0.923219	0.0206495	0.72124
NK cells activated	HSP90AA1	0.131918	0.177666	0.00949619	0.869675
NK cells activated	HSP90AB1	0.0818364	0.4043	0.0142561	0.805437
NK cells activated	IGF1R	-0.00880303	0.928637	0.123325	0.0324454
NK cells activated	CASP8	0.00116399	0.990552	0.0359205	0.534728
NK cells activated	TP53BP1	-0.0310347	0.752147	-0.0876566	0.129171
NK cells activated	CDKN1A	0.0556394	0.571061	0.132346	0.0216374
NK cells activated	HRAS	0.0783595	0.424625	0.138377	0.0162912
NK cells activated	FANCA	0.159567	0.102291	0.162695	0.00465798
NK cells activated	MDC1	0.117774	0.229219	0.053828	0.352024
NK cells activated	FANCD2	-0.0836262	0.394064	-0.115675	0.0449332
NK cells activated	TOPBP1	0.0998514	0.308492	0.00266491	0.963277
NK cells activated	TOP3A	0.0972918	0.32112	0.0826173	0.152763
NK cells activated	RECQL5	-0.0144061	0.883472	-0.143548	0.0126659
NK cells activated	REV3L	0.184386	0.0584755	0.152273	0.00813807
NK cells activated	ERCC5	0.081247	0.407704	0.0627703	0.277672
NK cells activated	LIG4	0.0749794	0.444937	0.0251747	0.663551
NK cells activated	PPARG	-0.388594	3.85e-05	-0.246531	1.52e-05
NK cells activated	ALB	0.0304318	0.756811	0.026471	0.647367
NK cells activated	COL17A1	0.258496	0.00746269	0.148433	0.00991421
NK cells activated	CREBBP	0.141775	0.147146	-0.0104875	0.856211
NK cells activated	EP300	-0.113753	0.245621	-0.106206	0.0657475
NK cells activated	NCOR1	-0.0499302	0.611253	-0.0733265	0.20459
NK cells activated	JAK2	0.302892	0.00159967	0.300596	1.06e-07
NK cells activated	COL19A1	0.0160364	0.870395	0.101022	0.0801444
NK cells activated	SOX2	0.202469	0.0373933	0.0052594	0.927597
NK cells activated	ZEB1	-0.0382963	0.696719	0.082801	0.15185
NK cells activated	PTEN	0.0242724	0.804929	-0.00545918	0.924855
NK cells activated	FLT3	0.112406	0.251294	0.279313	8.48e-07
NK cells activated	PDGFRA	-0.0607189	0.536379	0.193098	0.000757326
NK cells activated	PIK3CA	0.162405	0.0962528	0.0359095	0.534853
NK cells activated	DNMT3A	-0.168803	0.0836724	-0.086312	0.135171
NK cells activated	ANK1	0.173034	0.0760995	0.152745	0.00794021
NK cells activated	IRS1	0.0320978	0.743946	-0.0102372	0.859608
NK cells activated	RPTOR	0.0659191	0.50199	0.0288023	0.618677
NK cells activated	PTK2	-0.0980615	0.317288	-0.147015	0.0106523
NK cells activated	ANK2	0.09137	0.351591	0.0500502	0.386892
NK cells activated	TGFBR2	-0.0407748	0.678144	0.0457816	0.428716
NK cells activated	DNMT1	0.0250182	0.79906	0.129496	0.0246529
NK cells activated	STAT1	0.336884	0.000413815	0.437952	1.55e-15
NK cells activated	SYK	0.222977	0.0215918	0.139812	0.0152038
NK cells activated	IKBKB	0.0437123	0.656376	-0.067634	0.242056
NK cells activated	SPTBN2	0.089183	0.363286	0.0592666	0.30543
NK cells activated	DICER1	-0.0393689	0.688658	-0.0391331	0.498807
NK cells activated	SPTAN1	0.115345	0.239035	0.143648	0.0126032
NK cells activated	SPTBN1	-0.0564658	0.565348	0.089946	0.11943
NK cells activated	SPTBN4	0.0522964	0.594445	0.0653942	0.25804
NK cells activated	SPTB	0.0350706	0.721165	-0.137133	0.0172879
NK cells activated	SCN1A	-0.172484	0.0770517	-0.00298189	0.958912
NK cells activated	LAMB2	0.000312411	0.997464	0.0649747	0.261112
NK cells activated	SCN4A	-0.0171379	0.861578	-0.0651192	0.260051
NK cells activated	SCN2A	0.208339	0.0321029	0.0971488	0.0924839
NK cells activated	SCN3A	-0.0164113	0.867392	0.016111	0.780728
NK cells activated	SCN11A	0.0189712	0.846942	-0.124508	0.0308077
NK cells activated	SCN8A	0.0378897	0.699785	0.00401419	0.944708
NK cells activated	SPTBN5	-0.104765	0.28517	-0.189439	0.000956817
NK cells activated	NRCAM	0.267214	0.00562195	0.0105822	0.854927
NK cells activated	NFASC	0.245134	0.0113205	0.0595224	0.303343
NK cells activated	SMC5	0.143961	0.140946	-0.00103824	0.985688
NK cells activated	POLQ	-0.0151976	0.877119	-0.0427983	0.459438
NK cells activated	MCM8	0.00996198	0.919272	0.0263629	0.64871
NK cells activated	CHAF1A	-0.0524957	0.59304	-0.00977741	0.865852
NK cells activated	TIMELESS	-0.0389555	0.691761	0.0457265	0.429272
NK cells activated	COL15A1	-0.0963939	0.325627	0.102173	0.0767458
NK cells activated	COL21A1	0.159999	0.101352	0.0200169	0.72944
NK cells activated	COL6A5	-0.0793969	0.418499	-0.07112	0.218581
NK cells activated	COLGALT2	0.183863	0.0592063	0.0567697	0.326291
NK cells activated	COL28A1	0.0974126	0.320516	-0.149254	0.00950807
NK cells activated	COL16A1	0.277038	0.00404081	0.213725	0.000187108
NK cells activated	NRAS	0.104431	0.286716	0.102563	0.0756189
NK cells activated	SOS1	-0.112867	0.249343	-0.0709639	0.219596
NK cells activated	FASN	-0.125584	0.19959	-0.140677	0.0145794
NK cells activated	PPARGC1A	0.101793	0.299133	0.0497072	0.390158
NK cells activated	NOS3	-0.0574707	0.558437	0.0454843	0.431723
NK cells activated	TNRC6C	0.154529	0.113736	0.0222814	0.700232
NK cells activated	AGO3	0.0758823	0.439458	-0.0347136	0.54855
NK cells activated	TFRC	0.0151519	0.877486	-0.0772939	0.181085
NK cells activated	NCOR2	0.154906	0.112846	0.212032	0.000210946
NK cells activated	TNRC6B	-0.0320582	0.74425	-0.00956905	0.868684
NK cells activated	TNRC6A	-0.0313576	0.749653	-0.12516	0.0299348
[truncated: 1,877 more rows]
