# Supplementary material for: Integrative multi-omics study identifies sex-specific molecular signatures and immune modulation in bladder cancer
Source: Front Bioinform. 2025 May 19;5:1575790. doi: 10.3389/fbinf.2025.1575790 (PMC12127366; doi:10.3389/fbinf.2025.1575790)
Supplement: Supplementary file 4 [file Table4.xlsx]

## Sheet: male_unique_survival
Gene	male_only_survival_pvalue	female_only_survival_pvalue
TOP2A	0.525957	0.233336
BRCA1	0.515446	0.862868
SMC4	0.667917	0.49642
BUB1B	0.0673153	0.63651
FOXM1	0.123635	0.21998
KIF23	0.436735	0.683071
CDC6	0.264632	0.312941
ESPL1	0.413938	0.99571
BUB1	0.250781	0.299046
PLK4	0.843578	0.0461006
NCAPD2	0.310406	0.740023
ANLN	0.0912418	0.0978762
DLGAP5	0.015167	0.491232
MCM4	0.205545	0.127573
CLSPN	0.0955814	0.346698
TICRR	0.503485	0.882203
FANCI	0.342578	0.0725589
MCM10	0.546918	0.307149
RAD54L	0.888518	0.812357
KIF20B	0.237283	0.614466
SMC2	0.288774	0.426102
SPAG5	0.629704	0.345218
KIF14	0.209672	0.812348
TPX2	0.0624819	0.379728
SIRT1	0.628196	0.237671
PXDN	0.364332	0.0127363
STAT3	0.581784	0.143947
ACTB	0.093697	0.604177
KIT	0.669866	0.108565
HSP90AA1	0.320363	0.517378
HSP90AB1	0.157643	0.190084
IGF1R	0.862162	0.429563
CASP8	0.422221	0.665653
TP53BP1	0.535613	0.000881918
CDKN1A	0.628586	0.23995
HRAS	0.635469	0.881787
FANCA	0.346881	0.936246
MDC1	0.298874	0.75029
FANCD2	0.139051	0.51706
TOPBP1	0.835518	0.877052
TOP3A	0.194918	0.517802
RECQL5	0.577502	0.357094
REV3L	0.113574	0.110585
ERCC5	0.029368	0.387716
LIG4	0.499626	0.598835
PPARG	1.92e-05	0.865944
ALB	0.41203	0.906442
COL17A1	0.160495	0.907754
CREBBP	0.952974	0.44975
EP300	0.346228	0.0479321
NCOR1	0.432305	0.161624
JAK2	0.369639	0.871573
COL19A1	0.150021	0.482615
SOX2	0.0482012	0.379054
ZEB1	0.608911	0.0285122
PTEN	0.536482	0.89649
FLT3	0.568884	0.926399
PDGFRA	0.0282896	0.329445
PIK3CA	0.108864	0.530932
DNMT3A	0.161132	0.0514156
ANK1	0.637602	0.489294
IRS1	0.822444	0.68427
RPTOR	0.513576	0.471747
PTK2	0.66281	0.401897
ANK2	0.0201308	0.517834
TGFBR2	0.969579	0.468597
DNMT1	0.675666	0.109593
STAT1	0.670555	0.836949
SYK	0.226363	0.643467
IKBKB	0.00146079	0.645311
SPTBN2	0.0954394	0.234145
DICER1	0.465338	0.065752
SPTAN1	0.94723	0.147482
SPTBN1	0.501956	0.00145927
SPTBN4	0.221652	0.65201
SPTB	0.459465	0.601993
SCN1A	0.286356	0.330261
LAMB2	0.865128	0.869296
SCN4A	0.0833744	0.985868
SCN2A	0.596078	0.897673
SCN3A	0.0973815	0.0937941
SCN11A	0.236883	0.477665
SCN8A	0.621492	0.665012
SPTBN5	0.675145	0.973185
NRCAM	0.762833	0.142207
NFASC	0.800375	0.567859
SMC5	0.331061	0.167841
POLQ	0.908148	0.379171
MCM8	0.898806	0.501498
CHAF1A	0.491336	0.0421417
TIMELESS	0.75395	0.917575
COL15A1	0.637692	0.332027
COL21A1	0.0901484	0.366636
COL6A5	0.504316	0.35505
COLGALT2	0.20856	0.628104
COL28A1	0.704271	0.381441
COL16A1	0.0413414	0.386092
NRAS	0.923513	0.0248254
SOS1	0.640057	0.314517
FASN	0.0190467	0.0728106
PPARGC1A	0.39322	0.0528843
NOS3	0.0824214	0.493029
TNRC6C	0.685107	0.786506
AGO3	0.356156	0.891157
TFRC	0.339739	0.326958
NCOR2	0.368032	0.400058
TNRC6B	0.0884122	0.211711
TNRC6A	0.495674	0.0284067
TJP1	0.316893	0.153134
CDH17	0.642499	0.545373
NAT10	0.374504	0.342269
POLR1A	0.827304	0.362464
BMS1	0.250641	0.821742
WDR3	0.166047	0.981241
TNN	0.0529939	0.388286
NID1	0.00734183	0.16495
FGFR3	0.664307	0.759046
HSPG2	0.12672	0.16977
PLCG1	0.552812	0.848997
ITGB4	0.844764	0.534729
NOTCH2	0.095377	0.13109
ITGA2B	0.999798	0.859204
ITGA9	0.0727272	0.769587
SSRP1	0.144141	0.232377
ITGA1	0.412912	0.163847
RICTOR	0.47463	0.925832
RUNX1	0.0598945	0.0670131
PTCH1	0.513009	0.336474
HIST2H2BE	0.910868	0.945477
NCOA3	0.672591	0.375689
HDAC6	0.00942814	0.653151
ITGA8	0.117234	0.248158
GATA3	0.0865298	0.641384
SMARCA2	0.13952	0.935512
DROSHA	0.678627	0.449109
ARID1B	0.961496	0.240297
COL4A1	0.386423	0.0954588
NSUN2	0.459176	0.887418
PRKCD	0.217533	0.884058
NASP	0.71389	0.816939
KMT2C	0.350657	0.0916765
SETD2	0.94016	0.620635
KMT2D	0.653192	0.106795
NID2	0.68071	0.186744
LAMB1	0.76165	0.411797
LAMC1	0.0229347	0.0444688
LAMA1	0.690288	0.0405189
LAMA2	0.00807277	0.125918
NF2	0.674909	0.776037
NUMA1	0.485341	0.200452
POLA2	0.447395	0.215121
DBF4	0.438439	0.14157
DDX11	0.79261	0.421398
SETX	0.791517	0.339513
DAXX	0.0443101	0.69421
LSG1	0.934785	0.934306
DDX24	0.0307996	0.0605109
ESF1	0.639931	0.247969
NOP14	0.212742	0.436162
COL6A3	0.136842	0.0195033
LAMC3	0.121596	0.0839813

## Sheet: female_unique_survival
Gene	male_only_survival_pvalue	female_only_survival_pvalue
TP53	0.844575	0.231403
MYBL2	0.861273	0.639971
RFC4	0.448544	0.216524
PRC1	0.729218	0.675385
MSH6	0.0329917	0.617381
REV1	0.326411	0.805598
RAD51C	0.0704464	0.0117909
DNA2	0.564422	0.302723
COL1A1	0.107447	0.118598
CDH1	0.187584	0.850996
SRC	0.00213855	0.91167
COL3A1	0.0792759	0.195674
COL12A1	0.492943	0.0508503
COL5A2	0.172735	0.0111501
PGR	0.194767	0.0543391
MEN1	0.771914	0.285406
TTK	0.615583	0.99834
COL22A1	0.847587	0.0279038
TRIP13	0.242676	0.847264
TROAP	0.875353	0.514669
TACC3	0.765762	0.277148
ERCC6L	0.827966	0.179062
NCAPD3	0.754801	0.712306
DEPDC1	0.189535	0.701647
CD274	0.22333	0.760607
P3H1	0.0306673	0.0207061

## Sheet: common_survival
Gene	male_only_survival_pvalue	female_only_survival_pvalue
MKI67	0.336083	0.572075
CENPE	0.300716	0.256445
ASPM	0.38309	0.705558
STIL	0.795598	0.514205
E2F8	0.399886	0.0101385
NDC80	0.578514	0.959087
WDHD1	0.230328	0.135421
ATAD2	0.0958345	0.315884
KNTC1	0.952595	0.0988991
KIF15	0.673098	0.395952
CENPF	0.875098	0.376987
RBBP8	0.889674	0.755275
PALB2	0.54123	0.916822
PXDNL	0.0145725	0.357838
ERCC2	0.963954	0.940138
ERBB3	0.24937	0.128903
PRKDC	0.493118	0.660472
NFE2L2	0.616741	0.283608
ATAD5	0.372056	0.711169
MSH2	0.465761	0.60841
ATRX	0.485518	0.996722
BRIP1	0.554483	0.270024
FANCM	0.810917	0.377049
ATR	0.0084421	0.456584
NBN	0.685986	0.980631
RTEL1	0.351868	0.785024
ERBB2	0.919178	0.770913
MET	0.944439	0.211505
COL11A1	0.618465	0.721307
COL2A1	0.183158	0.927399
BRCA2	0.382624	0.993527
CDKN2A	0.691707	0.514273
POLE	0.267986	0.64355
BLM	0.942169	0.193677
COL4A3	0.745061	0.658588
COL14A1	0.00761705	0.0387204
COL7A1	0.948638	0.323311
COL24A1	0.972075	0.963565
ATM	0.813389	0.066287
SMARCA4	0.224235	0.717273
RAD21	0.104287	0.226668
COL4A4	0.353914	0.023408
