# Supplementary material for: Integrative multi-omics study identifies sex-specific molecular signatures and immune modulation in bladder cancer
Source: Front Bioinform. 2025 May 19;5:1575790. doi: 10.3389/fbinf.2025.1575790 (PMC12127366; doi:10.3389/fbinf.2025.1575790)
Supplement: Supplementary file 5 [file Table1.xlsx]

## Sheet: sig_DEG_male_tumor_vs_normal
Ensembl ID	Gene Name	baseMean	log2FoldChange	pvalue	padj
ENSG00000254772	EEF1G	2118.8	-9.30367	4.77e-208	8.76e-204
ENSG00000166507	NDST2	208.438	-3.84839	1.86e-140	1.71e-136
ENSG00000131503	ANKHD1	516.968	-3.90082	8.76e-137	5.36e-133
ENSG00000272573	MUSTN1	72.9614	-8.23077	3.58e-135	1.65e-131
ENSG00000166333	ILK	1123.96	-4.56935	2.16e-132	7.94e-129
ENSG00000240303	ACAD11	139.079	-5.90709	8.73e-126	2.67e-122
ENSG00000258366	RTEL1	164.386	-5.08009	4.44e-124	1.17e-120
ENSG00000187736	NHEJ1	62.7176	-4.09081	1.61e-116	3.7e-113
ENSG00000161960	EIF4A1	1305.73	-4.79302	3.74e-108	7.64e-105
ENSG00000174483	BBS1	203.572	-3.64288	1.46e-107	2.69e-104
ENSG00000164053	ATRIP	31.332	-5.30732	5.21e-107	8.7e-104
ENSG00000258818	RNASE4	206.848	-5.66126	1.54e-103	2.35e-100
ENSG00000257949	TEN1	31.6939	-5.23112	3.48e-99	4.92e-96
ENSG00000187024	PTRH1	15.5911	-5.4724	3.66e-94	4.81e-91
ENSG00000265681	RPL17	3155.93	-3.2959	2.52e-91	3.09e-88
ENSG00000244687	UBE2V1	641.719	-2.79103	3.39e-91	3.89e-88
ENSG00000187838	PLSCR3	168.495	-4.30029	3.72e-91	4.02e-88
ENSG00000136197	C7orf25	59.4929	-3.01017	1.4e-89	1.43e-86
ENSG00000243414	TICAM2	23.0776	-5.36996	4.37e-88	4.22e-85
ENSG00000243725	TTC4	213.847	-2.88411	1.62e-86	1.49e-83
ENSG00000115556	PLCD4	311.272	-3.86523	1.22e-85	1.06e-82
ENSG00000119725	ZNF410	146.995	-2.89661	1.42e-85	1.19e-82
ENSG00000140488	CELF6	43.7911	-9.09452	2.58e-85	2.06e-82
ENSG00000110025	SNX15	109.695	-3.91914	7.46e-84	5.71e-81
ENSG00000169682	SPNS1	256.42	-3.31009	5.91e-83	4.35e-80
ENSG00000115507	OTX1	234.705	5.71761	7.09e-83	5.01e-80
ENSG00000237412	PRSS56	24.412	24.2223	2.44e-80	1.66e-77
ENSG00000196689	TRPV1	45.8703	-5.83443	7.51e-80	4.93e-77
ENSG00000249709	ZNF564	69.7138	-3.38191	5.87e-77	3.72e-74
ENSG00000213533	TMEM110	268.648	-3.0126	3.16e-76	1.94e-73
ENSG00000213658	LAT	95.3208	-4.76729	5.57e-76	3.3e-73
ENSG00000205323	SARNP	217.359	-3.08854	1.3e-75	7.48e-73
ENSG00000204427	ABHD16A	415.039	-2.33012	5.92e-75	3.29e-72
ENSG00000219200	RNASEK	506.665	-2.68951	5.42e-74	2.93e-71
ENSG00000182196	ARL6IP4	374.348	-4.15314	1.79e-73	9.42e-71
ENSG00000239264	TXNDC5	583.135	-4.06028	2.71e-73	1.38e-70
ENSG00000162062	C16orf59	483.433	3.60863	3e-73	1.49e-70
ENSG00000179051	RCC2	12525.8	1.93725	2.4e-72	1.16e-69
ENSG00000243789	JMJD7	57.1079	-4.98477	2.82e-72	1.33e-69
ENSG00000135451	TROAP	1390.04	3.88111	2.52e-70	1.16e-67
ENSG00000170312	CDK1	2757.78	3.5591	1.4e-69	6.27e-67
ENSG00000244274	DBNDD2	387.85	-4.13097	1.28e-68	5.59e-66
ENSG00000105011	ASF1B	1785.04	3.52204	8.35e-68	3.57e-65
ENSG00000163530	DPPA2	14.4537	23.5046	8.9e-68	3.72e-65
ENSG00000175063	UBE2C	3896.46	4.0381	1.61e-66	6.59e-64
ENSG00000184205	TSPYL2	1989.3	-2.95762	5.59e-66	2.23e-63
ENSG00000162032	SPSB3	152.735	-2.594	8.13e-66	3.18e-63
ENSG00000008710	PKD1	3170.63	-2.38418	3.34e-65	1.28e-62
ENSG00000198838	RYR3	141.588	-3.89381	8.13e-65	3.05e-62
ENSG00000142945	KIF2C	2210.65	3.53184	1.19e-64	4.38e-62
ENSG00000181029	TRAPPC5	108.726	-3.64242	2.21e-64	7.95e-62
ENSG00000254505	CHMP4A	325.584	-2.93249	3.03e-64	1.07e-61
ENSG00000269586	CT45A10	14.8513	22.6658	3.12e-64	1.08e-61
ENSG00000240053	LY6G5B	194.019	-3.68517	3.69e-64	1.26e-61
ENSG00000105647	PIK3R2	195.195	-3.87779	4.3e-64	1.44e-61
ENSG00000100234	TIMP3	1778.49	-5.7401	7.47e-64	2.45e-61
ENSG00000029993	HMGB3	4779.87	2.88685	3.85e-63	1.24e-60
ENSG00000159433	STARD9	539.814	-3.84468	3.27e-62	1.04e-59
ENSG00000101057	MYBL2	5009.03	4.64787	2.82e-61	8.78e-59
ENSG00000055955	ITIH4	93.8685	-4.7964	4.51e-61	1.38e-58
ENSG00000197299	BLM	631.8	2.83999	7.48e-61	2.25e-58
ENSG00000117399	CDC20	3874.76	4.00746	1.16e-60	3.43e-58
ENSG00000155858	LSM11	577.412	-2.45395	7.65e-60	2.23e-57
ENSG00000112425	EPM2A	295.917	-2.80033	8.81e-60	2.53e-57
ENSG00000127564	PKMYT1	1180.94	3.812	1.06e-59	3e-57
ENSG00000167513	CDT1	1691.96	3.4978	2.12e-59	5.89e-57
ENSG00000183579	ZNRF3	48.536	-5.53898	2.85e-59	7.82e-57
ENSG00000086848	ALG9	421.383	-1.82032	4.25e-59	1.15e-56
ENSG00000143772	ITPKB	2356.94	-2.42422	1.22e-58	3.24e-56
ENSG00000266964	FXYD1	91.9592	-5.46342	2.17e-58	5.71e-56
ENSG00000115163	CENPA	547.143	3.98053	2.56e-58	6.64e-56
ENSG00000178999	AURKB	1647.3	3.78909	2.64e-58	6.74e-56
ENSG00000186193	SAPCD2	1531.46	4.09911	5.2e-58	1.31e-55
ENSG00000097007	ABL1	4648.8	-2.01304	6.06e-58	1.51e-55
ENSG00000149451	ADAM33	1556.44	-6.12991	9.13e-58	2.24e-55
ENSG00000213221	DNLZ	29.2844	-4.26249	1.06e-57	2.55e-55
ENSG00000143228	NUF2	1124.51	3.86543	1.07e-57	2.56e-55
ENSG00000111696	NT5DC3	922.637	-3.44818	3.17e-57	7.47e-55
ENSG00000186185	KIF18B	1265.63	3.77135	5.41e-57	1.26e-54
ENSG00000276043	UHRF1	1277.46	3.40917	6.48e-57	1.49e-54
ENSG00000122952	ZWINT	2413.32	3.13863	7.41e-57	1.66e-54
ENSG00000094804	CDC6	1819.17	3.23193	7.37e-57	1.66e-54
ENSG00000167377	ZNF23	96.039	-3.41878	6.18e-56	1.37e-53
ENSG00000165480	SKA3	707.526	3.42634	1.06e-55	2.31e-53
ENSG00000243708	PLA2G4B	164.844	-4.96278	1.82e-55	3.94e-53
ENSG00000173933	RBM4	820.078	-1.80478	2.56e-55	5.48e-53
ENSG00000183963	SMTN	8196.24	-3.60697	2.76e-55	5.82e-53
ENSG00000075218	GTSE1	920.726	3.32016	4.22e-55	8.82e-53
ENSG00000172650	AGAP5	22.0178	-3.71381	5.5e-55	1.14e-52
ENSG00000135476	ESPL1	1390.81	3.43471	8.83e-55	1.8e-52
ENSG00000258659	TRIM34	45.7597	-3.35022	1.63e-54	3.25e-52
ENSG00000248098	BCKDHA	265.401	-2.46354	1.61e-54	3.25e-52
ENSG00000101003	GINS1	1225.93	3.07952	1.95e-54	3.85e-52
ENSG00000157456	CCNB2	1950.43	3.17014	3.62e-54	7.07e-52
ENSG00000093009	CDC45	1001.78	3.50507	3.91e-54	7.56e-52
ENSG00000086232	EIF2AK1	9261.8	1.26825	1.63e-53	3.11e-51
ENSG00000239732	TLR9	9.3394	-5.06796	1.7e-53	3.21e-51
ENSG00000058272	PPP1R12A	3822.39	-2.11057	1.85e-53	3.47e-51
ENSG00000079462	PAFAH1B3	3470.04	3.05643	3.22e-53	5.97e-51
ENSG00000187741	FANCA	1033.8	2.74366	4.53e-53	8.32e-51
ENSG00000120341	SEC16B	47.619	-4.82899	6.72e-53	1.22e-50
ENSG00000134690	CDCA8	1516.54	3.23504	7.27e-53	1.31e-50
ENSG00000162526	TSSK3	26.4213	-3.8823	8.91e-53	1.59e-50
ENSG00000123485	HJURP	1119.68	3.34766	1.28e-52	2.27e-50
ENSG00000129226	CD68	182.756	-4.38493	1.59e-52	2.78e-50
ENSG00000111077	TNS2	2637.32	-3.02034	3.67e-52	6.35e-50
ENSG00000087586	AURKA	1575.09	3.11203	4.43e-52	7.62e-50
ENSG00000104147	OIP5	205.988	3.29771	8.66e-52	1.47e-49
ENSG00000159556	ISL2	98.0311	4.55854	1.01e-51	1.71e-49
ENSG00000159873	CCDC117	152.354	-3.10748	1.11e-51	1.85e-49
ENSG00000179218	CALR	55080.9	1.83013	1.32e-51	2.19e-49
ENSG00000144230	GPR17	53.3691	-5.56767	1.57e-51	2.57e-49
ENSG00000167900	TK1	4598.68	3.44757	1.68e-51	2.73e-49
ENSG00000012822	CALCOCO1	3728.32	-1.8136	2.49e-51	4.02e-49
ENSG00000186847	KRT14	32064.1	9.99715	3.58e-51	5.72e-49
ENSG00000166851	PLK1	2466.86	3.31673	3.72e-51	5.9e-49
ENSG00000085999	RAD54L	566.454	3.18859	4.96e-51	7.78e-49
ENSG00000145194	ECE2	740.998	2.71203	6.46e-51	1.01e-48
ENSG00000051180	RAD51	716.512	2.83887	7.88e-51	1.22e-48
ENSG00000134057	CCNB1	3395.53	3.15696	8.35e-51	1.28e-48
ENSG00000051341	POLQ	659.361	3.17123	1.03e-50	1.56e-48
ENSG00000166803	PCLAF	1487.09	3.37786	1.58e-50	2.38e-48
ENSG00000163681	SLMAP	3891.99	-2.51115	1.64e-50	2.45e-48
ENSG00000162407	PLPP3	3257.04	-2.79269	1.81e-50	2.69e-48
ENSG00000121152	NCAPH	1092.47	3.34897	1.98e-50	2.92e-48
ENSG00000182768	NGRN	2083.83	-1.6633	9.04e-50	1.32e-47
ENSG00000189159	HN1	10985.4	2.61507	9.86e-50	1.43e-47
ENSG00000184313	MROH7	102.902	-5.12774	1.16e-49	1.67e-47
ENSG00000077152	UBE2T	1053.29	2.6467	1.51e-49	2.15e-47
ENSG00000100162	CENPM	757.12	3.29808	2.02e-49	2.86e-47
ENSG00000177576	C18orf32	392.57	-1.95695	2.24e-49	3.14e-47
ENSG00000173757	STAT5B	3330.81	-1.43664	2.5e-49	3.48e-47
ENSG00000159176	CSRP1	22674.4	-3.54767	3.27e-49	4.52e-47
ENSG00000090889	KIF4A	1502.67	3.35581	4.18e-49	5.73e-47
ENSG00000154920	EME1	274.799	3.05631	6.54e-49	8.91e-47
ENSG00000035499	DEPDC1B	550.173	3.29517	1.06e-48	1.43e-46
ENSG00000121671	CRY2	1432.41	-1.83454	1.16e-48	1.55e-46
ENSG00000243156	MICAL3	1010.35	-2.68398	1.2e-48	1.6e-46
ENSG00000242441	GTF2A1L	16.7836	-7.04303	1.33e-48	1.76e-46
ENSG00000145012	LPP	9659.65	-2.98156	1.81e-48	2.38e-46
ENSG00000150527	CTAGE5	225.094	-2.21129	2.7e-48	3.52e-46
ENSG00000105141	CASP14	4549.21	9.87021	2.76e-48	3.58e-46
ENSG00000198932	GPRASP1	511.972	-3.81238	3.64e-48	4.68e-46
ENSG00000127423	AUNIP	334.837	3.05799	4.2e-48	5.36e-46
ENSG00000013810	TACC3	5079.58	3.07187	4.94e-48	6.26e-46
ENSG00000091651	ORC6	754.969	2.98451	5.03e-48	6.33e-46
ENSG00000068024	HDAC4	791.816	-2.52829	5.9e-48	7.37e-46
ENSG00000185624	P4HB	55039.1	1.66524	6.05e-48	7.51e-46
ENSG00000160957	RECQL4	2275.72	2.77919	7.6e-48	9.37e-46
ENSG00000006118	TMEM132A	4099.73	3.2425	1.43e-47	1.75e-45
ENSG00000076382	SPAG5	2493.95	2.78778	1.52e-47	1.85e-45
ENSG00000149300	C11orf52	11.6333	-4.51199	1.89e-47	2.29e-45
ENSG00000129810	SGO1	479.002	3.40156	3.72e-47	4.47e-45
ENSG00000271303	SRXN1	204.344	-3.71676	6.52e-47	7.78e-45
ENSG00000131153	GINS2	1037.23	2.88164	7.55e-47	8.95e-45
ENSG00000117650	NEK2	988.878	3.4895	8.39e-47	9.88e-45
ENSG00000172531	PPP1CA	11489.4	1.69884	1.17e-46	1.36e-44
ENSG00000125319	C17orf53	478.292	2.54783	1.26e-46	1.47e-44
ENSG00000116604	MEF2D	2931.43	-1.53277	1.65e-46	1.91e-44
ENSG00000189367	KIAA0408	47.7356	-7.91343	2.29e-46	2.63e-44
ENSG00000213920	MDP1	82.4582	-1.99592	2.73e-46	3.12e-44
ENSG00000137076	TLN1	18046.2	-2.21166	2.97e-46	3.37e-44
ENSG00000076555	ACACB	1039.6	-3.60207	3.58e-46	4.04e-44
ENSG00000167371	PRRT2	248.607	-4.25847	3.93e-46	4.4e-44
ENSG00000187239	FNBP1	2927.07	-2.73674	4.17e-46	4.64e-44
ENSG00000132446	FTHL17	19.5081	23.9368	4.38e-46	4.85e-44
ENSG00000196584	XRCC2	392.32	2.79963	5.22e-46	5.74e-44
ENSG00000146410	MTFR2	328.847	2.78509	5.5e-46	6.02e-44
ENSG00000104892	KLC3	500.779	5.25824	6.22e-46	6.76e-44
ENSG00000088325	TPX2	5362.74	3.52332	6.62e-46	7.16e-44
ENSG00000104889	RNASEH2A	2108.41	2.23563	6.72e-46	7.22e-44
ENSG00000197256	KANK2	5429.54	-3.19001	7.59e-46	8.11e-44
ENSG00000163380	LMOD3	22.161	-3.68619	8.48e-46	9e-44
ENSG00000077157	PPP1R12B	6137.27	-4.06898	1.1e-45	1.16e-43
ENSG00000123473	STIL	790.323	2.72888	1.87e-45	1.97e-43
ENSG00000184992	BRI3BP	1465.34	2.18538	2.73e-45	2.85e-43
ENSG00000197321	SVIL	7622.98	-3.24156	2.92e-45	3.03e-43
ENSG00000133195	SLC39A11	2701.58	2.02266	2.95e-45	3.05e-43
ENSG00000100926	TM9SF1	436.674	-1.91607	3.19e-45	3.27e-43
ENSG00000103264	FBXO31	1617.1	-1.62128	3.5e-45	3.58e-43
ENSG00000198961	PJA2	3607.48	-1.92815	4.66e-45	4.73e-43
ENSG00000112742	TTK	980.779	3.25608	4.87e-45	4.92e-43
ENSG00000204131	NHSL2	138.951	-5.06486	4.99e-45	5.01e-43
ENSG00000164362	TERT	118.837	6.40223	5.19e-45	5.18e-43
ENSG00000092529	CAPN3	112.071	-3.99949	9.7e-45	9.63e-43
ENSG00000112658	SRF	3806	-1.71203	1.08e-44	1.06e-42
ENSG00000165410	CFL2	1468.34	-3.3665	1.1e-44	1.08e-42
ENSG00000165304	MELK	1430.7	3.63325	1.2e-44	1.17e-42
ENSG00000148411	NACC2	1574.62	-2.70715	1.4e-44	1.36e-42
ENSG00000232593	KANTR	124.054	-4.1476	1.41e-44	1.36e-42
ENSG00000216490	IFI30	140.704	-4.06867	1.98e-44	1.9e-42
ENSG00000163902	RPN1	19426.5	1.45914	3.1e-44	2.97e-42
ENSG00000100307	CBX7	1624.32	-2.78492	3.98e-44	3.79e-42
ENSG00000113368	LMNB1	3319.87	2.75678	4.08e-44	3.86e-42
ENSG00000174306	ZHX3	1279.22	-2.01368	5.32e-44	5.01e-42
ENSG00000141086	CTRL	8.13553	-4.17078	6.55e-44	6.14e-42
ENSG00000118242	MREG	957.895	2.58303	7.26e-44	6.77e-42
ENSG00000091436	MAP3K20	3501.15	-3.158	7.57e-44	7.02e-42
ENSG00000237649	KIFC1	2285	3.10585	7.95e-44	7.34e-42
ENSG00000165490	DDIAS	532.348	2.72336	9.66e-44	8.87e-42
ENSG00000105486	LIG1	3031.77	1.71548	1.15e-43	1.05e-41
ENSG00000128271	ADORA2A	21.1283	-4.11449	1.29e-43	1.17e-41
ENSG00000239704	CDRT4	66.1518	-3.63249	1.34e-43	1.21e-41
ENSG00000185480	PARPBP	464.534	2.51302	1.7e-43	1.54e-41
ENSG00000085840	ORC1	500.15	2.93396	3.27e-43	2.93e-41
ENSG00000188486	H2AFX	4330.88	2.36134	3.74e-43	3.34e-41
ENSG00000123219	CENPK	470.886	2.84392	9.28e-43	8.2e-41
ENSG00000125868	DSTN	21801.6	-1.96997	9.26e-43	8.2e-41
ENSG00000142731	PLK4	677.687	2.39534	1.03e-42	9.06e-41
ENSG00000147155	EBP	3427.75	2.09505	1.28e-42	1.12e-40
ENSG00000104738	MCM4	7166.33	2.28446	1.46e-42	1.27e-40
ENSG00000180329	CCDC43	1382.4	1.31071	1.47e-42	1.28e-40
ENSG00000132522	GPS2	345.861	-2.79619	1.78e-42	1.54e-40
ENSG00000175395	ZNF25	465.824	-1.86651	1.84e-42	1.58e-40
ENSG00000164045	CDC25A	697.167	2.789	3.33e-42	2.85e-40
ENSG00000147804	SLC39A4	2275.83	2.80504	3.55e-42	3.02e-40
ENSG00000189134	NKAPL	16.7041	-3.88251	3.72e-42	3.13e-40
ENSG00000137804	NUSAP1	2535.9	2.9826	3.72e-42	3.13e-40
ENSG00000185803	SLC52A2	5019.17	1.84639	4.03e-42	3.38e-40
ENSG00000130487	KLHDC7B	5473.85	6.62212	4.81e-42	4.02e-40
ENSG00000111860	CEP85L	347.243	-2.34954	5.47e-42	4.55e-40
ENSG00000174371	EXO1	575.998	3.13177	8.37e-42	6.93e-40
ENSG00000154839	SKA1	674.91	3.11325	9.78e-42	8.06e-40
ENSG00000132837	DMGDH	32.653	-3.13517	1.47e-41	1.21e-39
ENSG00000065328	MCM10	764.368	3.35287	1.68e-41	1.37e-39
ENSG00000117862	TXNDC12	4415.94	1.24027	2.11e-41	1.72e-39
ENSG00000188038	NRN1L	4.28709	-5.21279	2.38e-41	1.92e-39
ENSG00000140525	FANCI	2506.92	2.12918	2.48e-41	2e-39
ENSG00000123975	CKS2	2095.08	2.70142	2.93e-41	2.36e-39
ENSG00000196329	GIMAP5	95.4709	-4.21083	4.8e-41	3.83e-39
ENSG00000106617	PRKAG2	1128.02	-2.2026	5.17e-41	4.11e-39
ENSG00000150764	DIXDC1	890.993	-3.54449	5.78e-41	4.58e-39
ENSG00000109805	NCAPG	1130.67	3.12132	6.42e-41	5.06e-39
ENSG00000204271	SPIN3	202.925	-2.24093	7.84e-41	6.15e-39
ENSG00000123500	COL10A1	1129.24	7.11179	9.46e-41	7.4e-39
ENSG00000087448	KLHL42	1769.02	-1.86772	9.78e-41	7.61e-39
ENSG00000140577	CRTC3	2236.67	-1.29694	1.47e-40	1.14e-38
ENSG00000161594	KLHL10	7.2413	-3.45766	1.48e-40	1.15e-38
ENSG00000137563	GGH	2186.24	3.15625	1.61e-40	1.23e-38
ENSG00000166797	FAM96A	1653.26	1.23228	1.81e-40	1.39e-38
ENSG00000239474	KLHL41	70.3483	-4.62059	2.32e-40	1.77e-38
ENSG00000143995	MEIS1	1258.74	-2.74182	2.55e-40	1.93e-38
ENSG00000187942	LDLRAD2	85.7701	-2.90729	2.66e-40	2.01e-38
ENSG00000163820	FYCO1	3010.47	-2.22107	3.24e-40	2.44e-38
ENSG00000135437	RDH5	56.5246	-3.25807	3.27e-40	2.46e-38
ENSG00000280789	PAGR1	570.916	-2.12217	3.35e-40	2.5e-38
ENSG00000131015	ULBP2	343.077	4.05866	3.38e-40	2.52e-38
ENSG00000188649	CC2D2B	8.43022	-3.94189	3.63e-40	2.69e-38
ENSG00000221955	SLC12A8	925.565	3.2784	3.9e-40	2.88e-38
ENSG00000213780	GTF2H4	194.318	-2.02888	4.65e-40	3.42e-38
ENSG00000068489	PRR11	1309.5	3.03773	4.81e-40	3.52e-38
ENSG00000079308	TNS1	13488.3	-4.46738	6.53e-40	4.76e-38
ENSG00000134318	ROCK2	3098.47	-1.51863	9.75e-40	7.08e-38
ENSG00000188368	PRR19	154.452	2.74769	1.01e-39	7.3e-38
ENSG00000116783	TNNI3K	12.7701	-4.81091	1.02e-39	7.33e-38
ENSG00000131089	ARHGEF9	1069.42	-1.75768	1.07e-39	7.67e-38
ENSG00000101605	MYOM1	376.153	-4.37304	1.16e-39	8.32e-38
ENSG00000141570	CBX8	610.832	2.02668	1.17e-39	8.34e-38
ENSG00000164611	PTTG1	2019.43	2.92488	1.28e-39	9.08e-38
ENSG00000165124	SVEP1	765.563	-3.57477	1.64e-39	1.16e-37
ENSG00000278023	RDM1	124.262	3.90085	1.7e-39	1.2e-37
ENSG00000160949	TONSL	1871.05	2.0293	1.9e-39	1.33e-37
ENSG00000116473	RAP1A	3719.68	-1.43716	2.29e-39	1.6e-37
ENSG00000073111	MCM2	4200.39	2.56976	3.49e-39	2.43e-37
ENSG00000162073	PAQR4	795.433	2.83789	3.72e-39	2.58e-37
ENSG00000104936	DMPK	3240.85	-2.239	3.94e-39	2.72e-37
ENSG00000158402	CDC25C	368.147	3.00155	4.85e-39	3.33e-37
ENSG00000121621	KIF18A	424.91	2.97419	5.23e-39	3.59e-37
ENSG00000243335	KCTD7	591.705	-2.1409	6.19e-39	4.23e-37
ENSG00000151725	CENPU	1191.31	2.68854	6.52e-39	4.44e-37
ENSG00000168309	FAM107A	627.856	-4.72147	6.81e-39	4.62e-37
ENSG00000159055	MIS18A	1029.22	1.88417	7.33e-39	4.95e-37
ENSG00000159899	NPR2	390.699	-2.48855	9.19e-39	6.18e-37
ENSG00000164087	POC1A	943.926	2.45683	9.25e-39	6.21e-37
ENSG00000140416	TPM1	17039.8	-3.52049	9.51e-39	6.36e-37
ENSG00000076248	UNG	3129.27	1.46572	9.76e-39	6.5e-37
ENSG00000160124	CCDC58	938.19	1.45857	1.17e-38	7.76e-37
ENSG00000132646	PCNA	7636.08	2.08192	1.17e-38	7.76e-37
ENSG00000243364	EFNA4	962.247	2.12892	1.63e-38	1.07e-36
ENSG00000162366	PDZK1IP1	1850.87	6.69701	1.74e-38	1.14e-36
ENSG00000165995	CACNB2	274.103	-3.9468	1.89e-38	1.23e-36
ENSG00000071539	TRIP13	1488.31	3.14641	2.32e-38	1.51e-36
ENSG00000108924	HLF	280.274	-5.10416	2.73e-38	1.77e-36
ENSG00000157778	PSMG3	2592.97	1.86153	3.85e-38	2.49e-36
ENSG00000185437	SH3BGR	246.531	-2.80792	4.08e-38	2.63e-36
ENSG00000119969	HELLS	1147.05	2.13266	4.17e-38	2.68e-36
ENSG00000156920	ADGRG4	11.6746	-7.777	4.61e-38	2.95e-36
ENSG00000153179	RASSF3	2090.95	-2.32077	4.66e-38	2.96e-36
ENSG00000162063	CCNF	1600.28	2.06098	4.64e-38	2.96e-36
ENSG00000132623	ANKEF1	634.959	2.20202	4.72e-38	2.99e-36
ENSG00000184661	CDCA2	495.644	3.14804	5.11e-38	3.23e-36
ENSG00000072163	LIMS2	2212.88	-3.9313	5.99e-38	3.77e-36
ENSG00000132004	FBXW9	746.018	1.58878	6.84e-38	4.29e-36
ENSG00000197381	ADARB1	1964.66	-3.20969	8.09e-38	5.06e-36
ENSG00000079616	KIF22	4384.03	1.98225	8.34e-38	5.2e-36
ENSG00000080986	NDC80	1195.97	2.89582	9.36e-38	5.81e-36
ENSG00000187066	TMEM262	71.4954	2.59609	9.84e-38	6.09e-36
ENSG00000102100	SLC35A2	2799.66	1.77677	1.02e-37	6.31e-36
ENSG00000163808	KIF15	772.842	2.77807	1.12e-37	6.9e-36
ENSG00000032389	TSSC1	1561.81	1.32599	1.13e-37	6.92e-36
ENSG00000243244	STON1	720.664	-3.32754	1.13e-37	6.92e-36
ENSG00000100479	POLE2	332.895	2.2161	1.25e-37	7.62e-36
ENSG00000135842	FAM129A	4768.69	-3.90414	1.36e-37	8.22e-36
ENSG00000130653	PNPLA7	332.541	-3.15298	1.39e-37	8.4e-36
ENSG00000167995	BEST1	115.045	-2.842	1.53e-37	9.25e-36
ENSG00000155970	MICU3	97.6841	-3.9484	1.55e-37	9.34e-36
ENSG00000136943	CTSV	750.005	5.1925	1.58e-37	9.46e-36
ENSG00000011304	PTBP1	16231	0.910673	1.68e-37	1e-35
ENSG00000156970	BUB1B	1128.18	2.86357	1.72e-37	1.02e-35
ENSG00000174442	ZWILCH	1103.14	1.63492	2.1e-37	1.25e-35
ENSG00000008283	CYB561	6035.1	1.69639	2.46e-37	1.45e-35
ENSG00000111602	TIMELESS	2904.89	1.85284	2.64e-37	1.55e-35
ENSG00000138778	CENPE	1175.83	2.62034	2.66e-37	1.56e-35
ENSG00000111325	OGFOD2	108.373	-1.61948	2.84e-37	1.66e-35
ENSG00000126453	BCL2L12	1376.87	1.868	2.84e-37	1.66e-35
ENSG00000152484	USP12	1506.29	-1.5975	3.28e-37	1.91e-35
ENSG00000197766	CFD	2711.74	-4.42514	3.32e-37	1.92e-35
ENSG00000171792	RHNO1	1887.76	1.41849	3.44e-37	1.99e-35
ENSG00000066279	ASPM	1520.41	3.33802	3.55e-37	2.05e-35
ENSG00000168079	SCARA5	860.194	-6.05292	3.72e-37	2.14e-35
ENSG00000168000	BSCL2	423.534	-1.81648	4.42e-37	2.53e-35
ENSG00000198853	RUSC2	1402.95	-2.56906	4.83e-37	2.76e-35
ENSG00000103241	FOXF1	991.505	-3.70482	5e-37	2.84e-35
ENSG00000170779	CDCA4	1568.83	2.13031	5.22e-37	2.96e-35
ENSG00000166920	C15orf48	1839.63	5.13395	5.81e-37	3.29e-35
ENSG00000118804	STBD1	288.831	-2.51092	5.98e-37	3.37e-35
ENSG00000125835	SNRPB	13351.2	1.73704	6.44e-37	3.62e-35
ENSG00000134030	CTIF	1842.58	-1.77763	7.28e-37	4.08e-35
ENSG00000197361	FBXL22	230.104	-3.77083	7.63e-37	4.26e-35
ENSG00000161888	SPC24	958.649	2.69403	7.88e-37	4.39e-35
ENSG00000106462	EZH2	1502.67	2.50023	9.18e-37	5.09e-35
ENSG00000196136	SERPINA3	491.622	-7.99848	9.24e-37	5.12e-35
ENSG00000065600	TMEM206	734.803	1.81999	9.59e-37	5.29e-35
ENSG00000163815	CLEC3B	266.462	-4.01007	1.04e-36	5.73e-35
ENSG00000043039	BARX2	716.79	6.43791	1.06e-36	5.8e-35
ENSG00000196557	CACNA1H	2027.33	-4.24146	1.06e-36	5.8e-35
ENSG00000035403	VCL	10367.8	-2.10005	1.08e-36	5.91e-35
ENSG00000143179	UCK2	2487.35	2.14736	1.27e-36	6.92e-35
ENSG00000117600	PLPPR4	220.493	-4.09974	1.29e-36	7e-35
ENSG00000152253	SPC25	412.34	2.84796	1.33e-36	7.19e-35
ENSG00000118526	TCF21	296.622	-3.99163	1.33e-36	7.19e-35
ENSG00000175315	CST6	1178.87	5.5099	1.71e-36	9.19e-35
ENSG00000068976	PYGM	275.907	-4.65629	1.73e-36	9.28e-35
ENSG00000170271	FAXDC2	492.831	-3.19434	2.61e-36	1.39e-34
ENSG00000103550	KNOP1	1102.34	1.5179	3.42e-36	1.82e-34
ENSG00000126218	F10	110.387	-3.81815	3.54e-36	1.88e-34
ENSG00000160446	ZDHHC12	2982.12	1.99384	4.44e-36	2.35e-34
ENSG00000146670	CDCA5	1978.19	2.9322	4.51e-36	2.38e-34
ENSG00000250506	CDK3	84.4198	-2.97859	4.6e-36	2.42e-34
ENSG00000118762	PKD2	1240.64	-1.84237	4.66e-36	2.45e-34
ENSG00000182379	NXPH4	404.655	5.17789	4.81e-36	2.52e-34
ENSG00000077943	ITGA8	706.149	-3.7359	5.84e-36	3.05e-34
ENSG00000052344	PRSS8	4119.98	4.09035	6.72e-36	3.5e-34
ENSG00000013306	SLC25A39	10359.8	1.54056	6.87e-36	3.57e-34
ENSG00000129116	PALLD	10959.8	-3.38644	7.24e-36	3.75e-34
ENSG00000182481	KPNA2	7952.03	2.32476	1.02e-35	5.25e-34
ENSG00000215784	FAM72D	68.7613	3.13227	1.03e-35	5.31e-34
ENSG00000065325	GLP2R	168.035	-5.76284	1.15e-35	5.9e-34
ENSG00000169612	FAM103A1	560.317	1.21624	1.25e-35	6.38e-34
ENSG00000179476	C14orf28	232.92	-1.63941	1.31e-35	6.7e-34
ENSG00000254986	DPP3	3753.41	1.43308	1.35e-35	6.87e-34
ENSG00000137871	ZNF280D	1418.78	-1.31064	1.4e-35	7.13e-34
ENSG00000126787	DLGAP5	1215.29	3.19852	1.47e-35	7.43e-34
ENSG00000197776	KLHDC1	96.2525	-2.42926	1.57e-35	7.93e-34
ENSG00000131650	KREMEN2	150.918	4.8093	1.66e-35	8.34e-34
ENSG00000122565	CBX3	10270.3	1.18948	1.68e-35	8.46e-34
ENSG00000182534	MXRA7	3427.3	-2.62108	1.78e-35	8.91e-34
ENSG00000124102	PI3	4189.32	8.16805	2.11e-35	1.06e-33
ENSG00000267060	PTGES3L	58.1886	-3.00051	2.25e-35	1.12e-33
ENSG00000123570	RAB9B	197.125	-3.71252	2.25e-35	1.12e-33
ENSG00000156413	FUT6	333.009	6.90906	2.35e-35	1.17e-33
ENSG00000090006	LTBP4	5465.6	-2.97119	3.23e-35	1.59e-33
ENSG00000144554	FANCD2	1531.45	2.11859	3.26e-35	1.61e-33
ENSG00000164283	ESM1	765.847	4.3829	3.35e-35	1.65e-33
ENSG00000089685	BIRC5	3316.01	3.1533	3.78e-35	1.85e-33
ENSG00000131747	TOP2A	8315.1	3.053	3.91e-35	1.91e-33
ENSG00000148180	GSN	25005.4	-2.54734	4.93e-35	2.4e-33
ENSG00000157823	AP3S2	969.319	-1.18508	6.47e-35	3.14e-33
ENSG00000130675	MNX1	94.0723	4.80083	8.02e-35	3.89e-33
ENSG00000196550	FAM72A	82.938	2.76572	8.27e-35	4e-33
ENSG00000186871	ERCC6L	366.612	2.84686	8.84e-35	4.27e-33
ENSG00000108639	SYNGR2	13047.2	1.71868	1.01e-34	4.86e-33
ENSG00000185920	PTCH1	710.502	-2.3716	1.05e-34	5.03e-33
ENSG00000140538	NTRK3	156.897	-5.29305	1.13e-34	5.4e-33
ENSG00000153902	LGI4	408.861	-3.69785	1.16e-34	5.52e-33
ENSG00000273983	HIST1H3G	121.864	5.51166	1.18e-34	5.6e-33
ENSG00000204922	UQCC3	1521.59	2.21959	1.2e-34	5.69e-33
ENSG00000187079	TEAD1	3422.69	-2.10363	1.23e-34	5.83e-33
ENSG00000172893	DHCR7	3843.05	2.20135	1.26e-34	5.95e-33
ENSG00000138160	KIF11	1967.62	2.50474	1.42e-34	6.69e-33
ENSG00000164109	MAD2L1	1368.95	2.49751	1.44e-34	6.78e-33
ENSG00000149554	CHEK1	1135.81	2.08033	1.45e-34	6.78e-33
ENSG00000117632	STMN1	14487.7	2.53588	1.55e-34	7.21e-33
ENSG00000172348	RCAN2	961.251	-3.48758	1.54e-34	7.21e-33
ENSG00000205307	SAP25	35.6795	-3.84513	1.67e-34	7.78e-33
ENSG00000147408	CSGALNACT1	752.31	-2.56615	1.85e-34	8.58e-33
ENSG00000240972	MIF	3237.93	2.71734	1.88e-34	8.71e-33
ENSG00000110237	ARHGEF17	2034.93	-2.13516	1.96e-34	9.04e-33
ENSG00000072195	SPEG	1876.23	-4.70667	2.2e-34	1.02e-32
ENSG00000170296	GABARAP	2847.12	-1.46958	2.22e-34	1.02e-32
ENSG00000145247	OCIAD2	3691.27	2.14229	2.3e-34	1.05e-32
ENSG00000136518	ACTL6A	3356.86	1.40882	2.53e-34	1.16e-32
ENSG00000167670	CHAF1A	2186.84	1.71503	2.57e-34	1.17e-32
ENSG00000183763	TRAIP	528.275	2.0798	2.62e-34	1.19e-32
ENSG00000185262	UBALD2	6069.78	2.05358	2.84e-34	1.29e-32
ENSG00000137070	IL11RA	513.208	-2.25122	3e-34	1.36e-32
ENSG00000118407	FILIP1	527.243	-4.2506	3.18e-34	1.44e-32
ENSG00000175832	ETV4	1890.79	3.47354	3.21e-34	1.44e-32
ENSG00000175727	MLXIP	5105.8	-1.75929	3.32e-34	1.49e-32
ENSG00000181619	GPR135	82.1716	-2.66937	3.67e-34	1.65e-32
ENSG00000241399	CD302	182.626	-2.46086	3.77e-34	1.68e-32
ENSG00000108799	EZH1	1872.32	-1.51542	3.82e-34	1.71e-32
ENSG00000095637	SORBS1	6028.61	-4.74717	3.91e-34	1.74e-32
ENSG00000125898	FAM110A	2240.82	2.04558	3.91e-34	1.74e-32
ENSG00000167799	NUDT8	609.109	2.74725	4.72e-34	2.09e-32
ENSG00000136492	BRIP1	565.084	2.58075	4.8e-34	2.12e-32
ENSG00000112984	KIF20A	1866.17	2.92687	5.01e-34	2.21e-32
ENSG00000214338	SOGA3	7.11246	-4.11419	5.38e-34	2.36e-32
ENSG00000263513	FAM72C	50.677	3.44945	5.44e-34	2.39e-32
ENSG00000198443	KRTAP4-1	38.5796	5.82269	5.91e-34	2.59e-32
ENSG00000196924	FLNA	87614.8	-3.54431	6.11e-34	2.67e-32
ENSG00000197702	PARVA	3506.22	-1.91197	7.04e-34	3.07e-32
ENSG00000149090	PAMR1	621.864	-3.18166	7.67e-34	3.33e-32
ENSG00000197472	ZNF695	96.5638	3.14379	8.08e-34	3.5e-32
ENSG00000198729	PPP1R14C	677.431	5.62162	8.28e-34	3.58e-32
ENSG00000239857	GET4	268.185	1.54824	8.75e-34	3.77e-32
ENSG00000153044	CENPH	655.423	1.9709	9.15e-34	3.94e-32
ENSG00000183856	IQGAP3	2100.17	2.90244	1.07e-33	4.6e-32
ENSG00000148773	MKI67	6084.84	2.93026	1.09e-33	4.67e-32
ENSG00000149923	PPP4C	8038.02	1.53764	1.11e-33	4.74e-32
ENSG00000178776	C5orf46	78.538	8.16523	1.18e-33	5.03e-32
ENSG00000129467	ADCY4	470.04	-2.58376	1.23e-33	5.22e-32
ENSG00000111786	SRSF9	4716.18	1.25165	1.44e-33	6.13e-32
ENSG00000114853	ZBTB47	1077.49	-1.72418	1.56e-33	6.6e-32
ENSG00000153823	PID1	319.179	-3.97018	1.59e-33	6.7e-32
ENSG00000128482	RNF112	93.5031	-3.61614	1.61e-33	6.79e-32
ENSG00000154678	PDE1C	254.18	-4.31579	1.81e-33	7.6e-32
ENSG00000168496	FEN1	2904.94	2.34666	1.83e-33	7.69e-32
ENSG00000105143	SLC1A6	1970.93	8.37333	2.06e-33	8.63e-32
ENSG00000149609	C20orf144	20.6924	3.49572	2.22e-33	9.28e-32
ENSG00000104522	TSTA3	5675.87	1.77914	2.35e-33	9.81e-32
ENSG00000131944	FAAP24	338.387	1.68997	2.6e-33	1.08e-31
ENSG00000100288	CHKB	431.897	-2.61993	3.2e-33	1.33e-31
ENSG00000131386	GALNT15	451.696	-4.54024	3.25e-33	1.34e-31
ENSG00000184271	POU6F1	329.147	-2.34558	3.68e-33	1.52e-31
ENSG00000143127	ITGA10	153.544	-3.40751	3.84e-33	1.58e-31
ENSG00000241468	ATP5J2	6207.08	1.58106	3.88e-33	1.59e-31
ENSG00000105464	GRIN2D	1165.33	4.53128	3.88e-33	1.59e-31
ENSG00000172465	TCEAL1	1078.76	-2.00709	3.91e-33	1.6e-31
ENSG00000160606	TLCD1	1075.29	2.78245	5.24e-33	2.14e-31
ENSG00000214160	ALG3	3549.33	1.3839	5.36e-33	2.18e-31
ENSG00000132840	BHMT2	147.965	-4.5835	5.93e-33	2.41e-31
ENSG00000173171	MTX1	934.785	1.30996	6.61e-33	2.68e-31
ENSG00000164463	CREBRF	978.958	-1.7841	7.34e-33	2.97e-31
ENSG00000155660	PDIA4	15395	1.65822	7.4e-33	2.99e-31
ENSG00000178372	CALML5	1932.02	8.70862	8.79e-33	3.54e-31
ENSG00000251322	SHANK3	1116.73	-2.07043	9.04e-33	3.64e-31
ENSG00000204315	FKBPL	555.66	1.87062	1.08e-32	4.34e-31
ENSG00000181856	SLC2A4	397.578	-5.12781	1.14e-32	4.56e-31
ENSG00000214140	PRCD	56.56	-2.885	1.15e-32	4.58e-31
ENSG00000109686	SH3D19	2436.44	-1.85697	1.22e-32	4.86e-31
ENSG00000159259	CHAF1B	931.574	2.27176	1.28e-32	5.09e-31
ENSG00000125871	MGME1	1509.36	1.33159	1.32e-32	5.25e-31
ENSG00000105173	CCNE1	1350.23	2.92127	1.34e-32	5.31e-31
ENSG00000181789	COPG1	11647	1.13177	1.37e-32	5.41e-31
ENSG00000112320	SOBP	361.85	-3.59869	1.43e-32	5.62e-31
ENSG00000151320	AKAP6	327.636	-4.09041	1.43e-32	5.62e-31
ENSG00000119638	NEK9	3288.25	-1.24321	1.55e-32	6.07e-31
ENSG00000148516	ZEB1	1276.65	-3.14561	1.61e-32	6.32e-31
ENSG00000204403	CASP12	11.2146	-3.53251	1.73e-32	6.77e-31
ENSG00000106144	CASP2	2718.97	1.23806	1.77e-32	6.9e-31
ENSG00000007968	E2F2	581.955	3.26508	1.8e-32	7.02e-31
ENSG00000145386	CCNA2	1707.89	2.49204	1.85e-32	7.2e-31
ENSG00000263155	MYZAP	785.93	-3.54454	2.05e-32	7.95e-31
ENSG00000198624	CCDC69	2570.19	-2.95775	2.16e-32	8.34e-31
ENSG00000169583	CLIC3	2868.76	5.1549	3.17e-32	1.22e-30
ENSG00000022267	FHL1	5505.14	-4.73524	3.24e-32	1.25e-30
ENSG00000257594	GALNT4	36.0776	-3.63612	3.29e-32	1.27e-30
ENSG00000157110	RBPMS	5007.09	-2.64026	3.52e-32	1.35e-30
ENSG00000204237	OXLD1	1489.19	1.76298	3.62e-32	1.39e-30
ENSG00000122367	LDB3	155.308	-3.61822	3.83e-32	1.46e-30
ENSG00000108883	EFTUD2	6800.55	1.0574	4.21e-32	1.61e-30
ENSG00000182010	RTKN2	649.688	3.27697	4.58e-32	1.74e-30
ENSG00000156113	KCNMA1	1049.19	-4.26498	4.75e-32	1.8e-30
ENSG00000241404	EGFL8	175.94	-2.87251	5.07e-32	1.92e-30
ENSG00000130520	LSM4	5859.29	1.4343	5.58e-32	2.11e-30
ENSG00000106034	CPED1	533.933	-3.90964	5.73e-32	2.16e-30
ENSG00000059915	PSD	1137.27	-4.20265	5.75e-32	2.17e-30
ENSG00000168906	MAT2A	6876.24	-1.5213	5.88e-32	2.21e-30
ENSG00000128408	RIBC2	161.155	3.01431	6.33e-32	2.37e-30
ENSG00000129473	BCL2L2	2388.66	-1.65507	6.46e-32	2.42e-30
ENSG00000114346	ECT2	2210.1	2.31455	6.89e-32	2.57e-30
ENSG00000148357	HMCN2	396.118	-4.18412	7.08e-32	2.64e-30
ENSG00000099953	MMP11	8306.77	5.07051	7.39e-32	2.75e-30
ENSG00000064607	SUGP2	2677.06	-1.42184	7.53e-32	2.79e-30
ENSG00000072571	HMMR	962.13	2.78313	7.96e-32	2.95e-30
ENSG00000138356	AOX1	465.765	-5.08267	8.55e-32	3.16e-30
ENSG00000011021	CLCN6	874.534	-1.31419	8.89e-32	3.28e-30
ENSG00000150995	ITPR1	1649.45	-2.91617	1.04e-31	3.83e-30
ENSG00000123243	ITIH5	1843.35	-3.70557	1.06e-31	3.9e-30
ENSG00000137807	KIF23	1593.62	2.46825	1.06e-31	3.9e-30
ENSG00000167641	PPP1R14A	868.864	-3.75631	1.14e-31	4.16e-30
ENSG00000131351	HAUS8	633.613	1.46546	1.14e-31	4.18e-30
ENSG00000260916	CCPG1	669.323	-1.89257	1.2e-31	4.37e-30
ENSG00000174282	ZBTB4	4597.53	-1.39999	1.23e-31	4.46e-30
ENSG00000043355	ZIC2	248.847	6.09506	1.26e-31	4.59e-30
ENSG00000122786	CALD1	16491.9	-3.36973	1.32e-31	4.79e-30
ENSG00000137812	KNL1	911.354	2.65676	1.32e-31	4.79e-30
ENSG00000163145	C1QTNF7	188.961	-4.06078	1.34e-31	4.85e-30
ENSG00000130208	APOC1	2198.1	3.76071	1.45e-31	5.21e-30
ENSG00000172403	SYNPO2	11073.6	-5.1668	1.71e-31	6.16e-30
ENSG00000276409	CCL14	130.179	-5.18721	1.83e-31	6.55e-30
ENSG00000266173	STRADA	480.421	-1.67039	1.83e-31	6.55e-30
ENSG00000276180	HIST1H4I	585.389	3.03531	1.94e-31	6.92e-30
ENSG00000166831	RBPMS2	839.898	-4.09793	2.52e-31	8.97e-30
ENSG00000182253	SYNM	10209.8	-5.36642	2.52e-31	8.99e-30
ENSG00000118640	VAMP8	8036.28	2.00109	2.6e-31	9.25e-30
ENSG00000185298	CCDC137	2429.66	1.35296	2.66e-31	9.42e-30
ENSG00000197816	CCDC180	42.4566	-3.65004	2.84e-31	1e-29
ENSG00000131831	RAI2	466.863	-3.38768	2.88e-31	1.02e-29
ENSG00000082175	PGR	119.046	-4.07522	2.97e-31	1.05e-29
ENSG00000104549	SQLE	4167.82	2.501	3.15e-31	1.11e-29
ENSG00000139718	SETD1B	2439.68	-1.3021	3.23e-31	1.14e-29
ENSG00000187608	ISG15	9791.31	3.71799	3.65e-31	1.28e-29
ENSG00000115239	ASB3	183.456	-1.36349	3.79e-31	1.33e-29
ENSG00000170667	RASA4B	11.3354	-4.23739	3.87e-31	1.35e-29
ENSG00000058262	SEC61A1	21422.4	1.02417	3.95e-31	1.37e-29
ENSG00000131018	SYNE1	1729.57	-2.74754	3.94e-31	1.37e-29
ENSG00000163900	TMEM41A	2451.16	1.38775	4.13e-31	1.43e-29
ENSG00000146386	ABRACL	2546.39	1.85538	4.66e-31	1.61e-29
ENSG00000158445	KCNB1	142.213	-5.55683	4.66e-31	1.61e-29
ENSG00000189057	FAM111B	835.109	3.19902	4.91e-31	1.69e-29
ENSG00000106367	AP1S1	3363.67	1.49236	5.04e-31	1.74e-29
ENSG00000111206	FOXM1	2867.65	2.8853	5.4e-31	1.86e-29
ENSG00000197275	RAD54B	256.643	2.28237	6.64e-31	2.28e-29
ENSG00000143977	SNRPG	2773.18	1.42972	6.73e-31	2.31e-29
ENSG00000104047	DTWD1	777.006	-1.31652	6.81e-31	2.33e-29
ENSG00000169241	SLC50A1	3911.11	1.84041	7.01e-31	2.4e-29
ENSG00000214114	MYCBP	1686.94	1.50215	7.35e-31	2.51e-29
ENSG00000069812	HES2	1591.76	5.51383	7.49e-31	2.55e-29
ENSG00000103994	ZNF106	2486.19	-1.61199	8.43e-31	2.86e-29
ENSG00000061455	PRDM6	431.099	-3.9488	9.16e-31	3.11e-29
ENSG00000146963	LUC7L2	2323.56	-1.15906	9.2e-31	3.11e-29
ENSG00000058804	NDC1	2310.79	1.47839	9.43e-31	3.19e-29
ENSG00000163637	PRICKLE2	774.725	-2.66736	9.56e-31	3.22e-29
ENSG00000149636	DSN1	1371.55	1.59147	1.07e-30	3.61e-29
ENSG00000118496	FBXO30	902.004	-1.50439	1.09e-30	3.65e-29
ENSG00000004799	PDK4	2952.01	-4.20957	1.12e-30	3.75e-29
ENSG00000169679	BUB1	1761.52	2.51094	1.2e-30	4.01e-29
ENSG00000183580	FBXL7	460.12	-3.10502	1.22e-30	4.09e-29
ENSG00000170464	DNAJC18	343.181	-1.8316	1.35e-30	4.52e-29
ENSG00000110171	TRIM3	529.29	-1.55472	1.36e-30	4.54e-29
ENSG00000141338	ABCA8	404.816	-4.4645	1.37e-30	4.56e-29
ENSG00000163218	PGLYRP4	164.4	7.20223	1.38e-30	4.58e-29
ENSG00000186832	KRT16	23765.1	6.53916	1.53e-30	5.08e-29
ENSG00000188783	PRELP	2959.19	-4.64563	1.62e-30	5.36e-29
ENSG00000279170	TSTD3	10.7042	-2.99924	1.67e-30	5.51e-29
ENSG00000196569	LAMA2	1136.15	-3.10217	1.75e-30	5.76e-29
ENSG00000065534	MYLK	11449.9	-4.15363	1.77e-30	5.82e-29
ENSG00000168275	COA6	1180.54	1.51841	1.82e-30	5.96e-29
ENSG00000111247	RAD51AP1	631.061	2.45955	1.87e-30	6.11e-29
ENSG00000204316	MRPL38	557.109	-1.60009	1.87e-30	6.13e-29
ENSG00000110536	PTPMT1	858.945	1.47871	1.96e-30	6.39e-29
ENSG00000125503	PPP1R12C	5214.47	-1.48309	2e-30	6.5e-29
ENSG00000244038	DDOST	15186.7	1.18929	2.02e-30	6.58e-29
ENSG00000130340	SNX9	3291.26	-1.24585	2.14e-30	6.92e-29
ENSG00000131475	VPS25	2896.56	1.12482	2.13e-30	6.92e-29
ENSG00000136122	BORA	382.084	1.89986	2.15e-30	6.94e-29
ENSG00000104524	PYCRL	1205.65	1.83272	2.28e-30	7.37e-29
ENSG00000278677	HIST1H2AM	18.9923	6.23765	2.64e-30	8.52e-29
ENSG00000140092	FBLN5	1563.6	-3.21322	2.74e-30	8.83e-29
ENSG00000141524	TMC6	5547.79	2.00885	2.76e-30	8.85e-29
ENSG00000187800	PEAR1	360.235	-2.31808	2.9e-30	9.29e-29
ENSG00000113971	NPHP3	507.569	-1.68774	2.92e-30	9.34e-29
ENSG00000243509	TNFRSF6B	36.5818	-30	3.02e-30	9.67e-29
ENSG00000188610	FAM72B	112.15	2.86292	3.25e-30	1.04e-28
ENSG00000106399	RPA3	1354.79	1.61827	3.58e-30	1.14e-28
ENSG00000100429	HDAC10	699.656	2.2937	3.65e-30	1.16e-28
ENSG00000174576	NPAS4	20.3107	-4.97776	3.67e-30	1.17e-28
ENSG00000156218	ADAMTSL3	218.343	-4.56606	3.73e-30	1.18e-28
ENSG00000144021	CIAO1	3666.44	0.949629	4.17e-30	1.32e-28
ENSG00000169258	GPRIN1	469.42	3.22931	4.23e-30	1.33e-28
ENSG00000249751	ECSCR	177.798	-2.92426	4.35e-30	1.37e-28
ENSG00000180354	MTURN	1672.77	-2.20367	4.75e-30	1.49e-28
ENSG00000277161	PIGW	608.168	1.3184	4.86e-30	1.53e-28
ENSG00000203724	C1orf53	121.292	2.41761	5.49e-30	1.72e-28
ENSG00000075073	TACR2	321.64	-4.56886	5.64e-30	1.77e-28
ENSG00000121067	SPOP	2731.36	-1.08209	5.69e-30	1.78e-28
ENSG00000235173	HGH1	2139.18	1.51757	5.91e-30	1.84e-28
ENSG00000167004	PDIA3	27732.4	1.29624	5.96e-30	1.86e-28
ENSG00000182199	SHMT2	6592.41	1.65255	6.05e-30	1.88e-28
ENSG00000163297	ANTXR2	3049.52	-2.81153	6.14e-30	1.91e-28
ENSG00000103710	RASL12	716.543	-3.4633	6.73e-30	2.09e-28
ENSG00000112210	RAB23	745.211	-2.89446	6.83e-30	2.11e-28
ENSG00000174059	CD34	2398.61	-2.35606	7.08e-30	2.19e-28
ENSG00000137727	ARHGAP20	125.327	-3.69732	7.16e-30	2.21e-28
ENSG00000167461	RAB8A	1928.46	0.896817	7.44e-30	2.29e-28
ENSG00000142252	GEMIN7	1034.56	1.55298	7.46e-30	2.29e-28
ENSG00000131462	TUBG1	3263.07	1.4378	7.72e-30	2.37e-28
ENSG00000119203	CPSF3	2680.1	1.10635	8.12e-30	2.48e-28
ENSG00000164885	CDK5	972.332	1.46773	8.12e-30	2.48e-28
ENSG00000139190	VAMP1	407.442	-2.01049	8.24e-30	2.52e-28
ENSG00000174944	P2RY14	119.573	-3.61658	8.41e-30	2.56e-28
ENSG00000214736	TOMM6	142.738	-30	9.43e-30	2.86e-28
ENSG00000100219	XBP1	154.89	-30	9.43e-30	2.86e-28
ENSG00000183762	KREMEN1	56.9114	-30	9.44e-30	2.86e-28
ENSG00000018408	WWTR1	3072.63	-2.17146	1.02e-29	3.1e-28
ENSG00000185418	TARSL2	430.04	-1.62307	1.08e-29	3.26e-28
ENSG00000152583	SPARCL1	9375.97	-3.33365	1.15e-29	3.46e-28
ENSG00000181218	HIST3H2A	919.971	2.75635	1.18e-29	3.55e-28
ENSG00000121073	SLC35B1	2630.25	1.11684	1.2e-29	3.6e-28
ENSG00000163531	NFASC	774.332	-3.2893	1.21e-29	3.62e-28
ENSG00000214435	AS3MT	20.8172	-4.41845	1.22e-29	3.65e-28
ENSG00000151067	CACNA1C	856.753	-3.4726	1.23e-29	3.7e-28
ENSG00000197283	SYNGAP1	909.99	-1.52405	1.24e-29	3.71e-28
ENSG00000240583	AQP1	4877.62	-2.70565	1.28e-29	3.82e-28
ENSG00000126067	PSMB2	7214.12	1.17484	1.49e-29	4.43e-28
ENSG00000198930	CSAG1	378.57	9.01111	1.5e-29	4.45e-28
ENSG00000168477	TNXB	1308.65	-4.48157	1.57e-29	4.66e-28
ENSG00000138944	KIAA1644	438.54	-4.64225	1.57e-29	4.66e-28
ENSG00000067606	PRKCZ	1240.15	1.95305	1.71e-29	5.06e-28
ENSG00000266967	AARSD1	324.792	-1.60262	1.71e-29	5.06e-28
ENSG00000162614	NEXN	1031.98	-3.58287	1.78e-29	5.24e-28
ENSG00000158887	MPZ	142.664	-2.80411	2.14e-29	6.31e-28
ENSG00000182700	IGIP	502.324	-1.68451	2.22e-29	6.52e-28
ENSG00000116771	AGMAT	275.476	2.49784	2.23e-29	6.54e-28
ENSG00000169607	CKAP2L	851.759	2.87119	2.3e-29	6.75e-28
ENSG00000103653	CSK	4608.39	1.23694	2.32e-29	6.8e-28
ENSG00000160886	LY6K	787.596	4.1711	2.46e-29	7.19e-28
ENSG00000196666	FAM180B	7.44976	-4.7917	2.52e-29	7.36e-28
ENSG00000011009	LYPLA2	6190.89	1.4311	2.63e-29	7.66e-28
ENSG00000073712	FERMT2	2285.47	-3.05542	2.93e-29	8.52e-28
ENSG00000117362	APH1A	12599	1.2799	2.94e-29	8.54e-28
ENSG00000117877	CD3EAP	439.52	1.78854	2.95e-29	8.54e-28
ENSG00000166963	MAP1A	1079.19	-3.46557	3.14e-29	9.09e-28
ENSG00000087088	BAX	4221.93	1.43274	3.2e-29	9.24e-28
ENSG00000147509	RGS20	147.281	4.5392	3.23e-29	9.33e-28
ENSG00000173207	CKS1B	1831.98	2.00503	3.26e-29	9.4e-28
ENSG00000139618	BRCA2	622.343	2.32797	4.26e-29	1.22e-27
ENSG00000090520	DNAJB11	4565.33	1.27104	4.42e-29	1.27e-27
ENSG00000162300	ZFPL1	479.181	-1.2131	4.53e-29	1.3e-27
ENSG00000020577	SAMD4A	930.781	-2.7654	4.81e-29	1.38e-27
ENSG00000170373	CST1	841.611	6.28553	4.86e-29	1.39e-27
ENSG00000143476	DTL	888.567	2.51131	5.24e-29	1.49e-27
ENSG00000105048	TNNT1	469.505	5.17703	5.33e-29	1.52e-27
ENSG00000240771	ARHGEF25	1017.26	-2.96047	5.37e-29	1.53e-27
ENSG00000109184	DCUN1D4	1645.53	-1.16669	5.46e-29	1.55e-27
ENSG00000121577	POPDC2	476.95	-3.8339	5.66e-29	1.61e-27
ENSG00000127528	KLF2	1124.01	-3.03261	5.75e-29	1.63e-27
ENSG00000127241	MASP1	159.257	-4.23255	6.15e-29	1.74e-27
ENSG00000117425	PTCH2	105.186	-2.67182	6.68e-29	1.89e-27
ENSG00000173457	PPP1R14B	6524.37	1.76757	6.69e-29	1.89e-27
ENSG00000169683	LRRC45	2098.17	1.77263	7.14e-29	2.01e-27
ENSG00000181143	MUC16	852.964	7.25737	7.75e-29	2.18e-27
ENSG00000186111	PIP5K1C	3438.1	-1.16889	8.61e-29	2.42e-27
ENSG00000100297	MCM5	4737.4	1.79285	8.64e-29	2.42e-27
ENSG00000128591	FLNC	8599.11	-5.13527	8.85e-29	2.47e-27
ENSG00000164849	GPR146	39.5232	-2.30974	9.05e-29	2.53e-27
ENSG00000180198	RCC1	4540.42	1.65498	9.43e-29	2.63e-27
ENSG00000125877	ITPA	3437.51	1.41046	9.67e-29	2.69e-27
ENSG00000198554	WDHD1	863.968	1.9756	1.02e-28	2.84e-27
ENSG00000126351	THRA	1597.22	-1.98806	1.22e-28	3.39e-27
ENSG00000165474	GJB2	13190.9	4.78044	1.23e-28	3.4e-27
ENSG00000175643	RMI2	1315.29	2.52761	1.27e-28	3.52e-27
ENSG00000129195	FAM64A	663.017	3.00993	1.28e-28	3.54e-27
ENSG00000111665	CDCA3	1259.29	2.18513	1.35e-28	3.72e-27
ENSG00000114491	UMPS	2094.97	1.17451	1.37e-28	3.77e-27
ENSG00000141052	MYOCD	720.929	-4.98642	1.43e-28	3.95e-27
ENSG00000116133	DHCR24	14747.9	3.0077	1.48e-28	4.07e-27
ENSG00000214300	SPDYE3	329.248	1.52469	1.48e-28	4.07e-27
ENSG00000053254	FOXN3	2708.14	-1.64447	1.53e-28	4.19e-27
ENSG00000167978	SRRM2	25057.4	-1.17693	1.68e-28	4.61e-27
ENSG00000169057	MECP2	2562.72	-0.987921	1.76e-28	4.8e-27
ENSG00000186642	PDE2A	593.553	-3.19475	2e-28	5.44e-27
ENSG00000174327	SLC16A13	398.674	2.14639	2.23e-28	6.08e-27
ENSG00000108405	P2RX1	1095.87	-5.32503	2.37e-28	6.44e-27
ENSG00000042088	TDP1	1121.1	1.13604	2.39e-28	6.49e-27
ENSG00000169684	CHRNA5	268.674	2.10815	2.51e-28	6.79e-27
ENSG00000105438	KDELR1	13034.1	1.06812	2.51e-28	6.8e-27
ENSG00000184162	NR2C2AP	1613.77	1.40745	2.59e-28	7e-27
ENSG00000143337	TOR1AIP1	2721.61	-1.25175	2.72e-28	7.34e-27
ENSG00000168078	PBK	677.772	2.86006	2.79e-28	7.52e-27
ENSG00000143776	CDC42BPA	2569.49	-1.85555	2.85e-28	7.65e-27
ENSG00000165424	ZCCHC24	1483.23	-2.9426	2.85e-28	7.65e-27
ENSG00000169188	APEX2	2721.89	1.31589	2.88e-28	7.73e-27
ENSG00000128165	ADM2	250.728	3.51571	2.89e-28	7.75e-27
ENSG00000168393	DTYMK	1847.42	1.67818	3.07e-28	8.22e-27
ENSG00000152601	MBNL1	5693.62	-1.33997	3.23e-28	8.63e-27
ENSG00000049541	RFC2	2043.53	1.39655	3.23e-28	8.63e-27
ENSG00000104880	ARHGEF18	618.846	-1.78519	3.38e-28	8.99e-27
ENSG00000004059	ARF5	8223.57	1.23902	3.93e-28	1.04e-26
ENSG00000261787	TCF24	22.0085	4.55348	3.92e-28	1.04e-26
ENSG00000119929	CUTC	747.739	-1.42357	4.03e-28	1.07e-26
ENSG00000117569	PTBP2	855.392	-1.63219	4.19e-28	1.11e-26
ENSG00000139343	SNRPF	3463.6	1.65044	4.34e-28	1.15e-26
ENSG00000101335	MYL9	32509.3	-4.02382	4.65e-28	1.23e-26
ENSG00000162804	SNED1	443.432	-2.97667	4.73e-28	1.25e-26
ENSG00000115896	PLCL1	168.971	-2.99121	4.94e-28	1.3e-26
ENSG00000169291	SHE	225.516	-2.60838	5.12e-28	1.35e-26
ENSG00000151790	TDO2	265.045	3.86578	5.21e-28	1.37e-26
ENSG00000134352	IL6ST	4269.55	-1.98056	5.2e-28	1.37e-26
ENSG00000167281	RBFOX3	530.829	-5.87583	5.23e-28	1.37e-26
ENSG00000188157	AGRN	23983	2.00175	5.61e-28	1.46e-26
ENSG00000109062	SLC9A3R1	4299.85	2.41733	5.6e-28	1.46e-26
ENSG00000134072	CAMK1	232.449	-2.38188	5.74e-28	1.5e-26
ENSG00000197172	MAGEA6	668.219	9.38506	5.91e-28	1.54e-26
ENSG00000164330	EBF1	360.014	-3.03091	6.54e-28	1.7e-26
ENSG00000100968	NFATC4	1691.45	-2.5502	6.54e-28	1.7e-26
ENSG00000196663	TECPR2	1197.14	-1.1212	7.18e-28	1.86e-26
ENSG00000277791	PSMB3	7883.82	1.61057	7.29e-28	1.89e-26
ENSG00000137203	TFAP2A	2286.79	3.19131	7.34e-28	1.9e-26
ENSG00000080854	IGSF9B	76.0314	-4.09807	7.68e-28	1.98e-26
ENSG00000118193	KIF14	667.054	2.81177	7.81e-28	2.01e-26
ENSG00000006625	GGCT	3574.97	1.69651	7.79e-28	2.01e-26
ENSG00000119138	KLF9	1780.52	-2.76248	8.34e-28	2.14e-26
ENSG00000175792	RUVBL1	3538.68	1.42233	9.31e-28	2.39e-26
ENSG00000006634	DBF4	736.846	1.5601	9.33e-28	2.39e-26
ENSG00000143106	PSMA5	5650.19	1.20682	9.63e-28	2.46e-26
ENSG00000111452	ADGRD1	606.145	-4.92107	1.03e-27	2.64e-26
ENSG00000169750	RAC3	698.391	2.77844	1.04e-27	2.66e-26
ENSG00000166402	TUB	388.695	-3.37326	1.13e-27	2.87e-26
ENSG00000106268	NUDT1	1366.95	1.90567	1.13e-27	2.89e-26
ENSG00000123136	DDX39A	4806.71	1.40447	1.18e-27	3e-26
ENSG00000144395	CCDC150	168.752	2.39585	1.21e-27	3.06e-26
ENSG00000111012	CYP27B1	243.561	2.75125	1.23e-27	3.11e-26
ENSG00000072952	MRVI1	1823.37	-3.41063	1.26e-27	3.18e-26
ENSG00000076706	MCAM	6208.78	-2.44694	1.32e-27	3.34e-26
ENSG00000171817	ZNF540	81.1054	-2.62772	1.42e-27	3.59e-26
ENSG00000111727	HCFC2	584.299	-1.43393	1.45e-27	3.66e-26
ENSG00000130307	USHBP1	124.052	-2.21249	1.46e-27	3.66e-26
ENSG00000131668	BARX1	217.539	6.25088	1.48e-27	3.71e-26
ENSG00000154803	FLCN	1390.54	-1.37215	1.5e-27	3.76e-26
ENSG00000180992	MRPL14	3154.76	1.69025	1.52e-27	3.8e-26
ENSG00000167634	NLRP7	293.846	6.54747	1.54e-27	3.85e-26
ENSG00000116489	CAPZA1	8763.25	1.03893	1.56e-27	3.9e-26
ENSG00000136842	TMOD1	319.883	-4.0226	1.57e-27	3.93e-26
ENSG00000183155	RABIF	858.734	1.17249	1.63e-27	4.06e-26
ENSG00000107130	NCS1	3030.62	-2.35293	1.63e-27	4.07e-26
ENSG00000198947	DMD	999.503	-3.8854	1.65e-27	4.1e-26
ENSG00000009413	REV3L	1058.89	-1.90763	1.74e-27	4.32e-26
ENSG00000128944	KNSTRN	1050.59	1.75158	1.85e-27	4.6e-26
ENSG00000198901	PRC1	2724.58	2.23133	2.11e-27	5.24e-26
ENSG00000135835	KIAA1614	203.961	-2.15991	2.18e-27	5.4e-26
ENSG00000154556	SORBS2	1790.09	-3.72448	2.19e-27	5.4e-26
ENSG00000129244	ATP1B2	110.687	-2.97983	2.2e-27	5.42e-26
ENSG00000136522	MRPL47	2042.66	1.17834	2.29e-27	5.64e-26
ENSG00000160813	PPP1R35	1126.92	1.75526	2.52e-27	6.2e-26
ENSG00000172336	POP7	1800.85	1.36326	2.54e-27	6.23e-26
ENSG00000068120	COASY	4909.56	1.14212	2.58e-27	6.34e-26
ENSG00000106018	VIPR2	49.4531	-4.31591	2.6e-27	6.36e-26
ENSG00000179094	PER1	3150.95	-2.55099	2.6e-27	6.36e-26
ENSG00000015475	BID	2886.39	1.62108	2.64e-27	6.45e-26
ENSG00000172927	MYEOV	1246.36	5.50646	3.07e-27	7.48e-26
ENSG00000133935	C14orf1	3000.78	1.29674	3.23e-27	7.88e-26
ENSG00000166557	TMED3	7740.4	1.55572	3.34e-27	8.13e-26
ENSG00000178295	GEN1	965.434	1.57537	3.36e-27	8.16e-26
ENSG00000133142	TCEAL4	5481.43	-1.44935	3.38e-27	8.21e-26
ENSG00000107186	MPDZ	985.435	-2.18443	3.46e-27	8.39e-26
ENSG00000133121	STARD13	739.065	-2.42395	3.58e-27	8.66e-26
ENSG00000198894	CIPC	1297.25	-1.388	3.74e-27	9.04e-26
ENSG00000170153	RNF150	480.418	-3.62209	3.85e-27	9.3e-26
ENSG00000278615	C11orf98	232.434	1.53162	4.21e-27	1.02e-25
ENSG00000131791	PRKAB2	1306.88	-1.68491	4.55e-27	1.1e-25
ENSG00000090975	PITPNM2	907.351	-2.05251	4.7e-27	1.13e-25
ENSG00000117410	ATP6V0B	7320.38	1.36168	4.78e-27	1.15e-25
ENSG00000109846	CRYAB	2113.06	-3.99353	5.47e-27	1.31e-25
ENSG00000147799	ARHGAP39	811.852	1.55594	5.58e-27	1.34e-25
ENSG00000243716	NPIPB5	196.994	-3.19963	5.68e-27	1.36e-25
ENSG00000168497	SDPR	996.018	-3.75626	5.81e-27	1.39e-25
ENSG00000106245	BUD31	2538.1	1.11689	5.84e-27	1.39e-25
ENSG00000108861	DUSP3	3630.9	-1.44772	5.89e-27	1.4e-25
ENSG00000143321	HDGF	19802.5	1.31884	6e-27	1.43e-25
ENSG00000143621	ILF2	11205.7	1.30788	6.1e-27	1.45e-25
ENSG00000147383	NSDHL	1724.54	1.32627	6.34e-27	1.5e-25
ENSG00000145604	SKP2	2306.49	1.98073	6.36e-27	1.51e-25
ENSG00000136695	IL36RN	146.264	6.37475	6.49e-27	1.54e-25
ENSG00000105699	LSR	14636.4	2.34535	6.81e-27	1.61e-25
ENSG00000154734	ADAMTS1	4468.66	-3.18302	6.82e-27	1.61e-25
ENSG00000140682	TGFB1I1	2301.78	-2.80176	7.08e-27	1.67e-25
ENSG00000170855	TRIAP1	1538.86	1.15447	7.18e-27	1.69e-25
ENSG00000116984	MTR	1990.55	-1.26147	7.31e-27	1.72e-25
ENSG00000100890	KIAA0391	258.839	-1.37433	7.8e-27	1.83e-25
ENSG00000130733	YIPF2	2573.6	1.25752	7.78e-27	1.83e-25
ENSG00000228049	POLR2J2	1.26346	-5.16448	7.87e-27	1.84e-25
ENSG00000131711	MAP1B	2776.78	-3.4867	7.9e-27	1.85e-25
ENSG00000113648	H2AFY	11235.4	1.0146	8.11e-27	1.9e-25
ENSG00000137700	SLC37A4	1636.49	1.48424	8.18e-27	1.91e-25
ENSG00000158042	MRPL17	2884.12	1.28173	8.29e-27	1.93e-25
ENSG00000110906	KCTD10	3524.37	-1.08354	1.06e-26	2.47e-25
ENSG00000174021	GNG5	5551.71	1.12979	1.07e-26	2.48e-25
ENSG00000172260	NEGR1	540.366	-4.21114	1.11e-26	2.57e-25
ENSG00000111679	PTPN6	3625.5	1.62073	1.12e-26	2.59e-25
ENSG00000112183	RBM24	106.468	-4.1734	1.2e-26	2.78e-25
ENSG00000146904	EPHA1	2499.66	2.56112	1.22e-26	2.82e-25
ENSG00000178585	CTNNBIP1	2669.27	1.34293	1.22e-26	2.83e-25
ENSG00000160688	FLAD1	3076.89	1.27908	1.23e-26	2.84e-25
ENSG00000108106	UBE2S	2541.95	2.06581	1.29e-26	2.97e-25
ENSG00000107758	PPP3CB	2324.53	-1.17216	1.3e-26	3e-25
ENSG00000151729	SLC25A4	1529.58	-1.78951	1.31e-26	3.01e-25
ENSG00000186283	TOR3A	3265.86	1.1326	1.35e-26	3.11e-25
ENSG00000145936	KCNMB1	931.395	-4.11213	1.39e-26	3.18e-25
ENSG00000145979	TBC1D7	1015.3	1.48522	1.4e-26	3.21e-25
ENSG00000122707	RECK	376.241	-2.55087	1.4e-26	3.21e-25
ENSG00000134882	UBAC2	4715.88	1.10264	1.42e-26	3.24e-25
ENSG00000186628	FSD2	8.50322	-3.6766	1.42e-26	3.25e-25
ENSG00000134853	PDGFRA	1791.73	-3.20548	1.58e-26	3.61e-25
ENSG00000184014	DENND5A	2241.97	-1.62367	1.65e-26	3.75e-25
ENSG00000160214	RRP1	3347.15	1.5392	1.77e-26	4.03e-25
ENSG00000153310	FAM49B	3678.48	1.39731	1.81e-26	4.12e-25
ENSG00000168569	TMEM223	1124.31	1.35271	1.83e-26	4.15e-25
ENSG00000204866	IGFL2	175.309	6.67754	1.87e-26	4.24e-25
ENSG00000109255	NMU	290.76	4.59038	1.91e-26	4.33e-25
ENSG00000120055	C10orf95	51.4179	2.80752	1.92e-26	4.33e-25
ENSG00000102384	CENPI	353.153	2.21422	1.99e-26	4.49e-25
ENSG00000134755	DSC2	3834.02	4.23744	2.01e-26	4.54e-25
ENSG00000161980	POLR3K	880.277	1.26971	2.02e-26	4.55e-25
ENSG00000167130	DOLPP1	1258.09	1.2939	2.03e-26	4.56e-25
ENSG00000186399	GOLGA8R	10.2822	-3.13693	2.22e-26	4.99e-25
ENSG00000204538	PSORS1C2	1271.95	6.28935	2.26e-26	5.06e-25
ENSG00000108433	GOSR2	979.526	-1.05414	2.4e-26	5.39e-25
ENSG00000174099	MSRB3	2134.29	-3.61967	2.45e-26	5.48e-25
ENSG00000137124	ALDH1B1	3265.88	-2.54894	2.51e-26	5.61e-25
ENSG00000187922	LCN10	47.1295	-6.7082	2.57e-26	5.75e-25
ENSG00000127922	SEM1	7112.13	1.46427	2.58e-26	5.76e-25
ENSG00000075188	NUP37	1284.32	1.21107	2.74e-26	6.11e-25
ENSG00000128849	CGNL1	552.011	-3.13435	2.86e-26	6.37e-25
ENSG00000143549	TPM3	18843.4	1.30206	2.94e-26	6.54e-25
ENSG00000204822	MRPL53	198.726	1.45524	2.98e-26	6.62e-25
ENSG00000147166	ITGB1BP2	97.0646	-2.61578	2.99e-26	6.64e-25
ENSG00000133895	MEN1	2931.34	1.04608	3.07e-26	6.79e-25
ENSG00000112208	BAG2	991.925	-2.82529	3.31e-26	7.32e-25
ENSG00000174950	CD164L2	56.2797	4.22474	3.53e-26	7.79e-25
ENSG00000062822	POLD1	2101.83	1.47779	3.66e-26	8.08e-25
ENSG00000137094	DNAJB5	809.149	-2.89802	3.7e-26	8.15e-25
ENSG00000141582	CBX4	1701.6	1.35057	3.76e-26	8.27e-25
ENSG00000162616	DNAJB4	896.419	-2.02636	3.93e-26	8.63e-25
ENSG00000112214	FHL5	65.5379	-3.51466	3.93e-26	8.63e-25
ENSG00000138180	CEP55	1637.38	2.61855	4e-26	8.76e-25
ENSG00000130706	ADRM1	7311.99	1.18616	3.99e-26	8.76e-25
ENSG00000154721	JAM2	409.111	-2.81508	4.01e-26	8.77e-25
ENSG00000116117	PARD3B	458.586	-2.60889	4.06e-26	8.86e-25
ENSG00000110422	HIPK3	3326.82	-1.52679	4.15e-26	9.06e-25
ENSG00000163596	ICA1L	257.556	-2.07187	4.31e-26	9.4e-25
ENSG00000165197	VEGFD	86.8548	-3.90799	4.54e-26	9.87e-25
ENSG00000183684	ALYREF	4491.91	1.48969	4.55e-26	9.9e-25
ENSG00000122966	CIT	1417.58	2.03585	4.59e-26	9.96e-25
ENSG00000134769	DTNA	756.198	-4.1607	4.59e-26	9.96e-25
ENSG00000134532	SOX5	77.0162	-3.09762	4.67e-26	1.01e-24
ENSG00000129667	RHBDF2	2412.38	1.72156	4.96e-26	1.07e-24
ENSG00000214575	CPEB1	95.4957	-4.10799	5.27e-26	1.14e-24
ENSG00000115993	TRAK2	1747.86	-1.41942	5.37e-26	1.16e-24
ENSG00000131187	F12	360.403	3.40115	5.36e-26	1.16e-24
ENSG00000108018	SORCS1	86.218	-5.43604	5.39e-26	1.16e-24
ENSG00000109906	ZBTB16	200.338	-4.76836	5.47e-26	1.18e-24
ENSG00000139629	GALNT6	1352.63	3.04027	5.52e-26	1.19e-24
ENSG00000176383	B3GNT4	119.041	3.15198	5.57e-26	1.2e-24
ENSG00000095303	PTGS1	4676.38	-4.4183	5.85e-26	1.25e-24
ENSG00000135424	ITGA7	1735.21	-3.40645	5.82e-26	1.25e-24
ENSG00000162852	CNST	1145.82	-1.19245	5.96e-26	1.27e-24
ENSG00000168303	MPLKIP	1497.27	1.06839	6.03e-26	1.29e-24
ENSG00000165072	MAMDC2	487.616	-4.15933	6.19e-26	1.32e-24
ENSG00000130475	FCHO1	890.126	2.80144	6.16e-26	1.32e-24
ENSG00000160877	NACC1	4841.67	1.19057	6.34e-26	1.35e-24
ENSG00000176890	TYMS	2222.74	2.4079	6.55e-26	1.39e-24
ENSG00000183150	GPR19	61.521	3.1065	6.63e-26	1.41e-24
ENSG00000130204	TOMM40	5227.52	1.43102	6.86e-26	1.46e-24
ENSG00000128596	CCDC136	236.573	-3.01822	7.18e-26	1.52e-24
ENSG00000105270	CLIP3	1362.77	-3.38175	7.22e-26	1.53e-24
ENSG00000128881	TTBK2	629.563	-1.28888	7.46e-26	1.58e-24
ENSG00000100526	CDKN3	654.337	2.45489	7.56e-26	1.6e-24
ENSG00000163239	TDRD10	40.665	-3.22257	8.04e-26	1.7e-24
ENSG00000154330	PGM5	3119.36	-5.03533	8.34e-26	1.76e-24
ENSG00000143878	RHOB	13943.3	-2.17428	8.52e-26	1.79e-24
ENSG00000115137	DNAJC27	258.612	-1.29157	8.6e-26	1.81e-24
ENSG00000175130	MARCKSL1	12490.7	2.20452	1.01e-25	2.12e-24
ENSG00000132010	ZNF20	48.8368	-1.96493	1.01e-25	2.12e-24
ENSG00000088543	C3orf18	245.611	-2.14916	1.04e-25	2.17e-24
ENSG00000166086	JAM3	1305.45	-2.89868	1.04e-25	2.17e-24
ENSG00000107779	BMPR1A	1381.57	-1.20709	1.11e-25	2.31e-24
ENSG00000169282	KCNAB1	105.131	-2.19321	1.16e-25	2.42e-24
ENSG00000012048	BRCA1	1168.51	1.75814	1.17e-25	2.43e-24
ENSG00000183207	RUVBL2	5762.62	1.31468	1.17e-25	2.43e-24
ENSG00000278828	HIST1H3H	349.741	3.89142	1.22e-25	2.54e-24
ENSG00000163827	LRRC2	60.6702	-4.24592	1.23e-25	2.57e-24
ENSG00000008300	CELSR3	1239.57	3.00463	1.24e-25	2.57e-24
ENSG00000110492	MDK	16446.3	2.70846	1.26e-25	2.62e-24
ENSG00000113448	PDE4D	1229.79	-2.2032	1.33e-25	2.76e-24
ENSG00000099797	TECR	6513.11	1.28278	1.35e-25	2.8e-24
ENSG00000165609	NUDT5	3562.75	1.34043	1.39e-25	2.88e-24
ENSG00000163918	RFC4	1422.13	1.77269	1.46e-25	3.02e-24
ENSG00000165633	VSTM4	667.868	-2.84673	1.47e-25	3.02e-24
ENSG00000061656	SPAG4	1107.31	2.66174	1.51e-25	3.11e-24
ENSG00000163710	PCOLCE2	442.103	-4.31664	1.53e-25	3.15e-24
ENSG00000177602	GSG2	195.121	2.45181	1.54e-25	3.16e-24
ENSG00000128626	MRPS12	2797.73	1.76296	1.54e-25	3.16e-24
ENSG00000163431	LMOD1	5822.63	-4.61362	1.55e-25	3.17e-24
ENSG00000126214	KLC1	2249.91	-1.30364	1.61e-25	3.3e-24
ENSG00000140534	TICRR	596.495	1.9268	1.62e-25	3.32e-24
ENSG00000184363	PKP3	6551.11	2.72413	1.65e-25	3.37e-24
ENSG00000111344	RASAL1	416.146	4.09846	1.7e-25	3.47e-24
ENSG00000140832	MARVELD3	1020.11	2.51501	1.71e-25	3.48e-24
ENSG00000100632	ERH	4882.1	1.02576	1.74e-25	3.55e-24
ENSG00000111445	RFC5	1262.21	1.38603	1.8e-25	3.66e-24
ENSG00000048740	CELF2	852.35	-3.05488	2.06e-25	4.18e-24
ENSG00000156486	KCNS2	15.1469	-3.94078	2.11e-25	4.29e-24
ENSG00000175764	TTLL11	158.814	-1.59569	2.15e-25	4.36e-24
ENSG00000025423	HSD17B6	379.956	-3.21045	2.17e-25	4.41e-24
ENSG00000170275	CRTAP	7660.27	-1.43865	2.26e-25	4.57e-24
ENSG00000121211	MND1	241.697	2.27406	2.29e-25	4.63e-24
ENSG00000198937	CCDC167	938.321	1.77154	2.29e-25	4.63e-24
ENSG00000131471	AOC3	2956.11	-3.5881	2.29e-25	4.63e-24
ENSG00000163283	ALPP	274.026	6.53807	2.35e-25	4.74e-24
ENSG00000040608	RTN4R	324.457	2.81792	2.37e-25	4.78e-24
ENSG00000136141	LRCH1	1055.23	-1.39357	2.72e-25	5.47e-24
ENSG00000185271	KLHL33	7.19134	-5.39063	2.8e-25	5.63e-24
ENSG00000144452	ABCA12	413.766	4.59343	2.84e-25	5.71e-24
ENSG00000131876	SNRPA1	2047.3	1.0916	2.88e-25	5.77e-24
ENSG00000118705	RPN2	21964.1	1.26126	2.95e-25	5.91e-24
ENSG00000127481	UBR4	7613.76	-1.133	3.04e-25	6.07e-24
ENSG00000117724	CENPF	4034.75	2.52008	3.18e-25	6.35e-24
ENSG00000196923	PDLIM7	5205.2	-2.49155	3.2e-25	6.39e-24
ENSG00000130037	KCNA5	45.8711	-4.10349	3.34e-25	6.65e-24
ENSG00000075702	WDR62	791.079	2.30503	3.36e-25	6.68e-24
ENSG00000247077	PGAM5	3128.01	1.23952	3.38e-25	6.71e-24
ENSG00000071205	ARHGAP10	1737.18	-1.82379	3.64e-25	7.23e-24
ENSG00000051596	THOC3	734.314	1.45165	3.71e-25	7.37e-24
ENSG00000164305	CASP3	2250.24	1.1571	3.75e-25	7.44e-24
ENSG00000204084	INPP5B	922.455	-1.16052	3.88e-25	7.68e-24
ENSG00000183889	AC138969.4	27.8307	-2.41442	3.97e-25	7.85e-24
ENSG00000126524	SBDS	3421.68	-1.13208	4.03e-25	7.97e-24
ENSG00000100983	GSS	4302.2	1.29601	4.14e-25	8.17e-24
ENSG00000154175	ABI3BP	935.912	-3.65889	4.19e-25	8.26e-24
ENSG00000225526	MKRN2OS	288.655	2.9201	4.56e-25	8.97e-24
ENSG00000274641	HIST1H2BO	24.888	5.69166	4.56e-25	8.97e-24
ENSG00000112511	PHF1	2782.79	-1.23633	4.76e-25	9.35e-24
ENSG00000101412	E2F1	1682.36	2.4513	4.79e-25	9.4e-24
ENSG00000070729	CNGB1	123.455	4.54661	4.81e-25	9.43e-24
ENSG00000071242	RPS6KA2	1510.11	-2.09044	4.87e-25	9.55e-24
ENSG00000170653	ATF7	1622.24	-0.903541	5.03e-25	9.85e-24
ENSG00000228594	FNDC10	948.82	2.69119	5.05e-25	9.88e-24
ENSG00000141404	GNAL	448.253	-2.9108	5.23e-25	1.02e-23
ENSG00000166341	DCHS1	1189.06	-2.69522	5.37e-25	1.05e-23
ENSG00000003249	DBNDD1	1252.41	2.84442	5.54e-25	1.08e-23
ENSG00000171124	FUT3	1492.86	4.06532	5.63e-25	1.1e-23
ENSG00000163754	GYG1	2732.78	-1.27639	6.16e-25	1.2e-23
ENSG00000100320	RBFOX2	4726.43	-1.22236	6.18e-25	1.2e-23
ENSG00000008441	NFIX	2292.2	-2.33902	6.4e-25	1.24e-23
ENSG00000024526	DEPDC1	794.362	2.67566	6.48e-25	1.26e-23
ENSG00000163535	SGO2	552.497	1.82366	6.58e-25	1.27e-23
ENSG00000196182	STK40	2523.04	-1.38454	6.67e-25	1.29e-23
ENSG00000134533	RERG	299.398	-3.08231	6.71e-25	1.3e-23
ENSG00000132424	PNISR	4186.93	-1.62693	6.79e-25	1.31e-23
ENSG00000178401	DNAJC22	126.702	3.98808	6.79e-25	1.31e-23
ENSG00000184347	SLIT3	2498.55	-3.21312	6.93e-25	1.33e-23
ENSG00000078900	TP73	495.202	3.5634	7.18e-25	1.38e-23
ENSG00000222038	POTEJ	1.68825	-2.68205	7.32e-25	1.41e-23
ENSG00000168734	PKIG	2377.79	-2.22707	7.4e-25	1.42e-23
ENSG00000213949	ITGA1	2793.1	-2.48456	7.65e-25	1.47e-23
ENSG00000101811	CSTF2	1226.62	1.30735	7.85e-25	1.5e-23
ENSG00000087274	ADD1	11219.4	-0.95361	7.87e-25	1.51e-23
ENSG00000139546	TARBP2	1827.82	1.25182	8.01e-25	1.53e-23
ENSG00000111229	ARPC3	13439.1	1.24098	8.01e-25	1.53e-23
ENSG00000135119	RNFT2	269.586	2.66628	8.3e-25	1.58e-23
ENSG00000179115	FARSA	3980.97	1.05689	8.54e-25	1.63e-23
ENSG00000160752	FDPS	4471.67	1.49049	8.87e-25	1.69e-23
ENSG00000168701	TMEM208	2262.08	1.3691	9.12e-25	1.73e-23
ENSG00000166415	WDR72	2035.23	4.29693	9.32e-25	1.77e-23
ENSG00000136108	CKAP2	2025.76	1.81292	9.4e-25	1.78e-23
ENSG00000184330	S100A7A	195.684	10.0823	1.03e-24	1.94e-23
ENSG00000213999	MEF2B	51.6623	-2.86567	1.05e-24	1.99e-23
ENSG00000145354	CISD2	1498.43	1.12204	1.12e-24	2.13e-23
ENSG00000173517	PEAK1	1553.05	-1.44102	1.13e-24	2.14e-23
ENSG00000221916	C19orf73	64.3941	2.11697	1.2e-24	2.27e-23
ENSG00000165338	HECTD2	605.147	-1.61853	1.22e-24	2.31e-23
ENSG00000089723	OTUB2	204.455	2.30739	1.3e-24	2.45e-23
ENSG00000185739	SRL	42.2024	-3.32654	1.36e-24	2.56e-23
ENSG00000153446	C16orf89	136.277	-4.4636	1.37e-24	2.58e-23
ENSG00000161638	ITGA5	10305.7	-2.94397	1.4e-24	2.64e-23
ENSG00000124440	HIF3A	650.545	-5.0081	1.41e-24	2.65e-23
ENSG00000170289	CNGB3	48.4058	3.20558	1.45e-24	2.71e-23
ENSG00000103657	HERC1	2286.37	-1.20196	1.45e-24	2.72e-23
ENSG00000100628	ASB2	557.309	-3.79411	1.58e-24	2.96e-23
ENSG00000169689	CENPX	2786.15	1.47087	1.79e-24	3.35e-23
ENSG00000159596	TMEM69	1846.41	1.01803	1.8e-24	3.36e-23
ENSG00000254726	MEX3A	2261.77	3.24856	1.81e-24	3.38e-23
ENSG00000149418	ST14	15460.4	2.33724	1.83e-24	3.4e-23
ENSG00000112699	GMDS	1485.97	1.5363	1.83e-24	3.41e-23
ENSG00000106772	PRUNE2	2036.42	-4.84022	1.83e-24	3.41e-23
ENSG00000130770	ATPIF1	5441.24	1.25961	1.89e-24	3.51e-23
ENSG00000183770	FOXL2	86.2748	5.39982	1.89e-24	3.51e-23
ENSG00000171368	TPPP	410.502	-3.4135	1.93e-24	3.58e-23
ENSG00000128973	CLN6	2839.83	1.47934	1.97e-24	3.65e-23
ENSG00000136231	IGF2BP3	279.231	5.38214	2.02e-24	3.74e-23
ENSG00000166396	SERPINB7	149.001	7.01841	2.02e-24	3.74e-23
ENSG00000142700	DMRTA2	151.789	5.4201	2.03e-24	3.76e-23
ENSG00000121440	PDZRN3	867.446	-3.49197	2.05e-24	3.78e-23
ENSG00000162961	DPY30	2080.15	1.02108	2.09e-24	3.85e-23
ENSG00000053372	MRTO4	3180.94	1.20572	2.25e-24	4.15e-23
ENSG00000196507	TCEAL3	1420.6	-1.81418	2.35e-24	4.32e-23
ENSG00000171848	RRM2	4452.66	2.77718	2.41e-24	4.42e-23
ENSG00000187531	SIRT7	2264.66	1.35047	2.52e-24	4.62e-23
ENSG00000151465	CDC123	3861.5	1.12648	2.81e-24	5.15e-23
ENSG00000089116	LHX5	64.0573	5.29688	3.16e-24	5.8e-23
ENSG00000059573	ALDH18A1	4292.39	1.02178	3.23e-24	5.91e-23
ENSG00000135063	FAM189A2	220.33	-3.16184	3.24e-24	5.93e-23
ENSG00000179528	LBX2	84.7617	2.27836	3.41e-24	6.23e-23
ENSG00000171320	ESCO2	328.386	2.42765	3.47e-24	6.34e-23
ENSG00000109674	NEIL3	165.043	2.89288	3.59e-24	6.54e-23
ENSG00000198909	MAP3K3	1507.47	-1.28452	3.88e-24	7.06e-23
ENSG00000101464	PIGU	2509.13	1.46861	3.95e-24	7.18e-23
ENSG00000179958	DCTPP1	2221.43	1.44646	3.98e-24	7.23e-23
ENSG00000130826	DKC1	4668.95	1.18374	4.28e-24	7.77e-23
ENSG00000185532	PRKG1	387.389	-3.09513	4.33e-24	7.85e-23
ENSG00000171241	SHCBP1	830.814	2.30955	4.51e-24	8.18e-23
ENSG00000082512	TRAF5	1004.56	-1.80221	4.58e-24	8.29e-23
ENSG00000100889	PCK2	3112.59	1.71266	4.58e-24	8.29e-23
ENSG00000141448	GATA6	413.638	-3.20967	4.66e-24	8.41e-23
ENSG00000138380	CARF	287.384	-1.69492	4.68e-24	8.45e-23
ENSG00000127952	STYXL1	1945.11	1.3669	4.76e-24	8.58e-23
ENSG00000138735	PDE5A	933.594	-2.62948	4.82e-24	8.68e-23
ENSG00000134899	ERCC5	1504.56	1.56091	4.89e-24	8.8e-23
ENSG00000171502	COL24A1	165.652	-2.83756	4.98e-24	8.96e-23
ENSG00000116176	TPSG1	17.0412	-3.6631	5.16e-24	9.28e-23
ENSG00000196787	HIST1H2AG	164.533	3.28781	5.22e-24	9.37e-23
ENSG00000123353	ORMDL2	1809.83	1.2868	5.47e-24	9.81e-23
ENSG00000176619	LMNB2	6495.65	1.59791	5.49e-24	9.83e-23
ENSG00000172167	MTBP	382.921	1.72375	5.61e-24	1e-22
ENSG00000203805	PLPP4	192.17	4.94589	5.65e-24	1.01e-22
ENSG00000077616	NAALAD2	73.3636	-2.38414	5.65e-24	1.01e-22
ENSG00000153814	JAZF1	583.583	-2.32216	5.77e-24	1.03e-22
ENSG00000181544	FANCB	113.812	1.99408	5.88e-24	1.05e-22
ENSG00000159263	SIM2	732.282	2.7249	6.02e-24	1.07e-22
ENSG00000205221	VIT	126.632	-5.84395	6.1e-24	1.08e-22
ENSG00000071967	CYBRD1	3146.65	-2.78569	6.04e-24	1.08e-22
ENSG00000137309	HMGA1	17403.6	2.20714	6.08e-24	1.08e-22
ENSG00000172172	MRPL13	1907.99	1.20255	6.1e-24	1.08e-22
ENSG00000196118	CCDC189	90.7799	2.10294	6.24e-24	1.11e-22
ENSG00000127616	SMARCA4	10031.7	1.07314	6.27e-24	1.11e-22
ENSG00000139946	PELI2	488.597	-2.8574	6.38e-24	1.13e-22
ENSG00000158987	RAPGEF6	459.639	-1.07272	6.48e-24	1.14e-22
ENSG00000137547	MRPL15	2954.91	1.14698	6.76e-24	1.19e-22
ENSG00000124766	SOX4	11412.1	2.23859	6.79e-24	1.2e-22
ENSG00000160408	ST6GALNAC6	2072.7	-1.56208	6.85e-24	1.21e-22
ENSG00000121716	PILRB	636.425	-2.96989	7e-24	1.23e-22
ENSG00000170540	ARL6IP1	14381.7	1.44448	7.25e-24	1.27e-22
ENSG00000164850	GPER1	108.889	-2.74196	7.38e-24	1.3e-22
ENSG00000206127	GOLGA8O	1.5532	-4.05354	7.66e-24	1.34e-22
ENSG00000163191	S100A11	64549.5	2.00366	7.85e-24	1.38e-22
ENSG00000029559	IBSP	50.8304	4.76134	7.89e-24	1.38e-22
ENSG00000021762	OSBPL5	1301.4	-1.57147	7.88e-24	1.38e-22
ENSG00000181392	SYNE4	749.067	3.09646	8.01e-24	1.4e-22
ENSG00000164530	PI16	898.778	-5.79587	8.32e-24	1.45e-22
ENSG00000122783	C7orf49	1366.38	1.00054	8.28e-24	1.45e-22
ENSG00000139436	GIT2	1129.59	-1.11159	8.53e-24	1.49e-22
ENSG00000067900	ROCK1	2733.7	-1.3853	8.55e-24	1.49e-22
ENSG00000197380	DACT3	602.992	-3.65427	8.87e-24	1.54e-22
ENSG00000196747	HIST1H2AI	35.6242	4.60284	9.07e-24	1.58e-22
ENSG00000111481	COPZ1	8119.84	0.929872	9.09e-24	1.58e-22
ENSG00000249915	PDCD6	5546.31	1.13417	9.18e-24	1.59e-22
ENSG00000172757	CFL1	56343.4	1.20507	9.7e-24	1.68e-22
ENSG00000160801	PTH1R	89.3453	-3.18923	9.87e-24	1.71e-22
ENSG00000239672	NME1	4117.29	1.58423	1.02e-23	1.77e-22
ENSG00000205155	PSENEN	3278.6	1.51256	1.03e-23	1.79e-22
ENSG00000156711	MAPK13	6178.54	1.76768	1.05e-23	1.81e-22
ENSG00000048342	CC2D2A	581.516	-1.79338	1.06e-23	1.82e-22
ENSG00000159527	PGLYRP3	150.138	7.25587	1.08e-23	1.86e-22
ENSG00000233493	TMEM238	384.627	2.68266	1.13e-23	1.94e-22
ENSG00000188215	DCUN1D3	777.849	-1.33326	1.17e-23	2.01e-22
ENSG00000134245	WNT2B	265.22	-2.28799	1.18e-23	2.03e-22
ENSG00000116521	SCAMP3	4617.44	1.05983	1.19e-23	2.04e-22
ENSG00000204406	MBD5	694.678	-1.18804	1.21e-23	2.07e-22
ENSG00000115252	PDE1A	218.948	-3.06195	1.22e-23	2.09e-22
ENSG00000167528	ZNF641	864.402	-1.16917	1.23e-23	2.1e-22
ENSG00000163507	KIAA1524	676.449	1.90282	1.28e-23	2.19e-22
ENSG00000171453	POLR1C	1797.14	1.27784	1.3e-23	2.22e-22
ENSG00000137075	RNF38	1723.7	-1.25823	1.32e-23	2.26e-22
ENSG00000150753	CCT5	13186.1	1.55077	1.38e-23	2.35e-22
ENSG00000182173	TSEN54	2447.11	1.14859	1.38e-23	2.35e-22
ENSG00000065802	ASB1	1024.46	-1.41709	1.41e-23	2.4e-22
ENSG00000187017	ESPN	832.256	3.62688	1.43e-23	2.44e-22
ENSG00000170369	CST2	61.5176	5.79115	1.47e-23	2.5e-22
ENSG00000060718	COL11A1	1817.27	5.12233	1.52e-23	2.59e-22
ENSG00000172586	CHCHD1	1952.94	1.34888	1.55e-23	2.63e-22
ENSG00000127951	FGL2	1482.77	-3.39935	1.61e-23	2.73e-22
ENSG00000265241	RBM8A	6235.42	1.06171	1.62e-23	2.75e-22
ENSG00000198467	TPM2	20217.7	-3.41885	1.7e-23	2.88e-22
ENSG00000124657	OR2B6	21.0709	5.53624	1.77e-23	3e-22
ENSG00000103319	EEF2K	2222.39	-1.31984	1.78e-23	3e-22
ENSG00000145337	PYURF	133.823	1.91046	1.81e-23	3.05e-22
ENSG00000132330	SCLY	169.56	-1.53992	1.89e-23	3.18e-22
ENSG00000166143	PPP1R14D	146.058	5.44909	1.89e-23	3.19e-22
ENSG00000164197	RNF180	138.064	-2.71496	1.92e-23	3.24e-22
ENSG00000141378	PTRH2	1391.13	1.27462	1.94e-23	3.26e-22
ENSG00000138435	CHRNA1	39.0679	4.57304	1.99e-23	3.35e-22
ENSG00000142677	IL22RA1	303.005	3.04392	2.13e-23	3.58e-22
ENSG00000105427	CNFN	392.658	3.46254	2.21e-23	3.7e-22
ENSG00000135472	FAIM2	113.096	-4.09498	2.25e-23	3.77e-22
ENSG00000166794	PPIB	13220.6	1.29171	2.29e-23	3.83e-22
ENSG00000130332	LSM7	3179.78	1.65594	2.3e-23	3.85e-22
ENSG00000183718	TRIM52	511.684	-1.63932	2.34e-23	3.9e-22
ENSG00000142798	HSPG2	10819.2	-2.29288	2.38e-23	3.96e-22
ENSG00000165685	TMEM52B	228.689	4.82711	2.43e-23	4.04e-22
ENSG00000162733	DDR2	1562.86	-3.17708	2.45e-23	4.08e-22
ENSG00000243667	WDR92	113.207	-1.50331	2.49e-23	4.14e-22
ENSG00000125995	ROMO1	4291.76	1.79168	2.49e-23	4.14e-22
ENSG00000142684	ZNF593	346.314	2.30351	2.74e-23	4.55e-22
ENSG00000177098	SCN4B	180.953	-2.77444	2.88e-23	4.78e-22
ENSG00000239779	WBP1	986.646	-1.72636	3.06e-23	5.08e-22
ENSG00000115364	MRPL19	1895.29	0.975169	3.39e-23	5.62e-22
ENSG00000161179	YDJC	1758.27	1.72203	3.51e-23	5.81e-22
ENSG00000181284	TMEM102	872.887	1.86903	3.64e-23	6.02e-22
ENSG00000100490	CDKL1	70.2434	-1.97451	3.73e-23	6.16e-22
ENSG00000178385	PLEKHM3	142.617	-2.38816	3.96e-23	6.53e-22
ENSG00000135709	KIAA0513	1029.34	-2.22566	3.98e-23	6.57e-22
ENSG00000101294	HM13	10915.6	1.23371	3.99e-23	6.58e-22
ENSG00000169946	ZFPM2	263.732	-3.11552	4.18e-23	6.87e-22
ENSG00000223731	SUPT20HL1	1.30301	-4.56745	4.3e-23	7.07e-22
ENSG00000168306	ACOX2	165.594	-3.38223	4.41e-23	7.26e-22
ENSG00000165891	E2F7	501.264	2.70693	4.5e-23	7.4e-22
ENSG00000188612	SUMO2	8887.78	0.841254	4.69e-23	7.69e-22
ENSG00000071626	DAZAP1	7718.5	0.855237	5e-23	8.2e-22
ENSG00000151553	FAM160B1	1120.23	-1.21462	5.23e-23	8.56e-22
ENSG00000050344	NFE2L3	1964.96	2.34408	5.38e-23	8.8e-22
ENSG00000134825	TMEM258	4112.87	1.16657	5.43e-23	8.88e-22
ENSG00000177363	LRRN4CL	183.225	-3.09389	5.79e-23	9.45e-22
ENSG00000105676	ARMC6	2138.32	1.05942	5.88e-23	9.59e-22
ENSG00000221818	EBF2	58.2321	-3.22004	5.9e-23	9.61e-22
ENSG00000204220	PFDN6	2546.57	1.43781	6.15e-23	1e-21
ENSG00000125648	SLC25A23	2081.6	-2.16461	6.19e-23	1.01e-21
ENSG00000133392	MYH11	85640.2	-5.20027	6.59e-23	1.07e-21
ENSG00000138092	CENPO	757.291	1.49724	6.66e-23	1.08e-21
ENSG00000104960	PTOV1	8117.75	1.29703	6.81e-23	1.11e-21
ENSG00000178896	EXOSC4	1699.4	1.89067	7.11e-23	1.15e-21
ENSG00000030304	MUSK	15.5289	-3.75656	7.08e-23	1.15e-21
ENSG00000267206	LCN6	30.086	-5.13898	7.09e-23	1.15e-21
ENSG00000166145	SPINT1	17613.3	2.30549	7.22e-23	1.17e-21
ENSG00000171403	KRT9	55.2738	5.17179	7.52e-23	1.21e-21
ENSG00000166091	CMTM5	9.33853	-3.94077	7.55e-23	1.22e-21
ENSG00000124635	HIST1H2BJ	257.468	3.34187	7.73e-23	1.25e-21
ENSG00000273604	EPOP	1102.14	2.35211	7.91e-23	1.27e-21
ENSG00000173376	NDNF	140.644	-3.87814	8.03e-23	1.29e-21
ENSG00000187166	H1FNT	2.16623	-3.50929	8.44e-23	1.36e-21
ENSG00000163069	SGCB	1501.03	-1.81367	8.51e-23	1.37e-21
ENSG00000165868	HSPA12A	265.543	-2.84492	8.54e-23	1.37e-21
ENSG00000117676	RPS6KA1	2973.39	1.64376	9.08e-23	1.46e-21
ENSG00000128524	ATP6V1F	5292.27	1.08353	9.1e-23	1.46e-21
ENSG00000174744	BRMS1	3636.7	1.45539	9.32e-23	1.49e-21
ENSG00000196616	ADH1B	1895.54	-5.78722	9.5e-23	1.52e-21
ENSG00000011523	CEP68	1207.1	-1.17247	9.68e-23	1.55e-21
ENSG00000243449	C4orf48	364.684	2.87824	9.71e-23	1.55e-21
ENSG00000196159	FAT4	356.899	-2.8602	9.97e-23	1.59e-21
ENSG00000008324	SS18L2	1111.37	1.2866	1.07e-22	1.7e-21
ENSG00000185274	WBSCR17	297.142	-4.37061	1.07e-22	1.7e-21
ENSG00000132507	EIF5A	25000.7	1.40004	1.1e-22	1.74e-21
ENSG00000154370	TRIM11	2471.37	1.27774	1.11e-22	1.77e-21
ENSG00000205420	KRT6A	50164.1	7.93252	1.12e-22	1.78e-21
ENSG00000134138	MEIS2	1079.66	-2.25263	1.13e-22	1.79e-21
ENSG00000243749	TMEM35B	259.077	-1.52225	1.14e-22	1.81e-21
ENSG00000197561	ELANE	8.50246	-4.18819	1.14e-22	1.81e-21
ENSG00000050555	LAMC3	895.318	-2.80325	1.15e-22	1.83e-21
ENSG00000176533	GNG7	254.97	-2.90593	1.19e-22	1.88e-21
ENSG00000205426	KRT81	322.981	5.50728	1.22e-22	1.92e-21
ENSG00000242372	EIF6	10734.1	1.28767	1.22e-22	1.93e-21
ENSG00000163220	S100A9	63007.9	4.90211	1.23e-22	1.95e-21
ENSG00000004660	CAMKK1	627.625	-1.87275	1.24e-22	1.96e-21
ENSG00000066629	EML1	762.89	-2.5675	1.25e-22	1.97e-21
ENSG00000135596	MICAL1	3299.95	-1.87468	1.27e-22	2.01e-21
ENSG00000183145	RIPPLY3	325.362	3.23562	1.37e-22	2.15e-21
ENSG00000136295	TTYH3	6695.72	1.49197	1.45e-22	2.28e-21
ENSG00000141552	ANAPC11	4887.75	1.39941	1.56e-22	2.45e-21
ENSG00000167615	LENG8	8605.47	-1.70892	1.58e-22	2.47e-21
ENSG00000138395	CDK15	21.5943	-2.78982	1.7e-22	2.67e-21
ENSG00000187837	HIST1H1C	3884.8	2.94655	1.71e-22	2.68e-21
ENSG00000198939	ZFP2	56.8414	-2.54864	1.8e-22	2.82e-21
ENSG00000277494	GPIHBP1	112.829	-3.41874	2e-22	3.13e-21
ENSG00000112309	B3GAT2	39.9456	-2.25478	2.04e-22	3.19e-21
ENSG00000136155	SCEL	572.458	5.65123	2.04e-22	3.19e-21
ENSG00000156804	FBXO32	4288.58	-2.68482	2.07e-22	3.22e-21
ENSG00000167550	RHEBL1	111.522	2.22738	2.08e-22	3.23e-21
ENSG00000157514	TSC22D3	5890.7	-2.25879	2.09e-22	3.26e-21
ENSG00000149596	JPH2	1103.54	-3.85888	2.11e-22	3.28e-21
ENSG00000126460	PRRG2	776.27	2.19483	2.26e-22	3.51e-21
ENSG00000123159	GIPC1	11539.4	1.4078	2.31e-22	3.58e-21
ENSG00000162639	HENMT1	941.241	1.70744	2.31e-22	3.59e-21
ENSG00000115233	PSMD14	3452.52	1.1249	2.34e-22	3.62e-21
ENSG00000070808	CAMK2A	66.283	-4.17645	2.34e-22	3.62e-21
ENSG00000173281	PPP1R3B	1923.99	-1.94236	2.4e-22	3.71e-21
ENSG00000143590	EFNA3	277.147	2.37374	2.59e-22	4e-21
ENSG00000260027	HOXB7	1400.67	1.95652	2.61e-22	4.02e-21
ENSG00000101333	PLCB4	424.682	-3.26669	2.6e-22	4.02e-21
ENSG00000159363	ATP13A2	3592.38	1.20497	2.64e-22	4.07e-21
ENSG00000181234	TMEM132C	67.0868	-5.4822	2.65e-22	4.09e-21
ENSG00000106327	TFR2	256.541	2.94384	2.83e-22	4.35e-21
ENSG00000185946	RNPC3	497.66	-1.47285	2.91e-22	4.48e-21
ENSG00000081692	JMJD4	841.084	1.15242	2.93e-22	4.51e-21
ENSG00000117448	AKR1A1	6781.74	1.1248	2.97e-22	4.55e-21
ENSG00000237489	LINC00959	70.5621	-1.94281	2.97e-22	4.55e-21
ENSG00000187824	TMEM220	116.062	-2.38968	2.96e-22	4.55e-21
ENSG00000111057	KRT18	52552.1	2.70888	3.05e-22	4.68e-21
ENSG00000259207	ITGB3	156.707	-3.3647	3.35e-22	5.13e-21
ENSG00000144218	AFF3	285.041	-4.15932	3.38e-22	5.16e-21
ENSG00000053328	METTL24	25.2909	-3.77099	3.38e-22	5.16e-21
ENSG00000048540	LMO3	824.917	-4.18275	3.58e-22	5.47e-21
ENSG00000100994	PYGB	10046.8	-1.93749	3.67e-22	5.6e-21
ENSG00000088386	SLC15A1	766.097	4.07352	3.86e-22	5.89e-21
ENSG00000160613	PCSK7	1407.72	-1.53967	3.95e-22	6.03e-21
ENSG00000101193	GID8	5357.81	0.954005	4e-22	6.09e-21
ENSG00000071553	ATP6AP1	11698.4	1.10903	4.01e-22	6.1e-21
ENSG00000105808	RASA4	45.6926	-2.69956	4.05e-22	6.16e-21
ENSG00000205581	HMGN1	8901.08	1.05277	4.09e-22	6.21e-21
ENSG00000147536	GINS4	383.006	2.16218	4.49e-22	6.81e-21
ENSG00000058668	ATP2B4	7410.68	-2.1464	4.62e-22	7e-21
ENSG00000146122	DAAM2	488.567	-2.66159	4.74e-22	7.18e-21
ENSG00000213648	SULT1A4	0.955188	-4.81025	4.74e-22	7.18e-21
ENSG00000068615	REEP1	399.914	-4.27928	4.76e-22	7.21e-21
ENSG00000159516	SPRR2G	34.2683	10.0125	4.78e-22	7.22e-21
ENSG00000232434	C9orf172	335.68	-2.04491	4.78e-22	7.22e-21
ENSG00000165943	MOAP1	1207.8	-1.16144	4.88e-22	7.37e-21
ENSG00000268916	CSAG3	61.2323	7.0648	4.96e-22	7.48e-21
ENSG00000101158	NELFCD	5941.58	0.981443	4.97e-22	7.49e-21
ENSG00000002834	LASP1	14633.5	1.23571	5.1e-22	7.67e-21
ENSG00000124787	RPP40	469.843	1.27189	5.29e-22	7.96e-21
ENSG00000138794	CASP6	1243.24	1.24192	5.69e-22	8.55e-21
ENSG00000137103	TMEM8B	988.931	-1.51206	5.96e-22	8.95e-21
ENSG00000163513	TGFBR2	4465.71	-1.79556	6.04e-22	9.06e-21
ENSG00000123560	PLP1	144.185	-4.93783	6.04e-22	9.06e-21
ENSG00000117593	DARS2	1718.31	1.51602	6.2e-22	9.29e-21
ENSG00000137802	MAPKBP1	1318.52	-1.26168	6.53e-22	9.77e-21
ENSG00000117013	KCNQ4	171.68	-3.2896	6.69e-22	1e-20
ENSG00000188070	C11orf95	794.295	-1.5435	6.79e-22	1.01e-20
ENSG00000174428	GTF2IRD2B	216.814	-1.86677	6.87e-22	1.03e-20
ENSG00000175305	CCNE2	300.561	2.41932	7.52e-22	1.12e-20
ENSG00000144645	OSBPL10	1369.77	-2.06524	7.8e-22	1.16e-20
ENSG00000114268	PFKFB4	1041.45	2.08047	7.77e-22	1.16e-20
ENSG00000126091	ST3GAL3	533.179	-1.47078	7.91e-22	1.18e-20
ENSG00000077348	EXOSC5	1684.24	1.51162	7.93e-22	1.18e-20
ENSG00000161204	ABCF3	3434.83	0.761664	8.16e-22	1.21e-20
ENSG00000220205	VAMP2	2564.78	-1.24027	8.12e-22	1.21e-20
ENSG00000074935	TUBE1	505.201	-1.21627	8.22e-22	1.22e-20
ENSG00000164188	RANBP3L	97.0272	-4.29786	8.29e-22	1.23e-20
ENSG00000132591	ERAL1	3604.99	1.16434	8.37e-22	1.24e-20
ENSG00000264343	NOTCH2NL	18.5686	-2.79834	8.57e-22	1.27e-20
ENSG00000261236	BOP1	4784.82	1.62576	8.81e-22	1.3e-20
ENSG00000167977	KCTD5	2290.26	1.11959	9.58e-22	1.42e-20
ENSG00000206559	ZCWPW2	29.1388	-1.57141	1.05e-21	1.54e-20
ENSG00000062038	CDH3	8171.39	3.8031	1.07e-21	1.58e-20
ENSG00000197114	ZGPAT	556.143	-1.18383	1.08e-21	1.58e-20
ENSG00000115275	MOGS	5072.58	1.00677	1.13e-21	1.67e-20
ENSG00000172935	MRGPRF	952.962	-3.31204	1.15e-21	1.7e-20
ENSG00000167088	SNRPD1	3353.42	1.2401	1.18e-21	1.73e-20
ENSG00000144655	CSRNP1	2337.82	-2.02691	1.2e-21	1.76e-20
ENSG00000113595	TRIM23	450.252	-1.09653	1.2e-21	1.76e-20
ENSG00000187098	MITF	440.05	-2.54732	1.22e-21	1.79e-20
ENSG00000079102	RUNX1T1	190.177	-3.23971	1.26e-21	1.85e-20
ENSG00000114698	PLSCR4	504.726	-2.44763	1.32e-21	1.93e-20
ENSG00000121742	GJB6	5373.36	4.07393	1.36e-21	1.99e-20
ENSG00000184508	HDDC3	511.261	1.27095	1.37e-21	2.01e-20
ENSG00000162599	NFIA	1819.07	-2.02935	1.42e-21	2.07e-20
ENSG00000188906	LRRK2	265.157	-2.9241	1.43e-21	2.08e-20
ENSG00000140287	HDC	91.9884	-3.40827	1.43e-21	2.08e-20
ENSG00000170776	AKAP13	4545.17	-1.32692	1.42e-21	2.08e-20
ENSG00000088035	ALG6	854.166	0.979345	1.47e-21	2.14e-20
ENSG00000115241	PPM1G	8666	1.05128	1.49e-21	2.16e-20
ENSG00000187391	MAGI2	290.119	-2.15612	1.48e-21	2.16e-20
ENSG00000256269	HMBS	1447.75	1.28636	1.49e-21	2.16e-20
ENSG00000129173	E2F8	751.476	2.36107	1.51e-21	2.18e-20
ENSG00000010295	IFFO1	474.588	-2.44788	1.5e-21	2.18e-20
ENSG00000130558	OLFM1	263.67	-3.28217	1.52e-21	2.21e-20
ENSG00000150457	LATS2	1054.02	-1.73498	1.53e-21	2.21e-20
ENSG00000122687	MRM2	1840.68	0.865659	1.54e-21	2.23e-20
ENSG00000105258	POLR2I	1433.88	1.44455	1.54e-21	2.23e-20
ENSG00000130052	STARD8	302.206	-2.13244	1.58e-21	2.28e-20
ENSG00000146109	ABT1	2170.91	0.979205	1.59e-21	2.29e-20
ENSG00000132746	ALDH3B2	3366.73	3.55391	1.6e-21	2.31e-20
ENSG00000166123	GPT2	2535.63	2.12893	1.63e-21	2.35e-20
ENSG00000152102	FAM168B	4638.2	-1.2107	1.64e-21	2.36e-20
ENSG00000203760	CENPW	919.046	2.17658	1.65e-21	2.37e-20
ENSG00000100911	PSME2	8938.38	1.68269	1.67e-21	2.41e-20
ENSG00000116863	ADPRHL2	2484.29	0.933346	1.71e-21	2.46e-20
ENSG00000007545	CRAMP1	977.611	-1.23335	1.82e-21	2.61e-20
ENSG00000132182	NUP210	4635.72	2.62985	1.82e-21	2.62e-20
ENSG00000086598	TMED2	14004.1	0.955458	1.84e-21	2.64e-20
ENSG00000113391	FAM172A	804.237	-1.14227	1.91e-21	2.73e-20
ENSG00000135127	BICDL1	1047.85	2.3951	1.93e-21	2.77e-20
ENSG00000119333	WDR34	4997.8	1.83856	1.95e-21	2.79e-20
ENSG00000167642	SPINT2	34127	2.02635	1.95e-21	2.79e-20
ENSG00000242732	RGAG4	305.045	-2.87754	1.99e-21	2.84e-20
ENSG00000111897	SERINC1	6348.04	-1.11765	2.01e-21	2.87e-20
ENSG00000232112	TMA7	5569.19	1.48699	2.09e-21	2.97e-20
ENSG00000185345	PARK2	89.894	-2.67456	2.15e-21	3.06e-20
ENSG00000162413	KLHL21	2915.91	-1.65226	2.19e-21	3.12e-20
ENSG00000215845	TSTD1	2943.8	2.2755	2.22e-21	3.16e-20
ENSG00000186714	CCDC73	37.5857	2.74217	2.3e-21	3.27e-20
ENSG00000144642	RBMS3	459.165	-2.79071	2.33e-21	3.3e-20
ENSG00000213793	ZNF888	166.932	-3.15388	2.41e-21	3.43e-20
ENSG00000145391	SETD7	3135.13	-1.40458	2.44e-21	3.45e-20
ENSG00000171700	RGS19	1053.55	1.44666	2.47e-21	3.5e-20
ENSG00000144935	TRPC1	259.613	-2.23975	2.54e-21	3.6e-20
ENSG00000164736	SOX17	159.37	-2.49092	2.54e-21	3.6e-20
ENSG00000130669	PAK4	5139.81	1.28	2.56e-21	3.63e-20
ENSG00000128604	IRF5	1997.39	2.11786	2.6e-21	3.68e-20
ENSG00000185010	F8	359.924	-2.00308	2.64e-21	3.72e-20
ENSG00000145107	TM4SF19	90.151	5.08372	2.7e-21	3.81e-20
ENSG00000123415	SMUG1	1968.5	1.24408	2.84e-21	4e-20
ENSG00000163689	C3orf67	212.955	3.4001	2.97e-21	4.18e-20
ENSG00000168002	POLR2G	3404.59	1.04987	3.06e-21	4.3e-20
ENSG00000147676	MAL2	11753.2	2.69773	3.13e-21	4.39e-20
ENSG00000159459	UBR1	1192.13	-1.09613	3.2e-21	4.49e-20
ENSG00000114956	DGUOK	2787.33	1.01049	3.3e-21	4.64e-20
ENSG00000117308	GALE	3542.58	1.59655	3.37e-21	4.73e-20
ENSG00000148459	PDSS1	370.185	1.30846	3.37e-21	4.73e-20
ENSG00000161653	NAGS	217.275	2.20392	3.4e-21	4.76e-20
ENSG00000114631	PODXL2	2565.72	2.8376	3.49e-21	4.88e-20
ENSG00000123358	NR4A1	6955.03	-3.21716	3.52e-21	4.92e-20
ENSG00000101189	MRGBP	1488.46	1.09092	3.72e-21	5.2e-20
ENSG00000132749	TESMIN	276.462	2.61269	3.86e-21	5.39e-20
ENSG00000011454	RABGAP1	3024.08	-1.0088	4e-21	5.58e-20
ENSG00000078081	LAMP3	1005.88	3.04548	4.05e-21	5.65e-20
ENSG00000116254	CHD5	32.5064	-3.67588	4.09e-21	5.69e-20
ENSG00000185475	TMEM179B	2303.88	1.06037	4.13e-21	5.75e-20
ENSG00000180921	FAM83H	10538.9	2.09898	4.18e-21	5.81e-20
ENSG00000036448	MYOM2	78.5576	-2.69354	4.24e-21	5.9e-20
ENSG00000172780	RAB43	126.609	-1.62466	4.33e-21	6.01e-20
ENSG00000139625	MAP3K12	611.055	-1.68923	4.43e-21	6.15e-20
ENSG00000232653	GOLGA8N	48.951	-2.52893	4.7e-21	6.52e-20
ENSG00000204599	TRIM39	693.723	-0.91037	4.73e-21	6.55e-20
ENSG00000170439	METTL7B	264.048	3.90744	4.72e-21	6.55e-20
ENSG00000169504	CLIC4	7919.22	-2.33567	4.76e-21	6.59e-20
ENSG00000152464	RPP38	803.089	1.01306	4.84e-21	6.69e-20
ENSG00000144867	SRPRB	3703.45	1.09981	4.94e-21	6.83e-20
ENSG00000162385	MAGOH	1912.95	1.07667	5.07e-21	7e-20
ENSG00000102970	CCL17	84.2695	3.58753	5.15e-21	7.11e-20
ENSG00000161281	COX7A1	379.763	-2.66912	5.23e-21	7.21e-20
ENSG00000099800	TIMM13	4041.77	1.53431	5.37e-21	7.39e-20
ENSG00000071462	WBSCR22	5080.74	1.00877	5.53e-21	7.61e-20
ENSG00000101441	CST4	50.2732	6.98286	5.92e-21	8.14e-20
ENSG00000125970	RALY	12947.2	1.08249	6.09e-21	8.37e-20
ENSG00000144445	KANSL1L	554.312	-1.35145	6.17e-21	8.48e-20
ENSG00000020181	ADGRA2	1881.77	-2.61088	6.62e-21	9.09e-20
ENSG00000122085	MTERF4	874.655	-0.901224	6.94e-21	9.52e-20
ENSG00000177465	ACOT4	275.566	2.20169	6.95e-21	9.52e-20
ENSG00000137601	NEK1	596.81	-1.20968	7.48e-21	1.02e-19
ENSG00000155760	FZD7	1418.91	-2.15964	7.52e-21	1.03e-19
ENSG00000173638	SLC19A1	1588.13	1.68451	7.56e-21	1.03e-19
ENSG00000171873	ADRA1D	30.5965	-3.68345	8.64e-21	1.18e-19
ENSG00000182325	FBXL6	1772.05	1.48784	8.94e-21	1.22e-19
ENSG00000122420	PTGFR	202.759	-3.96524	9.2e-21	1.25e-19
ENSG00000147437	GNRH1	72.8744	-1.98163	9.19e-21	1.25e-19
ENSG00000160584	SIK3	1534.11	-1.09235	9.63e-21	1.31e-19
ENSG00000164056	SPRY1	1845.01	-2.13162	1.01e-20	1.37e-19
ENSG00000170473	PYM1	2284.41	1.28078	1.02e-20	1.39e-19
ENSG00000173442	EHBP1L1	6335.6	-1.33144	1.06e-20	1.44e-19
ENSG00000142655	PEX14	1917.15	-1.04305	1.08e-20	1.47e-19
ENSG00000186652	PRG2	4.20152	-4.18426	1.09e-20	1.47e-19
ENSG00000130224	LRCH2	216.737	-2.9786	1.09e-20	1.47e-19
ENSG00000154309	DISP1	353.129	-1.8292	1.11e-20	1.51e-19
ENSG00000135549	PKIB	338.653	3.02278	1.12e-20	1.52e-19
ENSG00000164466	SFXN1	2428.34	1.0422	1.15e-20	1.56e-19
ENSG00000177380	PPFIA3	999.96	2.1108	1.17e-20	1.58e-19
ENSG00000077454	LRCH4	798.746	-1.38587	1.18e-20	1.6e-19
ENSG00000160209	PDXK	9765.23	1.41926	1.21e-20	1.64e-19
ENSG00000162704	ARPC5	10102.5	0.955588	1.29e-20	1.75e-19
ENSG00000101452	DHX35	781.592	-1.07416	1.3e-20	1.75e-19
ENSG00000116213	WRAP73	1571.51	0.950638	1.32e-20	1.77e-19
ENSG00000243317	C7orf73	4105.6	1.03954	1.32e-20	1.78e-19
ENSG00000163064	EN1	138.576	6.5191	1.34e-20	1.8e-19
ENSG00000130176	CNN1	12941.3	-4.63558	1.36e-20	1.83e-19
ENSG00000126709	IFI6	13696.8	3.29939	1.37e-20	1.84e-19
ENSG00000071564	TCF3	5543.47	1.07747	1.38e-20	1.85e-19
ENSG00000064490	RFXANK	2645.2	1.37886	1.38e-20	1.85e-19
ENSG00000169554	ZEB2	1273.39	-2.43432	1.57e-20	2.1e-19
ENSG00000108344	PSMD3	9358.02	1.17521	1.63e-20	2.18e-19
ENSG00000116586	LAMTOR2	3061.37	1.46195	1.63e-20	2.19e-19
ENSG00000139112	GABARAPL1	2816.06	-1.50536	1.66e-20	2.22e-19
ENSG00000128510	CPA4	503.447	5.09615	1.67e-20	2.23e-19
ENSG00000018189	RUFY3	1179.32	-1.2069	1.68e-20	2.25e-19
ENSG00000041357	PSMA4	7440.49	1.04132	1.68e-20	2.25e-19
ENSG00000166780	C16orf45	817.606	-2.50404	1.69e-20	2.26e-19
ENSG00000156802	ATAD2	2808.76	1.69457	1.7e-20	2.27e-19
ENSG00000141905	NFIC	4504.69	-1.56921	1.72e-20	2.3e-19
ENSG00000162104	ADCY9	982.598	-1.84844	1.81e-20	2.4e-19
ENSG00000152527	PLEKHH2	339.606	-2.58957	1.81e-20	2.41e-19
ENSG00000166482	MFAP4	4735.96	-3.49283	1.87e-20	2.48e-19
ENSG00000130175	PRKCSH	19565.7	0.91425	1.87e-20	2.49e-19
ENSG00000196497	IPO4	452.374	-1.53444	1.88e-20	2.5e-19
ENSG00000198826	ARHGAP11A	1249.95	1.8573	1.97e-20	2.61e-19
ENSG00000143028	SYPL2	95.2101	-3.34512	2e-20	2.66e-19
ENSG00000090554	FLT3LG	164.431	-1.88473	2.02e-20	2.67e-19
ENSG00000184840	TMED9	11177.3	1.06662	2.03e-20	2.69e-19
ENSG00000147889	CDKN2A	2850.08	4.49427	2.05e-20	2.71e-19
ENSG00000155099	TMEM55A	390.578	-1.66429	2.14e-20	2.83e-19
ENSG00000101888	NXT2	794.58	1.24947	2.26e-20	2.98e-19
ENSG00000113460	BRIX1	2678.68	1.25364	2.27e-20	3e-19
ENSG00000213401	MAGEA12	363.29	9.03207	2.31e-20	3.04e-19
ENSG00000155368	DBI	7765.58	1.54697	2.35e-20	3.1e-19
ENSG00000187151	ANGPTL5	4.35933	-4.35404	2.43e-20	3.2e-19
ENSG00000065268	WDR18	2504.37	1.31401	2.48e-20	3.26e-19
ENSG00000143499	SMYD2	2377.1	1.28009	2.52e-20	3.31e-19
ENSG00000186063	AIDA	840.598	-1.20147	2.53e-20	3.32e-19
ENSG00000100142	POLR2F	9.60088	-2.44753	2.54e-20	3.34e-19
ENSG00000068305	MEF2A	1758.61	-1.24133	2.59e-20	3.4e-19
ENSG00000169245	CXCL10	2900.27	4.59288	2.68e-20	3.51e-19
ENSG00000239697	TNFSF12	981.83	-1.8673	2.83e-20	3.7e-19
ENSG00000104951	IL4I1	520.563	3.41764	2.86e-20	3.74e-19
ENSG00000182916	TCEAL7	97.3435	-2.81338	2.86e-20	3.74e-19
ENSG00000163882	POLR2H	3441.69	1.05649	2.92e-20	3.81e-19
ENSG00000089916	GPATCH2L	1407.43	-1.13285	2.91e-20	3.81e-19
ENSG00000163867	ZMYM6	671.669	-0.88446	3.1e-20	4.04e-19
ENSG00000067840	PDZD4	238.877	-3.3627	3.11e-20	4.06e-19
ENSG00000139910	NOVA1	134.993	-3.63805	3.2e-20	4.17e-19
ENSG00000213024	NUP62	4824.5	0.889868	3.38e-20	4.4e-19
ENSG00000164695	CHMP4C	1381.01	2.0405	3.47e-20	4.52e-19
ENSG00000166974	MAPRE2	1395.43	-1.88961	3.49e-20	4.53e-19
ENSG00000086300	SNX10	749.662	2.34953	3.54e-20	4.6e-19
ENSG00000068383	INPP5A	1593.86	-1.37251	3.63e-20	4.72e-19
ENSG00000169248	CXCL11	878.384	4.83302	3.66e-20	4.75e-19
ENSG00000162813	BPNT1	1818.24	1.07072	3.7e-20	4.8e-19
ENSG00000171992	SYNPO	3905.69	-2.07063	3.72e-20	4.81e-19
ENSG00000115274	INO80B	326.695	-1.60927	4.33e-20	5.61e-19
ENSG00000119865	CNRIP1	383.375	-2.50138	4.42e-20	5.72e-19
ENSG00000066739	ATG2B	1357.72	-1.1342	4.46e-20	5.76e-19
ENSG00000175785	PRIMA1	150.733	-4.28385	4.5e-20	5.82e-19
ENSG00000121022	COPS5	3266.81	0.819065	4.52e-20	5.83e-19
ENSG00000074071	MRPS34	3745.79	1.24897	4.58e-20	5.91e-19
ENSG00000213585	VDAC1	11930.4	1.11044	4.65e-20	6e-19
ENSG00000070778	PTPN21	927.894	-1.52317	4.69e-20	6.05e-19
ENSG00000004776	HSPB6	2261.27	-4.44725	5.13e-20	6.61e-19
ENSG00000107771	CCSER2	1940.81	-1.15981	5.32e-20	6.84e-19
ENSG00000159063	ALG8	1929	1.12658	5.35e-20	6.88e-19
ENSG00000104728	ARHGEF10	806.42	-1.74044	5.45e-20	7e-19
ENSG00000156030	ELMSAN1	1769.07	-1.12661	5.48e-20	7.03e-19
ENSG00000120802	TMPO	5971.28	1.38371	5.6e-20	7.18e-19
ENSG00000156787	TBC1D31	507.848	1.18295	5.71e-20	7.32e-19
ENSG00000206052	DOK6	180.669	-3.36074	5.75e-20	7.37e-19
ENSG00000105227	PRX	293.722	-1.69233	5.91e-20	7.57e-19
ENSG00000142303	ADAMTS10	245.628	-2.37567	5.94e-20	7.6e-19
ENSG00000175634	RPS6KB2	2761.41	1.09353	6.56e-20	8.39e-19
ENSG00000162849	KIF26B	1108.8	2.75893	6.6e-20	8.43e-19
ENSG00000079819	EPB41L2	1769.59	-1.96412	6.75e-20	8.61e-19
ENSG00000180596	HIST1H2BC	221.709	3.1302	6.9e-20	8.81e-19
ENSG00000089225	TBX5	140.173	-3.39809	6.92e-20	8.82e-19
ENSG00000143256	PFDN2	4359.28	1.66895	6.99e-20	8.91e-19
ENSG00000174373	RALGAPA1	660.97	-1.42042	7.14e-20	9.09e-19
ENSG00000118680	MYL12B	26554.4	1.17495	7.2e-20	9.17e-19
ENSG00000198835	GJC2	93.3431	-2.34305	7.27e-20	9.24e-19
ENSG00000078549	ADCYAP1R1	42.9382	-3.84298	7.28e-20	9.25e-19
ENSG00000152953	STK32B	83.0537	-2.72258	7.36e-20	9.34e-19
ENSG00000163814	CDCP1	4303.33	2.30976	7.42e-20	9.42e-19
ENSG00000205090	TMEM240	59.7161	-2.09311	7.49e-20	9.5e-19
ENSG00000130768	SMPDL3B	496.276	3.07482	7.49e-20	9.5e-19
ENSG00000163093	BBS5	298.044	-1.20634	7.52e-20	9.53e-19
ENSG00000114686	MRPL3	4432.78	0.859852	7.65e-20	9.68e-19
ENSG00000085552	IGSF9	2846.47	2.79427	7.68e-20	9.71e-19
ENSG00000131188	PRR7	231.684	2.13423	7.69e-20	9.71e-19
ENSG00000177971	IMP3	2452.02	1.18922	7.89e-20	9.96e-19
ENSG00000237651	C2orf74	95.6119	-2.87638	7.98e-20	1.01e-18
ENSG00000137449	CPEB2	710.886	-1.74427	8.19e-20	1.03e-18
ENSG00000112473	SLC39A7	10474.3	1.20766	8.13e-20	1.03e-18
ENSG00000143515	ATP8B2	1111.35	-2.34293	8.41e-20	1.06e-18
ENSG00000188505	NCCRP1	3307.45	4.54154	8.61e-20	1.08e-18
ENSG00000204116	CHIC1	495.855	-1.35259	8.68e-20	1.09e-18
ENSG00000128652	HOXD3	27.63	-2.24719	8.92e-20	1.12e-18
ENSG00000169972	PUSL1	1185.54	1.43068	9.04e-20	1.13e-18
ENSG00000177301	KCNA2	8.78968	-4.72029	9e-20	1.13e-18
ENSG00000120729	MYOT	35.2688	-3.0654	9.05e-20	1.13e-18
ENSG00000137726	FXYD6	1224.44	-3.51226	9.04e-20	1.13e-18
ENSG00000134248	LAMTOR5	3448.57	0.932377	9.1e-20	1.14e-18
ENSG00000166313	APBB1	815.362	-2.54911	9.25e-20	1.16e-18
ENSG00000173898	SPTBN2	2540.4	2.29419	9.43e-20	1.18e-18
ENSG00000124562	SNRPC	4146.71	1.0988	9.69e-20	1.21e-18
ENSG00000167085	PHB	6229.13	1.00499	9.78e-20	1.22e-18
ENSG00000137463	MGARP	13.844	-2.68052	1e-19	1.25e-18
ENSG00000108381	ASPA	124.606	-3.67504	1e-19	1.25e-18
ENSG00000134324	LPIN1	1162.08	-1.702	1.01e-19	1.26e-18
ENSG00000107796	ACTA2	23548.6	-3.24443	1.02e-19	1.27e-18
ENSG00000176887	SOX11	42.7571	3.86367	1.04e-19	1.29e-18
ENSG00000185247	MAGEA11	172.562	6.41713	1.06e-19	1.31e-18
ENSG00000062582	MRPS24	550.914	-1.31254	1.08e-19	1.35e-18
ENSG00000144045	DQX1	366.235	3.20322	1.1e-19	1.36e-18
ENSG00000034971	MYOC	156.744	-5.80607	1.12e-19	1.39e-18
ENSG00000179796	LRRC3B	28.7246	-5.78187	1.13e-19	1.4e-18
ENSG00000203857	HSD3B1	160.203	7.62536	1.13e-19	1.41e-18
ENSG00000183023	SLC8A1	731.89	-2.52455	1.16e-19	1.43e-18
ENSG00000107104	KANK1	3408.68	-1.96121	1.17e-19	1.45e-18
ENSG00000166025	AMOTL1	3209.01	-2.08252	1.19e-19	1.47e-18
ENSG00000186638	KIF24	326.969	1.88999	1.2e-19	1.48e-18
ENSG00000188100	FAM25A	63.0989	5.24554	1.23e-19	1.52e-18
ENSG00000095002	MSH2	2089.35	1.35304	1.3e-19	1.6e-18
ENSG00000182150	ERCC6L2	527.403	-1.17151	1.46e-19	1.8e-18
ENSG00000118518	RNF146	1287.79	-0.974125	1.57e-19	1.93e-18
ENSG00000094796	KRT31	96.9669	7.25743	1.58e-19	1.95e-18
ENSG00000157570	TSPAN18	888.478	-2.68413	1.59e-19	1.96e-18
ENSG00000104140	RHOV	3762.71	2.75574	1.6e-19	1.96e-18
ENSG00000141034	GID4	738.443	-1.12238	1.6e-19	1.96e-18
ENSG00000136908	DPM2	2809.5	1.25776	1.62e-19	1.99e-18
ENSG00000151240	DIP2C	1444.3	-1.52878	1.63e-19	2e-18
ENSG00000128050	PAICS	6978.62	1.28961	1.65e-19	2.02e-18
ENSG00000115128	SF3B6	3496.1	0.884537	1.71e-19	2.1e-18
ENSG00000169627	BOLA2B	59.3586	2.10691	1.74e-19	2.13e-18
ENSG00000181938	GINS3	498.086	1.42393	1.76e-19	2.15e-18
ENSG00000197696	NMB	830.195	2.07403	1.76e-19	2.16e-18
ENSG00000100028	SNRPD3	5764.88	1.06171	1.88e-19	2.3e-18
ENSG00000090447	TFAP4	951.116	1.20887	1.91e-19	2.33e-18
ENSG00000160193	WDR4	1088.28	1.28064	1.91e-19	2.33e-18
ENSG00000197785	ATAD3A	2250.42	1.27471	1.94e-19	2.37e-18
ENSG00000165164	CFAP47	133.029	4.96702	2.02e-19	2.47e-18
ENSG00000115392	FANCL	1045.69	1.18948	2.15e-19	2.62e-18
ENSG00000175707	KDF1	1387.48	2.15632	2.17e-19	2.64e-18
ENSG00000184924	PTRHD1	1076.38	1.29432	2.17e-19	2.64e-18
ENSG00000165724	ZMYND19	1489.31	1.16503	2.21e-19	2.69e-18
ENSG00000163788	SNRK	1452.39	-0.913136	2.22e-19	2.7e-18
ENSG00000189129	PLAC9	273.305	-2.83608	2.22e-19	2.7e-18
ENSG00000134809	TIMM10	1444.09	1.26883	2.24e-19	2.72e-18
ENSG00000184117	NIPSNAP1	4322.26	1.45797	2.24e-19	2.72e-18
ENSG00000100567	PSMA3	4240.81	0.886577	2.25e-19	2.73e-18
ENSG00000183801	OLFML1	297.337	-2.52498	2.26e-19	2.74e-18
ENSG00000138162	TACC2	3030.45	-1.8347	2.29e-19	2.77e-18
ENSG00000175294	CATSPER1	196.255	3.87741	2.29e-19	2.77e-18
ENSG00000170684	ZNF296	411.068	2.28745	2.33e-19	2.81e-18
ENSG00000165794	SLC39A2	396.986	4.6612	2.34e-19	2.83e-18
ENSG00000171960	PPIH	1561.68	1.31247	2.36e-19	2.85e-18
ENSG00000110318	CEP126	241.397	-2.14077	2.38e-19	2.87e-18
ENSG00000145545	SRD5A1	1096.13	1.72287	2.39e-19	2.88e-18
ENSG00000151623	NR3C2	297.036	-3.13003	2.4e-19	2.89e-18
ENSG00000088854	C20orf194	1467.68	-1.51905	2.41e-19	2.91e-18
ENSG00000213186	TRIM59	543.59	1.39131	2.44e-19	2.93e-18
ENSG00000185825	BCAP31	21281.2	1.16924	2.45e-19	2.95e-18
ENSG00000108823	SGCA	359.819	-4.01609	2.57e-19	3.1e-18
ENSG00000188687	SLC4A5	53.0787	-1.71631	2.6e-19	3.12e-18
ENSG00000184206	GOLGA6L4	9.33622	-2.65637	2.6e-19	3.12e-18
ENSG00000164107	HAND2	300.088	-3.96187	2.61e-19	3.13e-18
ENSG00000166292	TMEM100	91.3838	-3.64053	2.66e-19	3.19e-18
ENSG00000108829	LRRC59	8560.21	1.16986	2.67e-19	3.2e-18
ENSG00000184113	CLDN5	818.259	-2.7347	2.69e-19	3.22e-18
ENSG00000127920	GNG11	1025.74	-2.02773	2.75e-19	3.3e-18
ENSG00000132286	TIMM10B	1096.61	-0.89899	2.76e-19	3.31e-18
ENSG00000168040	FADD	619.305	1.54123	2.76e-19	3.31e-18
ENSG00000184785	SMIM10	275.722	-2.12475	2.78e-19	3.32e-18
ENSG00000092853	CLSPN	441.782	2.48979	2.84e-19	3.39e-18
ENSG00000163888	CAMK2N2	71.0135	3.46833	2.84e-19	3.39e-18
ENSG00000173801	JUP	45218.5	1.9142	2.84e-19	3.39e-18
ENSG00000181085	MAPK15	468.806	3.0699	2.86e-19	3.41e-18
ENSG00000164576	SAP30L	1511.27	-0.895505	2.89e-19	3.44e-18
ENSG00000164934	DCAF13	3190.69	1.23363	2.93e-19	3.48e-18
ENSG00000167862	MRPL58	1431.68	1.01339	2.99e-19	3.55e-18
ENSG00000186919	ZACN	39.0285	2.02013	3.03e-19	3.6e-18
ENSG00000196335	STK31	125.267	2.55567	3.04e-19	3.61e-18
ENSG00000087258	GNAO1	344.461	-3.50754	3.05e-19	3.62e-18
ENSG00000139131	YARS2	1095.53	0.99774	3.07e-19	3.64e-18
ENSG00000042753	AP2S1	5371.27	1.3795	3.07e-19	3.64e-18
ENSG00000176438	SYNE3	351.483	-2.28693	3.08e-19	3.65e-18
ENSG00000137843	PAK6	51.5842	-2.51222	3.08e-19	3.65e-18
ENSG00000099901	RANBP1	4860.74	1.27802	3.08e-19	3.65e-18
ENSG00000100014	SPECC1L	1633.27	-1.10712	3.12e-19	3.69e-18
ENSG00000185090	MANEAL	901.726	2.39107	3.13e-19	3.7e-18
ENSG00000019144	PHLDB1	2067.34	-1.65721	3.16e-19	3.73e-18
ENSG00000100401	RANGAP1	9545.91	1.09994	3.33e-19	3.93e-18
ENSG00000188739	RBM34	98.6423	1.06898	3.38e-19	3.98e-18
ENSG00000157933	SKI	3907.66	-0.902992	3.4e-19	4.01e-18
ENSG00000102900	NUP93	2850.39	0.974694	3.42e-19	4.02e-18
ENSG00000119147	C2orf40	208.909	-4.94534	3.45e-19	4.06e-18
ENSG00000077935	SMC1B	137.591	3.51737	3.49e-19	4.11e-18
ENSG00000030582	GRN	31165.8	1.33473	3.53e-19	4.15e-18
ENSG00000162746	FCRLB	988.231	3.57396	3.54e-19	4.16e-18
ENSG00000035141	FAM136A	2750.95	1.11764	3.55e-19	4.17e-18
ENSG00000152492	CCDC50	3145.3	-1.07925	3.55e-19	4.17e-18
ENSG00000131203	IDO1	1946.31	4.7145	3.58e-19	4.2e-18
ENSG00000131242	RAB11FIP4	3043.4	2.30414	3.61e-19	4.23e-18
ENSG00000159377	PSMB4	14534.1	1.18756	3.68e-19	4.31e-18
ENSG00000161036	LRWD1	1342.6	0.984422	3.7e-19	4.33e-18
ENSG00000183010	PYCR1	2670.47	2.61251	3.8e-19	4.45e-18
ENSG00000149480	MTA2	8215.48	0.825896	3.82e-19	4.47e-18
ENSG00000104872	PIH1D1	3729.78	1.01765	3.87e-19	4.52e-18
ENSG00000141738	GRB7	4967.62	2.85431	3.93e-19	4.59e-18
ENSG00000263528	IKBKE	1134.77	1.55628	3.99e-19	4.65e-18
ENSG00000126778	SIX1	485.441	2.44707	4.01e-19	4.67e-18
ENSG00000100749	VRK1	1028.89	1.27153	4.01e-19	4.68e-18
ENSG00000034510	TMSB10	71685.6	1.90067	4.02e-19	4.69e-18
ENSG00000147576	ADHFE1	273.566	-3.0024	4.12e-19	4.79e-18
ENSG00000205704	LINC00634	15.4767	3.42434	4.11e-19	4.79e-18
ENSG00000176208	ATAD5	518.501	1.60872	4.16e-19	4.84e-18
ENSG00000103066	PLA2G15	1678.78	1.32139	4.31e-19	5e-18
ENSG00000129354	AP1M2	4774.44	2.31361	4.32e-19	5.01e-18
ENSG00000139405	RITA1	1150.56	1.05634	4.47e-19	5.18e-18
ENSG00000125991	ERGIC3	15514.2	1.08115	4.49e-19	5.21e-18
ENSG00000069702	TGFBR3	2755.88	-2.54847	4.59e-19	5.32e-18
ENSG00000144668	ITGA9	606.068	-2.25945	4.81e-19	5.57e-18
ENSG00000183161	FANCF	841.839	1.28948	4.88e-19	5.65e-18
ENSG00000144583	2024-03-04	54.5285	4.97014	4.94e-19	5.71e-18
ENSG00000168411	RFWD3	2171.57	1.11782	4.95e-19	5.72e-18
ENSG00000146918	NCAPG2	1667.02	1.65977	5.13e-19	5.92e-18
ENSG00000226887	ERVMER34-1	429.87	3.0963	5.28e-19	6.09e-18
ENSG00000106992	AK1	398.123	-1.93368	5.28e-19	6.09e-18
ENSG00000124104	SNX21	1106.45	-1.28283	5.3e-19	6.11e-18
ENSG00000163017	ACTG2	26752.8	-4.36216	5.38e-19	6.2e-18
ENSG00000189334	S100A14	12683.2	3.72974	5.39e-19	6.21e-18
ENSG00000149782	PLCB3	4716.2	1.05559	5.42e-19	6.24e-18
ENSG00000240204	SMKR1	67.3831	3.47647	5.47e-19	6.29e-18
ENSG00000109881	CCDC34	834.048	1.475	5.47e-19	6.29e-18
ENSG00000198121	LPAR1	881.685	-2.13568	5.5e-19	6.32e-18
ENSG00000130956	HABP4	579.99	-1.69986	5.59e-19	6.41e-18
ENSG00000181610	MRPS23	2402.78	0.976004	5.64e-19	6.47e-18
ENSG00000177485	ZBTB33	1535.76	1.00743	5.71e-19	6.55e-18
ENSG00000120334	CENPL	427.771	1.42841	5.81e-19	6.66e-18
ENSG00000138755	CXCL9	3084.78	4.5034	5.83e-19	6.67e-18
ENSG00000259384	GH1	2.65592	-4.84596	5.86e-19	6.71e-18
ENSG00000101115	SALL4	249.78	2.94741	5.91e-19	6.76e-18
ENSG00000182117	NOP10	3873.24	1.22009	6.07e-19	6.94e-18
ENSG00000265354	TIMM23	2905.3	0.926153	6.14e-19	7.01e-18
ENSG00000113645	WWC1	2050.15	2.02133	6.46e-19	7.38e-18
ENSG00000087995	METTL2A	875.873	0.82706	6.57e-19	7.49e-18
ENSG00000005194	CIAPIN1	2449.68	0.897491	6.67e-19	7.6e-18
ENSG00000122481	RWDD3	306.86	-1.08522	6.71e-19	7.64e-18
ENSG00000169718	DUS1L	7627.5	1.15718	6.78e-19	7.71e-18
ENSG00000137941	TTLL7	546.28	-2.62832	7.12e-19	8.1e-18
ENSG00000278535	DHRS11	1193.07	1.6412	7.18e-19	8.16e-18
ENSG00000135211	TMEM60	747.296	0.906363	7.21e-19	8.19e-18
ENSG00000149534	MS4A2	85.089	-3.21393	7.61e-19	8.64e-18
ENSG00000112312	GMNN	1949.87	1.60052	7.77e-19	8.82e-18
ENSG00000092098	RNF31	908.887	-1.14895	7.83e-19	8.88e-18
ENSG00000174611	KY	16.0602	-3.1807	7.88e-19	8.94e-18
ENSG00000158850	B4GALT3	4293.01	1.49095	8.06e-19	9.13e-18
ENSG00000109133	TMEM33	3312.45	1.0117	8.2e-19	9.28e-18
ENSG00000150594	ADRA2A	307.11	-3.06388	8.33e-19	9.42e-18
ENSG00000166451	CENPN	751.756	1.66255	8.54e-19	9.66e-18
ENSG00000183765	CHEK2	908.373	1.26024	8.64e-19	9.77e-18
ENSG00000105619	TFPT	1330	1.47015	8.66e-19	9.78e-18
ENSG00000103852	TTC23	801.987	-1.24127	8.71e-19	9.84e-18
ENSG00000141741	MIEN1	4012.94	1.97323	8.85e-19	9.98e-18
ENSG00000138685	FGF2	346.184	-3.18092	8.98e-19	1.01e-17
ENSG00000167476	JSRP1	126.252	3.63128	9.03e-19	1.02e-17
ENSG00000138182	KIF20B	880.859	1.63429	9.24e-19	1.04e-17
ENSG00000173418	NAA20	3286.97	1.05333	9.34e-19	1.05e-17
ENSG00000152217	SETBP1	640.497	-2.62611	9.52e-19	1.07e-17
ENSG00000069431	ABCC9	308.078	-2.76458	9.66e-19	1.09e-17
ENSG00000118495	PLAGL1	865.128	-2.37741	9.84e-19	1.11e-17
ENSG00000183248	PRR36	769.229	3.67617	9.9e-19	1.11e-17
ENSG00000103490	PYCARD	1898.28	2.10289	9.97e-19	1.12e-17
ENSG00000125445	MRPS7	3677.7	0.88164	1.01e-18	1.13e-17
ENSG00000066027	PPP2R5A	2453.96	-1.00387	1.05e-18	1.18e-17
ENSG00000137747	TMPRSS13	476.178	3.62168	1.05e-18	1.18e-17
ENSG00000031003	FAM13B	1314.55	-1.45032	1.11e-18	1.24e-17
ENSG00000070010	UFD1L	3253.63	1.00789	1.1e-18	1.24e-17
ENSG00000136451	VEZF1	2365.47	-0.903151	1.12e-18	1.25e-17
ENSG00000132763	MMACHC	596.974	1.07275	1.13e-18	1.26e-17
ENSG00000101444	AHCY	10116.4	1.17947	1.15e-18	1.29e-17
ENSG00000010322	NISCH	5385.28	-1.20404	1.18e-18	1.31e-17
ENSG00000170276	HSPB2	45.3663	-2.72293	1.17e-18	1.31e-17
ENSG00000163644	PPM1K	720.829	-1.7599	1.19e-18	1.33e-17
ENSG00000204021	LIPK	26.5375	6.3325	1.21e-18	1.34e-17
ENSG00000224051	CPTP	2524.19	1.20489	1.22e-18	1.36e-17
ENSG00000215041	NEURL4	1189.41	-1.01484	1.23e-18	1.37e-17
ENSG00000157020	SEC13	7106.18	1.15991	1.24e-18	1.38e-17
ENSG00000010030	ETV7	808.296	2.40818	1.25e-18	1.39e-17
ENSG00000186908	ZDHHC17	1199.4	-1.10311	1.26e-18	1.4e-17
ENSG00000121900	TMEM54	5360.18	1.67251	1.36e-18	1.51e-17
ENSG00000132554	RGS22	20.1489	-3.37662	1.39e-18	1.54e-17
ENSG00000100253	MIOX	27.592	4.28621	1.39e-18	1.54e-17
ENSG00000178971	CTC1	1032.87	-1.17642	1.45e-18	1.61e-17
ENSG00000171302	CANT1	3852.61	1.06976	1.46e-18	1.61e-17
ENSG00000173894	CBX2	1207.06	2.79568	1.46e-18	1.61e-17
ENSG00000163050	COQ8A	2586.41	-1.37542	1.47e-18	1.62e-17
ENSG00000165704	HPRT1	2114.05	1.38225	1.46e-18	1.62e-17
ENSG00000143543	JTB	7999.6	0.995025	1.48e-18	1.63e-17
ENSG00000151093	OXSM	565.774	1.01355	1.48e-18	1.63e-17
ENSG00000166783	KIAA0430	3247.16	-0.943862	1.49e-18	1.65e-17
ENSG00000187522	HSPA14	1415.66	0.984962	1.52e-18	1.68e-17
ENSG00000181804	SLC9A9	433.264	-2.19662	1.56e-18	1.72e-17
ENSG00000278259	MYO19	2692.34	1.18228	1.58e-18	1.74e-17
ENSG00000213928	IRF9	497.212	-1.8918	1.6e-18	1.76e-17
ENSG00000173421	CCDC36	16.7069	-2.27377	1.61e-18	1.77e-17
ENSG00000144354	CDCA7	1027.48	2.15715	1.63e-18	1.79e-17
ENSG00000185686	PRAME	655.991	6.62299	1.69e-18	1.86e-17
ENSG00000179750	APOBEC3B	925.62	2.8832	1.69e-18	1.86e-17
ENSG00000116663	FBXO6	1112.51	1.5319	1.71e-18	1.88e-17
ENSG00000164764	SBSPON	784.732	-3.34367	1.73e-18	1.89e-17
ENSG00000104853	CLPTM1	8537.86	0.865087	1.73e-18	1.89e-17
ENSG00000162377	COA7	1338.36	1.0159	1.75e-18	1.92e-17
ENSG00000126785	RHOJ	493.877	-2.20037	1.77e-18	1.94e-17
ENSG00000160213	CSTB	30937.7	1.91566	1.81e-18	1.98e-17
ENSG00000037897	METTL1	1154.63	1.26925	1.82e-18	1.99e-17
ENSG00000204710	SPDYC	45.9819	6.24213	1.83e-18	2e-17
ENSG00000162882	HAAO	291.897	-2.22308	1.85e-18	2.02e-17
ENSG00000183814	LIN9	417.251	1.25956	1.86e-18	2.03e-17
ENSG00000125285	SOX21	250.214	5.51512	1.86e-18	2.03e-17
ENSG00000140365	COMMD4	3661.51	1.18565	1.86e-18	2.03e-17
ENSG00000150477	KIAA1328	286.623	-1.03632	1.87e-18	2.03e-17
ENSG00000163468	CCT3	17820.9	0.991464	1.88e-18	2.04e-17
ENSG00000205002	AARD	75.9421	-4.58207	1.89e-18	2.06e-17
ENSG00000136159	NUDT15	1352.01	1.04718	1.91e-18	2.08e-17
ENSG00000183621	ZNF438	459.142	-1.29777	1.92e-18	2.09e-17
ENSG00000115363	EVA1A	230.379	3.53009	1.94e-18	2.11e-17
ENSG00000142623	PADI1	993.073	4.29412	1.98e-18	2.15e-17
ENSG00000100372	SLC25A17	1254.87	0.762473	2e-18	2.17e-17
ENSG00000160131	VMA21	2404.35	0.863232	2.04e-18	2.21e-17
ENSG00000149591	TAGLN	28568.1	-3.30773	2.1e-18	2.28e-17
ENSG00000119888	EPCAM	6772.42	2.54501	2.12e-18	2.3e-17
ENSG00000266714	MYO15B	1718.24	-2.31016	2.22e-18	2.4e-17
ENSG00000161010	MRNIP	812.88	-1.53472	2.39e-18	2.58e-17
ENSG00000088002	SULT2B1	582.073	3.99903	2.4e-18	2.59e-17
ENSG00000172000	ZNF556	103.354	4.27563	2.42e-18	2.62e-17
ENSG00000185189	NRBP2	1652.2	-1.54424	2.44e-18	2.63e-17
ENSG00000161800	RACGAP1	2362.57	1.64484	2.44e-18	2.63e-17
ENSG00000010292	NCAPD2	5986.02	1.36388	2.47e-18	2.66e-17
ENSG00000273706	LHX1	58.4432	7.07492	2.46e-18	2.66e-17
ENSG00000163170	BOLA3	834.316	1.19857	2.51e-18	2.71e-17
ENSG00000188306	LRRIQ4	31.3498	3.83635	2.56e-18	2.75e-17
ENSG00000172382	PRSS27	510.089	2.93591	2.56e-18	2.75e-17
ENSG00000205038	PKHD1L1	31.9696	-3.77019	2.56e-18	2.76e-17
ENSG00000186868	MAPT	336.602	-3.21968	2.57e-18	2.76e-17
ENSG00000155918	RAET1L	61.5095	4.91028	2.62e-18	2.81e-17
ENSG00000145147	SLIT2	508.996	-3.3724	2.65e-18	2.84e-17
ENSG00000128965	CHAC1	281.133	2.31736	2.66e-18	2.85e-17
ENSG00000198176	TFDP1	5601.68	1.31851	2.71e-18	2.91e-17
ENSG00000109171	SLAIN2	2723.65	-0.87473	2.74e-18	2.94e-17
ENSG00000103175	WFDC1	840.806	-2.65408	2.78e-18	2.97e-17
ENSG00000169762	TAPT1	918.804	-0.867008	2.94e-18	3.14e-17
ENSG00000213463	SYNJ2BP	1605.45	-0.893377	2.96e-18	3.16e-17
ENSG00000165898	ISCA2	807.58	0.909658	3.02e-18	3.23e-17
ENSG00000140497	SCAMP2	5735.15	0.786775	3.07e-18	3.28e-17
ENSG00000213281	NRAS	3316.54	1.2061	3.13e-18	3.34e-17
ENSG00000078596	ITM2A	592.384	-2.74371	3.13e-18	3.34e-17
ENSG00000105677	TMEM147	5761.62	1.32514	3.14e-18	3.35e-17
ENSG00000006555	TTC22	1336.4	2.42294	3.19e-18	3.4e-17
ENSG00000166126	AMN	363.317	2.91727	3.27e-18	3.48e-17
ENSG00000131730	CKMT2	62.0962	-2.68387	3.29e-18	3.49e-17
ENSG00000106484	MEST	3387.99	3.10669	3.28e-18	3.49e-17
ENSG00000174276	ZNHIT2	789.275	1.5363	3.28e-18	3.49e-17
ENSG00000106355	LSM5	1898.04	1.02204	3.29e-18	3.5e-17
ENSG00000115307	AUP1	9524.86	1.0065	3.32e-18	3.52e-17
ENSG00000183077	AFMID	1361.39	1.13504	3.34e-18	3.55e-17
ENSG00000188807	TMEM201	1491.17	1.00322	3.4e-18	3.61e-17
ENSG00000000460	C1orf112	690.098	1.70542	3.41e-18	3.62e-17
ENSG00000167112	TRUB2	2274.84	0.971244	3.43e-18	3.63e-17
ENSG00000171819	ANGPTL7	40.4803	-4.80148	3.44e-18	3.64e-17
ENSG00000088356	PDRG1	1556.08	1.18679	3.43e-18	3.64e-17
ENSG00000215174	NLRP2B	1.41441	-2.61895	3.46e-18	3.66e-17
ENSG00000040199	PHLPP2	424.832	-1.34097	3.48e-18	3.67e-17
ENSG00000161513	FDXR	1969.32	1.55513	3.54e-18	3.74e-17
ENSG00000122861	PLAU	9196.23	2.7218	3.55e-18	3.75e-17
ENSG00000173641	HSPB7	1090.98	-4.15848	3.58e-18	3.77e-17
ENSG00000175376	EIF1AD	1580.75	0.815506	3.61e-18	3.81e-17
ENSG00000101255	TRIB3	1720.06	2.21953	3.61e-18	3.81e-17
ENSG00000104413	ESRP1	7158.61	2.26779	3.62e-18	3.82e-17
ENSG00000221829	FANCG	1435.09	1.31755	3.68e-18	3.87e-17
ENSG00000133985	TTC9	1194.87	2.36582	3.69e-18	3.89e-17
ENSG00000064547	LPAR2	1978.1	1.66151	3.71e-18	3.9e-17
ENSG00000116741	RGS2	2985.75	-2.7499	3.88e-18	4.08e-17
ENSG00000187860	CCDC157	173.899	1.49837	3.95e-18	4.15e-17
ENSG00000157593	SLC35B2	4036.39	1.08179	4.01e-18	4.21e-17
ENSG00000111215	PRR4	41.4979	-1.96038	4.1e-18	4.3e-17
ENSG00000087206	UIMC1	1168.76	-0.773876	4.19e-18	4.39e-17
ENSG00000110921	MVK	1848.17	1.50197	4.19e-18	4.39e-17
ENSG00000188629	ZNF177	2.76374	-3.31458	4.22e-18	4.42e-17
ENSG00000143436	MRPL9	2540.95	1.13029	4.34e-18	4.54e-17
ENSG00000132326	PER2	881.735	-1.54036	4.37e-18	4.58e-17
ENSG00000135540	NHSL1	1038.5	1.39749	4.39e-18	4.59e-17
ENSG00000100201	DDX17	21470.5	-0.939022	4.43e-18	4.63e-17
ENSG00000008311	AASS	349.71	-2.33617	4.46e-18	4.66e-17
ENSG00000112624	GLTSCR1L	1038.71	-1.07091	4.5e-18	4.7e-17
ENSG00000173113	TRMT112	7558.37	1.03394	4.51e-18	4.7e-17
ENSG00000106028	SSBP1	3478.49	0.8876	4.58e-18	4.77e-17
ENSG00000205358	MT1H	51.2662	4.37039	4.65e-18	4.85e-17
ENSG00000088298	EDEM2	2148.11	1.07941	4.76e-18	4.96e-17
ENSG00000115289	PCGF1	886.138	0.954564	4.91e-18	5.11e-17
ENSG00000117020	AKT3	1384.71	-2.31205	5e-18	5.2e-17
ENSG00000126070	AGO3	1108.34	-0.892423	5.05e-18	5.25e-17
ENSG00000106305	AIMP2	1012.44	1.09485	5.17e-18	5.37e-17
ENSG00000078687	TNRC6C	671.298	-1.49456	5.19e-18	5.39e-17
ENSG00000148339	SLC25A25	1088.94	-1.68823	5.22e-18	5.41e-17
ENSG00000196072	BLOC1S2	1934.57	1.0435	5.31e-18	5.51e-17
ENSG00000165949	IFI27	15983.3	3.28837	5.43e-18	5.64e-17
ENSG00000003402	CFLAR	4798.54	-1.18224	5.5e-18	5.7e-17
ENSG00000185347	C14orf80	1162.5	1.65317	5.64e-18	5.84e-17
ENSG00000080839	RBL1	901.188	1.33354	5.8e-18	6.01e-17
ENSG00000152409	JMY	1146.21	-1.23634	5.84e-18	6.04e-17
ENSG00000103196	CRISPLD2	3757.77	-2.50285	5.93e-18	6.14e-17
ENSG00000149503	INCENP	1553.85	1.44985	6.02e-18	6.22e-17
ENSG00000147113	CXorf36	602.385	-1.84761	6.03e-18	6.23e-17
ENSG00000163319	MRPS18C	611.946	0.908951	6.05e-18	6.25e-17
ENSG00000160404	TOR2A	844.903	1.06168	6.25e-18	6.45e-17
ENSG00000145687	SSBP2	802.553	-1.74475	6.29e-18	6.48e-17
ENSG00000146966	DENND2A	488.777	-2.30188	6.29e-18	6.48e-17
ENSG00000183111	ARHGEF37	627.308	-2.23502	6.41e-18	6.6e-17
ENSG00000167553	TUBA1C	7829.78	1.44288	6.46e-18	6.65e-17
ENSG00000133104	SPG20	2360.92	-1.27547	6.47e-18	6.66e-17
ENSG00000166508	MCM7	9072.65	1.1994	6.52e-18	6.71e-17
ENSG00000165966	PDZRN4	200.499	-4.7976	6.58e-18	6.76e-17
ENSG00000040487	PQLC2	1139.12	1.00702	6.88e-18	7.06e-17
ENSG00000214357	NEURL1B	1717.71	-1.96381	7.15e-18	7.34e-17
ENSG00000101474	APMAP	7008.68	1.03429	7.28e-18	7.47e-17
ENSG00000181274	FRAT2	989.717	1.36442	7.46e-18	7.65e-17
ENSG00000255302	EID1	5583.44	-0.922382	7.62e-18	7.81e-17
ENSG00000175745	NR2F1	957.284	-2.50321	7.67e-18	7.86e-17
ENSG00000171307	ZDHHC16	1974.12	0.8134	7.68e-18	7.87e-17
ENSG00000161682	FAM171A2	313.384	2.81413	7.79e-18	7.97e-17
ENSG00000160396	HIPK4	12.6588	-2.23263	7.79e-18	7.97e-17
ENSG00000136011	STAB2	20.9827	-2.95096	7.82e-18	8e-17
ENSG00000072506	HSD17B10	4317.7	1.11554	8.05e-18	8.23e-17
ENSG00000129204	USP6	44.9185	-2.15103	8.38e-18	8.56e-17
ENSG00000136270	TBRG4	4602.35	0.89689	8.4e-18	8.57e-17
ENSG00000088305	DNMT3B	925.113	2.18002	8.48e-18	8.65e-17
ENSG00000075131	TIPIN	382.901	1.1767	8.5e-18	8.67e-17
ENSG00000103742	IGDCC4	233.918	-2.46769	8.83e-18	9e-17
ENSG00000165644	COMTD1	1172.6	1.8924	8.99e-18	9.16e-17
ENSG00000142871	CYR61	10164.9	-2.64844	9.02e-18	9.18e-17
ENSG00000160401	CFAP157	95.0697	1.56914	9.19e-18	9.35e-17
ENSG00000140451	PIF1	481.785	1.72889	9.21e-18	9.36e-17
ENSG00000154227	CERS3	565.326	4.39423	9.29e-18	9.43e-17
ENSG00000107864	CPEB3	237.146	-1.31479	9.31e-18	9.45e-17
ENSG00000123096	SSPN	1093.05	-1.93004	9.41e-18	9.55e-17
ENSG00000150672	DLG2	101.007	-2.5638	9.47e-18	9.6e-17
ENSG00000014138	POLA2	1423.96	1.16534	9.63e-18	9.76e-17
ENSG00000163216	SPRR2D	205.04	5.68013	9.71e-18	9.83e-17
ENSG00000168297	PXK	686.393	-1.36111	9.87e-18	9.99e-17
ENSG00000144891	AGTR1	148.298	-3.92971	9.91e-18	1e-16
ENSG00000120471	TP53AIP1	97.7486	3.63857	9.91e-18	1e-16
ENSG00000160714	UBE2Q1	4724.39	0.730883	1e-17	1.01e-16
ENSG00000127472	PLA2G5	150.819	-3.47709	1.02e-17	1.04e-16
ENSG00000188177	ZC3H6	522.935	-1.41155	1.03e-17	1.04e-16
ENSG00000141627	DYM	1952.48	-0.951995	1.06e-17	1.07e-16
ENSG00000242852	ZNF709	35.8712	-2.05076	1.06e-17	1.07e-16
ENSG00000188778	ADRB3	57.1964	-4.49166	1.08e-17	1.09e-16
ENSG00000204899	MZT1	1328.22	1.18591	1.08e-17	1.09e-16
ENSG00000152455	SUV39H2	628.347	1.15747	1.1e-17	1.1e-16
ENSG00000179909	ZNF154	171.64	-2.34893	1.09e-17	1.1e-16
ENSG00000114395	CYB561D2	1106.5	1.27342	1.14e-17	1.14e-16
ENSG00000136982	DSCC1	496.055	1.71972	1.14e-17	1.14e-16
ENSG00000108379	WNT3	220.424	2.13593	1.15e-17	1.16e-16
ENSG00000076604	TRAF4	8557.62	1.70605	1.17e-17	1.17e-16
ENSG00000203685	STUM	298.269	-4.35027	1.18e-17	1.18e-16
ENSG00000145050	MANF	4705.71	1.25385	1.18e-17	1.18e-16
ENSG00000189292	ALKAL2	27.4643	-2.98667	1.2e-17	1.2e-16
ENSG00000104312	RIPK2	1631.77	1.29035	1.24e-17	1.24e-16
ENSG00000100106	TRIOBP	2469.07	-1.38034	1.24e-17	1.24e-16
ENSG00000185985	SLITRK2	12.9193	-4.26789	1.23e-17	1.24e-16
ENSG00000187068	C3orf70	423.856	-2.68165	1.26e-17	1.26e-16
ENSG00000170465	KRT6C	535.899	6.9469	1.29e-17	1.29e-16
ENSG00000135333	EPHA7	381.049	-3.57335	1.32e-17	1.32e-16
ENSG00000068831	RASGRP2	365.321	-2.72779	1.38e-17	1.37e-16
ENSG00000198056	PRIM1	509.754	1.48161	1.4e-17	1.4e-16
ENSG00000125505	MBOAT7	11638.7	1.44302	1.4e-17	1.4e-16
ENSG00000158023	WDR66	523.305	3.3606	1.52e-17	1.51e-16
ENSG00000138018	SELENOI	2743.49	1.12673	1.54e-17	1.54e-16
ENSG00000241685	ARPC1A	7216.54	0.842359	1.56e-17	1.55e-16
ENSG00000189409	MMP23B	15.3244	-2.78778	1.56e-17	1.56e-16
ENSG00000163312	HELQ	437.11	-0.769792	1.59e-17	1.58e-16
ENSG00000121297	TSHZ3	658.97	-2.60469	1.59e-17	1.58e-16
ENSG00000167754	KLK5	226.137	8.39784	1.59e-17	1.58e-16
ENSG00000077522	ACTN2	136.258	-4.40447	1.65e-17	1.64e-16
ENSG00000164949	GEM	1142.65	-2.92937	1.65e-17	1.64e-16
ENSG00000165757	KIAA1462	1871.98	-2.32612	1.67e-17	1.66e-16
ENSG00000184831	APOO	618.096	1.10007	1.67e-17	1.66e-16
ENSG00000124228	DDX27	4567.46	0.801502	1.73e-17	1.71e-16
ENSG00000114982	KANSL3	2856.27	-0.805421	1.75e-17	1.73e-16
ENSG00000162878	PKDCC	770.066	-3.69947	1.78e-17	1.76e-16
ENSG00000198673	FAM19A2	54.3117	-1.92895	1.83e-17	1.81e-16
ENSG00000168427	KLHL30	54.824	-2.6504	1.84e-17	1.82e-16
ENSG00000133193	FAM104A	988.443	0.699587	1.84e-17	1.82e-16
ENSG00000166535	A2ML1	2845.46	4.30663	1.87e-17	1.85e-16
ENSG00000143493	INTS7	1224.7	0.92627	1.88e-17	1.86e-16
ENSG00000132003	ZSWIM4	1332.31	1.3972	1.9e-17	1.87e-16
ENSG00000146232	NFKBIE	1478.53	1.56367	1.9e-17	1.88e-16
ENSG00000076944	STXBP2	4287.68	1.43379	1.92e-17	1.89e-16
ENSG00000154258	ABCA9	352.243	-3.46025	1.93e-17	1.9e-16
ENSG00000255587	RAB44	22.4762	-2.6576	1.97e-17	1.94e-16
ENSG00000162814	SPATA17	165.164	2.46585	1.99e-17	1.96e-16
ENSG00000173175	ADCY5	880.58	-3.5379	2.02e-17	1.98e-16
ENSG00000160993	ALKBH4	680.443	0.886014	2.02e-17	1.98e-16
ENSG00000168061	SAC3D1	898.426	1.65023	2.02e-17	1.99e-16
ENSG00000105865	DUS4L	467.806	0.921971	2.06e-17	2.03e-16
ENSG00000040275	SPDL1	682.107	1.17145	2.14e-17	2.1e-16
ENSG00000138722	MMRN1	221.72	-3.41342	2.17e-17	2.13e-16
ENSG00000113712	CSNK1A1	4145.58	-1.242	2.17e-17	2.13e-16
ENSG00000155393	HEATR3	1250.14	0.904432	2.19e-17	2.15e-16
ENSG00000103449	SALL1	75.1151	-3.16994	2.23e-17	2.18e-16
ENSG00000177494	ZBED2	263.614	4.25942	2.28e-17	2.23e-16
ENSG00000172399	MYOZ2	6.27755	-3.71406	2.29e-17	2.24e-16
ENSG00000081189	MEF2C	785.47	-2.0229	2.32e-17	2.27e-16
ENSG00000033800	PIAS1	1581.23	-1.02567	2.32e-17	2.27e-16
ENSG00000027869	SH2D2A	439.411	1.97523	2.42e-17	2.36e-16
ENSG00000158477	CD1A	88.5346	3.89785	2.45e-17	2.39e-16
ENSG00000240654	C1QTNF9	5.93802	-3.78782	2.48e-17	2.42e-16
ENSG00000197245	FAM110D	96.5351	-2.1569	2.49e-17	2.43e-16
ENSG00000130935	NOL11	2893.89	0.780683	2.49e-17	2.43e-16
ENSG00000104886	PLEKHJ1	3478.82	1.23713	2.56e-17	2.5e-16
ENSG00000160472	TMEM190	8.17964	4.1965	2.56e-17	2.5e-16
ENSG00000163467	TSACC	34.4763	1.90209	2.61e-17	2.54e-16
ENSG00000198585	NUDT16	1906.86	-0.873435	2.61e-17	2.54e-16
ENSG00000131473	ACLY	8826.54	0.988047	2.76e-17	2.68e-16
ENSG00000133063	CHIT1	203.483	4.07248	2.78e-17	2.7e-16
ENSG00000198626	RYR2	233.01	-3.37271	2.8e-17	2.71e-16
ENSG00000120539	MASTL	1095.79	1.2244	2.79e-17	2.71e-16
ENSG00000154736	ADAMTS5	350.877	-2.42041	2.79e-17	2.71e-16
ENSG00000167264	DUS2	1070.09	1.12531	2.83e-17	2.74e-16
ENSG00000133316	WDR74	1731.55	1.02649	2.95e-17	2.86e-16
ENSG00000105784	RUNDC3B	56.7669	-2.07812	2.96e-17	2.87e-16
ENSG00000147689	FAM83A	5829.39	3.9391	2.96e-17	2.87e-16
ENSG00000161180	CCDC116	13.1476	-1.99248	2.97e-17	2.87e-16
ENSG00000147614	ATP6V0D2	22.3184	3.77777	2.97e-17	2.88e-16
ENSG00000143294	PRCC	4460.97	0.816324	2.99e-17	2.89e-16
ENSG00000140650	PMM2	825.026	1.43468	2.99e-17	2.89e-16
ENSG00000169836	TACR3	40.8417	-5.02669	3.04e-17	2.94e-16
ENSG00000186007	LEMD1	55.7994	5.0465	3.08e-17	2.98e-16
ENSG00000267221	CTD-2132N18.2	37.5648	-2.03081	3.09e-17	2.98e-16
ENSG00000070501	POLB	1619.88	1.52113	3.1e-17	2.99e-16
ENSG00000108953	YWHAE	25407	0.969734	3.18e-17	3.06e-16
ENSG00000036530	CYP46A1	28.2335	-2.20414	3.23e-17	3.11e-16
ENSG00000125901	MRPS26	3553.6	1.14236	3.27e-17	3.14e-16
ENSG00000170145	SIK2	1714.81	-1.01297	3.33e-17	3.2e-16
ENSG00000197903	HIST1H2BK	1213.14	2.25223	3.34e-17	3.21e-16
ENSG00000152147	GEMIN6	799.734	1.02497	3.35e-17	3.22e-16
ENSG00000111331	OAS3	6790.99	2.00788	3.41e-17	3.28e-16
ENSG00000133597	ADCK2	2367.57	1.06191	3.45e-17	3.31e-16
ENSG00000126106	TMEM53	745.923	1.22336	3.47e-17	3.33e-16
ENSG00000226690	AC005281.1	6.75766	4.74874	3.49e-17	3.34e-16
ENSG00000141699	FAM134C	5343.83	0.858632	3.52e-17	3.38e-16
ENSG00000118058	KMT2A	3072.93	-1.06507	3.57e-17	3.42e-16
ENSG00000158301	GPRASP2	426.518	-1.50766	3.64e-17	3.48e-16
ENSG00000051009	FAM160A2	1647.72	-0.782351	3.69e-17	3.53e-16
ENSG00000213886	UBD	439.007	4.44202	3.71e-17	3.55e-16
ENSG00000074842	MYDGF	5207.79	1.17051	3.72e-17	3.56e-16
ENSG00000141522	ARHGDIA	13914.5	0.878161	3.73e-17	3.57e-16
ENSG00000143546	S100A8	25391.5	4.89486	3.82e-17	3.65e-16
ENSG00000172346	CSDC2	346.376	-3.69424	3.82e-17	3.65e-16
ENSG00000196290	NIF3L1	1076.16	0.732089	3.88e-17	3.7e-16
ENSG00000116678	LEPR	441.198	-2.09554	3.99e-17	3.81e-16
ENSG00000143368	SF3B4	6245.21	0.971993	4.02e-17	3.83e-16
ENSG00000099849	RASSF7	3418.72	1.87764	4.01e-17	3.83e-16
ENSG00000261794	GOLGA8H	8.08699	-1.96002	4.05e-17	3.85e-16
ENSG00000124207	CSE1L	7131.95	1.00641	4.06e-17	3.87e-16
ENSG00000175899	A2M	27650.3	-2.33474	4.16e-17	3.96e-16
ENSG00000217442	SYCE3	15.487	2.90445	4.16e-17	3.96e-16
ENSG00000168016	TRANK1	1751.51	-1.6197	4.23e-17	4.02e-16
ENSG00000123119	NECAB1	205.053	-3.03522	4.23e-17	4.02e-16
ENSG00000145723	GIN1	228.216	-0.830349	4.25e-17	4.04e-16
ENSG00000143942	CHAC2	165.671	1.66583	4.27e-17	4.05e-16
ENSG00000111450	STX2	492.4	-2.06976	4.31e-17	4.09e-16
ENSG00000166961	MS4A15	39.4382	6.02854	4.35e-17	4.12e-16
ENSG00000133961	NUMB	2962.59	-0.76648	4.44e-17	4.21e-16
ENSG00000136688	IL36G	48.9709	5.18383	4.45e-17	4.22e-16
ENSG00000188976	NOC2L	6696.51	0.912404	4.47e-17	4.23e-16
ENSG00000183347	GBP6	348.728	4.31672	4.49e-17	4.25e-16
ENSG00000137880	GCHFR	190.097	1.86957	4.61e-17	4.35e-16
ENSG00000140350	ANP32A	7180.35	0.840465	4.63e-17	4.37e-16
ENSG00000142657	PGD	11199.3	1.70642	4.68e-17	4.42e-16
ENSG00000058866	DGKG	211.086	-2.74303	4.74e-17	4.47e-16
ENSG00000004487	KDM1A	7826.16	1.03289	4.77e-17	4.5e-16
ENSG00000004455	AK2	5765.02	0.641353	4.85e-17	4.57e-16
ENSG00000164532	TBX20	58.6082	-4.43681	4.86e-17	4.58e-16
ENSG00000026559	KCNG1	2028.01	3.46569	4.94e-17	4.65e-16
ENSG00000180383	DEFB124	3.85997	-3.69869	5.05e-17	4.76e-16
ENSG00000196911	KPNA5	443.988	-1.22737	5.09e-17	4.79e-16
ENSG00000097046	CDC7	708.559	1.61828	5.11e-17	4.81e-16
ENSG00000184445	KNTC1	1707.05	1.41695	5.14e-17	4.83e-16
ENSG00000213965	NUDT19	1587.58	1.27498	5.22e-17	4.9e-16
ENSG00000125895	TMEM74B	362.718	2.67882	5.31e-17	4.98e-16
ENSG00000046653	GPM6B	312.408	-2.17133	5.31e-17	4.99e-16
ENSG00000127191	TRAF2	1703.27	1.16755	5.41e-17	5.07e-16
ENSG00000183578	TNFAIP8L3	262.242	-2.83836	5.47e-17	5.13e-16
ENSG00000132518	GUCY2D	28.3141	3.63494	5.54e-17	5.19e-16
ENSG00000215883	CYB5RL	126.2	-1.47625	5.56e-17	5.21e-16
ENSG00000111404	RERGL	42.9823	-4.04109	5.57e-17	5.21e-16
ENSG00000101353	MROH8	52.2194	-1.65965	5.56e-17	5.21e-16
ENSG00000206073	SERPINB4	1216.16	6.17281	5.59e-17	5.22e-16
ENSG00000103495	MAZ	2966.99	1.16412	5.6e-17	5.23e-16
ENSG00000170689	HOXB9	514.498	3.77661	5.6e-17	5.23e-16
ENSG00000127328	RAB3IP	1875.35	2.05406	5.64e-17	5.27e-16
ENSG00000006837	CDKL3	43.1631	-1.17776	5.82e-17	5.43e-16
ENSG00000109047	RCVRN	4.77877	-2.85761	5.99e-17	5.58e-16
ENSG00000168259	DNAJC7	4061.45	0.732489	6.16e-17	5.74e-16
ENSG00000163590	PPM1L	1420.64	-2.06223	6.19e-17	5.77e-16
ENSG00000138443	ABI2	2138.83	-0.90215	6.53e-17	6.08e-16
ENSG00000171169	NAIF1	560.291	0.760262	6.54e-17	6.08e-16
ENSG00000187808	SOWAHD	51.1515	2.15875	6.53e-17	6.08e-16
ENSG00000090539	CHRD	230.57	-2.49653	6.56e-17	6.11e-16
ENSG00000142675	CNKSR1	2391.02	1.79582	6.7e-17	6.23e-16
ENSG00000086015	MAST2	3448.95	-1.31296	6.74e-17	6.26e-16
ENSG00000108001	EBF3	117.977	-2.32934	6.75e-17	6.27e-16
ENSG00000091073	DTX2	2291.6	1.25199	6.77e-17	6.29e-16
ENSG00000153048	CARHSP1	4714.05	1.62168	6.87e-17	6.37e-16
ENSG00000168546	GFRA2	53.5507	-2.63943	6.91e-17	6.4e-16
ENSG00000042493	CAPG	14771.6	1.83186	6.94e-17	6.43e-16
ENSG00000011478	QPCTL	918.801	1.24865	7.06e-17	6.54e-16
ENSG00000074755	ZZEF1	2431.03	-1.00413	7.09e-17	6.56e-16
ENSG00000198931	APRT	6059.23	1.27453	7.14e-17	6.61e-16
ENSG00000187955	COL14A1	2548.16	-2.80936	7.23e-17	6.68e-16
ENSG00000075826	SEC31B	371.503	-1.99264	7.31e-17	6.76e-16
ENSG00000259330	INAFM2	587.772	-1.44659	7.33e-17	6.77e-16
ENSG00000121274	PAPD5	797.982	-0.89285	7.45e-17	6.88e-16
ENSG00000112936	C7	2121.7	-4.60083	7.47e-17	6.9e-16
ENSG00000178078	STAP2	4074.97	1.93715	7.51e-17	6.93e-16
ENSG00000169418	NPR1	500.619	-2.46839	7.59e-17	7e-16
ENSG00000184574	LPAR5	755.074	1.76472	7.6e-17	7e-16
ENSG00000142185	TRPM2	1079.83	2.31293	7.62e-17	7.02e-16
ENSG00000169744	LDB2	501.429	-1.9053	7.81e-17	7.19e-16
ENSG00000158246	FAM46B	599.831	-3.14864	7.92e-17	7.29e-16
ENSG00000109063	MYH3	442.185	-3.08981	7.96e-17	7.32e-16
ENSG00000132603	NIP7	1686.26	1.06855	8.02e-17	7.38e-16
[truncated: 10,308 more rows]

## Sheet: sig_DEG_female_tumor_vs_normal
Ensembl ID	Gene Name	baseMean	log2FoldChange	pvalue	padj
ENSG00000254772	EEF1G	2599.5	-9.09838	2.81e-103	5.01e-99
ENSG00000161960	EIF4A1	1636.18	-4.80351	8.22e-57	7.34e-53
ENSG00000272573	MUSTN1	46.7862	-6.59463	2.14e-52	1.27e-48
ENSG00000131503	ANKHD1	588.423	-3.59046	6.2e-49	2.77e-45
ENSG00000258818	RNASE4	236.944	-5.10853	8.46e-49	3.02e-45
ENSG00000166507	NDST2	231.619	-3.42384	9.02e-48	2.68e-44
ENSG00000257949	TEN1	36.9928	-5.07982	1.09e-47	2.77e-44
ENSG00000240303	ACAD11	130.598	-5.12594	5.08e-44	1.13e-40
ENSG00000166333	ILK	1191.53	-3.87269	3.93e-43	7.8e-40
ENSG00000258366	RTEL1	171.208	-4.4583	1.09e-42	1.96e-39
ENSG00000183579	ZNRF3	55.0873	-5.59709	4.85e-42	7.88e-39
ENSG00000187838	PLSCR3	195.361	-4.15784	2.16e-41	3.22e-38
ENSG00000164283	ESM1	427.605	4.97283	8.07e-41	1.11e-37
ENSG00000164053	ATRIP	35.8654	-4.99117	3.54e-40	4.51e-37
ENSG00000187736	NHEJ1	70.7122	-3.64705	5.53e-40	6.59e-37
ENSG00000196584	XRCC2	360.416	3.07663	2.28e-38	2.55e-35
ENSG00000055955	ITIH4	76.6498	-4.43744	1.6e-37	1.68e-34
ENSG00000115556	PLCD4	347.073	-3.3816	2.59e-37	2.44e-34
ENSG00000181029	TRAPPC5	125.155	-3.59373	2.52e-37	2.44e-34
ENSG00000123500	COL10A1	1101.71	7.42761	3.92e-37	3.5e-34
ENSG00000174483	BBS1	223.7	-3.49918	5e-37	4.25e-34
ENSG00000110025	SNX15	116.119	-3.64246	1.56e-35	1.26e-32
ENSG00000196689	TRPV1	44.6742	-5.53418	1.63e-35	1.26e-32
ENSG00000105647	PIK3R2	218.36	-3.68436	1.76e-35	1.31e-32
ENSG00000087586	AURKA	1411.98	2.94759	2.38e-35	1.7e-32
ENSG00000123485	HJURP	1050.04	3.19333	6.59e-35	4.53e-32
ENSG00000100234	TIMP3	2471.16	-5.60255	7.24e-35	4.79e-32
ENSG00000219200	RNASEK	499.463	-2.46722	1.13e-34	7.22e-32
ENSG00000169607	CKAP2L	723.473	3.48141	3.48e-34	2.14e-31
ENSG00000213533	TMEM110	257.661	-2.62168	3.9e-33	2.32e-30
ENSG00000265681	RPL17	3366.01	-2.75939	4.15e-33	2.39e-30
ENSG00000186185	KIF18B	1000.17	3.31529	9.87e-33	5.51e-30
ENSG00000205323	SARNP	222.531	-2.6873	1.35e-32	7.28e-30
ENSG00000154920	EME1	276.926	2.99011	1.76e-32	9.27e-30
ENSG00000140488	CELF6	40.0389	-8.4031	5.28e-32	2.7e-29
ENSG00000169682	SPNS1	246.98	-2.76684	5.46e-32	2.71e-29
ENSG00000189367	KIAA0408	50.4185	-7.70378	6.48e-32	3.13e-29
ENSG00000134690	CDCA8	1341.01	2.93722	7.14e-32	3.36e-29
ENSG00000119725	ZNF410	160.44	-2.5816	1.7e-31	7.79e-29
ENSG00000182196	ARL6IP4	419.969	-3.78672	1.77e-31	7.92e-29
ENSG00000099953	MMP11	7522.09	5.70049	1.92e-31	8.35e-29
ENSG00000183856	IQGAP3	1783.05	3.25227	3.01e-31	1.28e-28
ENSG00000129226	CD68	230.253	-4.33437	3.09e-31	1.28e-28
ENSG00000254505	CHMP4A	340.886	-2.54812	3.6e-31	1.46e-28
ENSG00000243789	JMJD7	68.9555	-4.60984	3.95e-31	1.57e-28
ENSG00000239264	TXNDC5	698.51	-3.68638	8.18e-31	3.17e-28
ENSG00000121671	CRY2	1460.07	-1.66488	3.95e-30	1.5e-27
ENSG00000240053	LY6G5B	177.483	-3.09143	5.61e-30	2.09e-27
ENSG00000137807	KIF23	1346.38	2.67471	6.75e-30	2.46e-27
ENSG00000187024	PTRH1	24.0946	-5.22659	7.73e-30	2.76e-27
ENSG00000243725	TTC4	210.521	-2.29242	1.68e-29	5.87e-27
ENSG00000216490	IFI30	184.13	-4.12532	2.2e-29	7.57e-27
ENSG00000196136	SERPINA3	786.897	-8.01841	2.37e-29	7.99e-27
ENSG00000123473	STIL	687.152	2.48994	2.64e-29	8.73e-27
ENSG00000213221	DNLZ	34.6532	-3.88077	4.86e-29	1.58e-26
ENSG00000204427	ABHD16A	408.995	-2.064	4.96e-29	1.58e-26
ENSG00000249709	ZNF564	68.2896	-2.88374	1.1e-28	3.46e-26
ENSG00000169679	BUB1	1470.38	2.69745	2.28e-28	7.02e-26
ENSG00000184313	MROH7	116.734	-4.84573	3.42e-28	1.04e-25
ENSG00000075218	GTSE1	767.752	2.92767	3.98e-28	1.18e-25
ENSG00000128271	ADORA2A	22.9655	-3.90378	5.35e-28	1.57e-25
ENSG00000162032	SPSB3	145.657	-2.32769	8.62e-28	2.48e-25
ENSG00000188610	FAM72B	84.2456	2.84897	1.13e-27	3.21e-25
ENSG00000153902	LGI4	385.465	-3.40458	1.23e-27	3.42e-25
ENSG00000244687	UBE2V1	683.987	-2.36358	1.64e-27	4.52e-25
ENSG00000276043	UHRF1	1095.4	2.73465	1.8e-27	4.87e-25
ENSG00000213658	LAT	81.1615	-3.66371	1.96e-27	5.22e-25
ENSG00000198932	GPRASP1	551.805	-3.4989	3.22e-27	8.45e-25
ENSG00000112425	EPM2A	310.442	-2.37408	7.47e-27	1.93e-24
ENSG00000072571	HMMR	825.236	3.03546	1.34e-26	3.43e-24
ENSG00000248098	BCKDHA	293.898	-2.42979	2.49e-26	6.27e-24
ENSG00000090889	KIF4A	1221.14	2.85985	2.6e-26	6.44e-24
ENSG00000136197	C7orf25	61.652	-2.60315	2.76e-26	6.76e-24
ENSG00000112742	TTK	814.297	2.97906	3e-26	7.24e-24
ENSG00000197472	ZNF695	72.7629	3.40403	3.37e-26	8.02e-24
ENSG00000184205	TSPYL2	1981.89	-2.52495	4.91e-26	1.15e-23
ENSG00000142731	PLK4	600.583	2.17317	5.64e-26	1.31e-23
ENSG00000156970	BUB1B	1011.09	2.79985	5.84e-26	1.34e-23
ENSG00000243708	PLA2G4B	179.369	-4.55314	1.22e-25	2.75e-23
ENSG00000140525	FANCI	2293.52	2.05149	1.4e-25	3.14e-23
ENSG00000196550	FAM72A	69.0111	2.34015	1.58e-25	3.48e-23
ENSG00000051341	POLQ	612.474	2.8711	1.82e-25	3.96e-23
ENSG00000092529	CAPN3	105.38	-3.66739	2.23e-25	4.79e-23
ENSG00000111206	FOXM1	2441.37	2.99166	2.44e-25	5.19e-23
ENSG00000138180	CEP55	1427.23	2.81486	2.55e-25	5.36e-23
ENSG00000183963	SMTN	8107.91	-2.92857	2.87e-25	5.95e-23
ENSG00000158402	CDC25C	312.428	3.11094	3.56e-25	7.32e-23
ENSG00000143476	DTL	909.824	2.8043	3.81e-25	7.73e-23
ENSG00000101003	GINS1	1188.71	2.6218	4.93e-25	9.9e-23
ENSG00000085999	RAD54L	513.43	2.79629	5.4e-25	1.07e-22
ENSG00000142945	KIF2C	1963.86	2.68734	6.44e-25	1.26e-22
ENSG00000111077	TNS2	3034.2	-2.65024	7.23e-25	1.4e-22
ENSG00000136492	BRIP1	526.055	2.67295	8.02e-25	1.54e-22
ENSG00000076382	SPAG5	2119.51	2.4237	9.89e-25	1.88e-22
ENSG00000162407	PLPP3	3505.78	-2.58216	1.45e-24	2.72e-22
ENSG00000088325	TPX2	4538.09	3.03747	1.92e-24	3.57e-22
ENSG00000239474	KLHL41	72.7088	-4.36966	1.97e-24	3.62e-22
ENSG00000198826	ARHGAP11A	1117.47	2.28874	2.31e-24	4.21e-22
ENSG00000170369	CST2	36.3443	7.59842	2.46e-24	4.44e-22
ENSG00000243414	TICAM2	21.997	-4.6296	2.79e-24	4.99e-22
ENSG00000244274	DBNDD2	417.738	-3.6866	3.2e-24	5.66e-22
ENSG00000170312	CDK1	2270.68	2.63516	3.4e-24	5.95e-22
ENSG00000118193	KIF14	572.369	2.99133	3.55e-24	6.15e-22
ENSG00000100307	CBX7	1693.15	-2.44111	5.26e-24	9.04e-22
ENSG00000215784	FAM72D	60.8913	2.98346	6.47e-24	1.1e-21
ENSG00000242441	GTF2A1L	29.5311	-7.31673	6.88e-24	1.15e-21
ENSG00000163808	KIF15	622.02	2.50634	6.84e-24	1.15e-21
ENSG00000122952	ZWINT	1915.67	2.50699	9.04e-24	1.49e-21
ENSG00000102384	CENPI	303.006	2.25181	9.34e-24	1.53e-21
ENSG00000154839	SKA1	544.437	2.79491	1.15e-23	1.87e-21
ENSG00000116604	MEF2D	2861.81	-1.17254	1.43e-23	2.3e-21
ENSG00000034971	MYOC	168.131	-6.9186	1.67e-23	2.66e-21
ENSG00000149451	ADAM33	1519.72	-4.77221	1.77e-23	2.8e-21
ENSG00000085840	ORC1	490.43	2.57639	2.83e-23	4.43e-21
ENSG00000204131	NHSL2	134.793	-4.30983	2.93e-23	4.55e-21
ENSG00000117724	CENPF	3515.97	2.83371	3.19e-23	4.9e-21
ENSG00000186871	ERCC6L	311.191	2.44424	3.98e-23	6.07e-21
ENSG00000129810	SGO1	362.925	2.91166	6.34e-23	9.6e-21
ENSG00000150995	ITPR1	1568.26	-2.89109	7.06e-23	1.06e-20
ENSG00000148339	SLC25A25	1449.99	-2.44927	7.2e-23	1.07e-20
ENSG00000077152	UBE2T	1016.56	2.35124	7.95e-23	1.17e-20
ENSG00000170373	CST1	495.087	6.16035	9.59e-23	1.4e-20
ENSG00000188649	CC2D2B	12.1788	-4.12411	1.15e-22	1.68e-20
ENSG00000091651	ORC6	668.303	2.59975	1.22e-22	1.75e-20
ENSG00000024526	DEPDC1	669.26	2.97052	1.66e-22	2.35e-20
ENSG00000115163	CENPA	471.871	2.95253	1.66e-22	2.35e-20
ENSG00000237649	KIFC1	1965.1	2.71674	1.82e-22	2.57e-20
ENSG00000118407	FILIP1	590.507	-3.88983	1.84e-22	2.57e-20
ENSG00000097007	ABL1	4981.69	-1.79762	1.87e-22	2.58e-20
ENSG00000132522	GPS2	336.605	-2.60114	1.88e-22	2.58e-20
ENSG00000076555	ACACB	1105.62	-2.96803	2.05e-22	2.8e-20
ENSG00000175063	UBE2C	3693.64	3.06469	2.13e-22	2.88e-20
ENSG00000159433	STARD9	597.32	-3.18322	2.32e-22	3.12e-20
ENSG00000258659	TRIM34	48.4859	-2.92405	2.41e-22	3.21e-20
ENSG00000117650	NEK2	822.949	2.87995	2.45e-22	3.24e-20
ENSG00000266964	FXYD1	95.2545	-4.35467	2.48e-22	3.26e-20
ENSG00000120341	SEC16B	49.268	-3.94981	3.09e-22	4.02e-20
ENSG00000197816	CCDC180	41.1088	-3.70583	3.97e-22	5.14e-20
ENSG00000198901	PRC1	2312.41	2.27077	4.41e-22	5.67e-20
ENSG00000168906	MAT2A	7817.52	-1.78397	4.55e-22	5.8e-20
ENSG00000198554	WDHD1	845.175	1.97977	5e-22	6.33e-20
ENSG00000108924	HLF	299.478	-4.36408	5.07e-22	6.38e-20
ENSG00000197766	CFD	3693.89	-4.10147	8.51e-22	1.06e-19
ENSG00000159176	CSRP1	21620.9	-2.67445	1.05e-21	1.3e-19
ENSG00000135451	TROAP	1262.25	2.84803	1.15e-21	1.42e-19
ENSG00000161594	KLHL10	7.15276	-3.15947	1.32e-21	1.61e-19
ENSG00000156920	ADGRG4	8.97071	-6.228	1.4e-21	1.7e-19
ENSG00000164109	MAD2L1	1248.1	2.28604	1.46e-21	1.76e-19
ENSG00000179051	RCC2	11560.2	1.44621	1.79e-21	2.15e-19
ENSG00000138160	KIF11	1681.35	2.28516	2.05e-21	2.45e-19
ENSG00000141086	CTRL	8.65393	-3.68415	2.14e-21	2.54e-19
ENSG00000092853	CLSPN	374.919	2.92269	2.35e-21	2.76e-19
ENSG00000072163	LIMS2	2455.07	-3.42955	2.38e-21	2.78e-19
ENSG00000121152	NCAPH	968.101	2.6501	2.43e-21	2.82e-19
ENSG00000148773	MKI67	4992.18	2.75067	2.51e-21	2.89e-19
ENSG00000243509	TNFRSF6B	65.9617	-29.569	2.86e-21	3.28e-19
ENSG00000112320	SOBP	386.909	-3.26678	2.97e-21	3.38e-19
ENSG00000143228	NUF2	908.337	2.81251	3e-21	3.39e-19
ENSG00000172650	AGAP5	21.4257	-3.27557	3.03e-21	3.41e-19
ENSG00000068489	PRR11	1093	2.56846	3.1e-21	3.46e-19
ENSG00000263155	MYZAP	892.543	-3.74853	3.16e-21	3.51e-19
ENSG00000012822	CALCOCO1	3371.52	-1.60781	4.26e-21	4.7e-19
ENSG00000051180	RAD51	669.894	2.34453	4.48e-21	4.91e-19
ENSG00000086848	ALG9	416.716	-1.45723	4.57e-21	4.97e-19
ENSG00000068976	PYGM	299.988	-4.17169	4.66e-21	5.05e-19
ENSG00000184661	CDCA2	425.691	2.67176	5.89e-21	6.33e-19
ENSG00000077157	PPP1R12B	6208.38	-3.30239	6.31e-21	6.75e-19
ENSG00000121621	KIF18A	379.926	2.71134	6.46e-21	6.87e-19
ENSG00000159873	CCDC117	155.809	-2.84617	6.51e-21	6.88e-19
ENSG00000139618	BRCA2	631.89	2.4195	6.78e-21	7.13e-19
ENSG00000197299	BLM	554.396	1.96402	6.99e-21	7.3e-19
ENSG00000136295	TTYH3	6122.65	1.55407	7.18e-21	7.45e-19
ENSG00000035499	DEPDC1B	515.601	2.70179	7.28e-21	7.52e-19
ENSG00000214338	SOGA3	7.21874	-3.98802	9.64e-21	9.78e-19
ENSG00000186638	KIF24	270.59	2.14306	9.63e-21	9.78e-19
ENSG00000239704	CDRT4	71.1861	-3.283	9.58e-21	9.78e-19
ENSG00000198624	CCDC69	2896.73	-2.74728	9.81e-21	9.9e-19
ENSG00000167377	ZNF23	94.3038	-2.908	1.14e-20	1.14e-18
ENSG00000147408	CSGALNACT1	813.167	-2.51355	1.3e-20	1.3e-18
ENSG00000112984	KIF20A	1582.15	2.83394	1.41e-20	1.4e-18
ENSG00000213689	TREX1	45.3712	-29.0587	1.43e-20	1.41e-18
ENSG00000214736	TOMM6	173.123	-30	1.45e-20	1.42e-18
ENSG00000100219	XBP1	210.308	-30	1.45e-20	1.42e-18
ENSG00000186642	PDE2A	586.95	-2.8273	1.47e-20	1.43e-18
ENSG00000159217	IGF2BP1	284.9	7.51976	1.52e-20	1.47e-18
ENSG00000173757	STAT5B	3296.58	-1.26318	1.53e-20	1.47e-18
ENSG00000132702	HAPLN2	14.554	-4.05274	1.61e-20	1.54e-18
ENSG00000174944	P2RY14	130.287	-3.11811	1.63e-20	1.55e-18
ENSG00000181544	FANCB	103.041	2.09364	1.7e-20	1.61e-18
ENSG00000059915	PSD	1292.02	-3.8287	1.79e-20	1.69e-18
ENSG00000165480	SKA3	594.76	2.62591	2.05e-20	1.91e-18
ENSG00000187239	FNBP1	3165.24	-2.27475	2.24e-20	2.08e-18
ENSG00000162526	TSSK3	25.5593	-3.28631	2.27e-20	2.1e-18
ENSG00000146410	MTFR2	289.499	2.25755	2.28e-20	2.1e-18
ENSG00000174371	EXO1	619.363	3.05119	2.5e-20	2.29e-18
ENSG00000029993	HMGB3	4418.71	2.34556	2.53e-20	2.3e-18
ENSG00000161888	SPC24	905.36	2.47624	2.55e-20	2.31e-18
ENSG00000167371	PRRT2	232.309	-3.53476	2.72e-20	2.45e-18
ENSG00000183762	KREMEN1	55.2335	-28.8261	2.87e-20	2.58e-18
ENSG00000122966	CIT	1257.63	2.12237	3.72e-20	3.33e-18
ENSG00000149554	CHEK1	1007.57	1.83905	3.86e-20	3.43e-18
ENSG00000165304	MELK	1220.23	2.84922	3.99e-20	3.53e-18
ENSG00000187741	FANCA	1009.84	2.40107	4.15e-20	3.65e-18
ENSG00000167281	RBFOX3	676.817	-5.92574	4.77e-20	4.18e-18
ENSG00000079308	TNS1	13745.5	-3.65139	5.22e-20	4.55e-18
ENSG00000109805	NCAPG	1044.3	2.68844	5.44e-20	4.72e-18
ENSG00000100926	TM9SF1	443.597	-1.72302	6.3e-20	5.43e-18
ENSG00000168309	FAM107A	1220.29	-4.41368	6.6e-20	5.67e-18
ENSG00000128482	RNF112	135.59	-3.40719	7.28e-20	6.22e-18
ENSG00000173933	RBM4	801.431	-1.56622	7.37e-20	6.27e-18
ENSG00000111696	NT5DC3	1029.72	-2.78207	7.47e-20	6.32e-18
ENSG00000066279	ASPM	1260.64	2.80159	7.93e-20	6.68e-18
ENSG00000197256	KANK2	5652.28	-2.68753	8.03e-20	6.73e-18
ENSG00000166851	PLK1	2089	2.52069	8.25e-20	6.88e-18
ENSG00000214435	AS3MT	22.4434	-4.11564	8.71e-20	7.24e-18
ENSG00000122367	LDB3	145.356	-3.10556	8.84e-20	7.31e-18
ENSG00000174306	ZHX3	1338.99	-1.62748	9.74e-20	8.02e-18
ENSG00000011426	ANLN	2946.82	2.82968	1.01e-19	8.23e-18
ENSG00000123219	CENPK	424.345	2.34221	1.04e-19	8.45e-18
ENSG00000162849	KIF26B	1049.07	3.1142	1.13e-19	9.19e-18
ENSG00000080986	NDC80	1008.69	2.46272	1.16e-19	9.36e-18
ENSG00000111247	RAD51AP1	561.769	2.40288	1.23e-19	9.86e-18
ENSG00000131747	TOP2A	7141.55	2.85381	1.33e-19	1.06e-17
ENSG00000119929	CUTC	802.711	-1.44975	1.49e-19	1.19e-17
ENSG00000185480	PARPBP	415.332	1.90768	1.5e-19	1.19e-17
ENSG00000196329	GIMAP5	121.714	-3.65669	1.64e-19	1.29e-17
ENSG00000107159	CA9	1111.58	5.42014	1.67e-19	1.31e-17
ENSG00000138778	CENPE	1019.86	2.24366	1.69e-19	1.31e-17
ENSG00000123975	CKS2	1817.6	2.0652	1.68e-19	1.31e-17
ENSG00000129195	FAM64A	505.675	3.08866	1.77e-19	1.37e-17
ENSG00000135437	RDH5	63.7946	-3.05263	1.9e-19	1.47e-17
ENSG00000198838	RYR3	145.103	-2.84081	2.62e-19	2.01e-17
ENSG00000263513	FAM72C	44.2531	3.1468	2.66e-19	2.04e-17
ENSG00000155660	PDIA4	15275.6	1.59312	2.91e-19	2.22e-17
ENSG00000187922	LCN10	95.3198	-6.50192	3.46e-19	2.63e-17
ENSG00000197321	SVIL	8651.47	-2.67829	3.65e-19	2.77e-17
ENSG00000018625	ATP1A2	748.18	-5.38731	3.7e-19	2.79e-17
ENSG00000177576	C18orf32	371.548	-1.6922	3.88e-19	2.91e-17
ENSG00000125319	C17orf53	437.293	1.95165	3.95e-19	2.95e-17
ENSG00000111665	CDCA3	1141.6	2.19885	4.39e-19	3.27e-17
ENSG00000101605	MYOM1	328.628	-3.55518	4.56e-19	3.38e-17
ENSG00000146670	CDCA5	1732.83	2.51799	4.65e-19	3.43e-17
ENSG00000128944	KNSTRN	947.532	1.63646	4.66e-19	3.43e-17
ENSG00000093009	CDC45	965.521	2.60831	4.93e-19	3.61e-17
ENSG00000163681	SLMAP	3986.76	-2.1187	5.17e-19	3.77e-17
ENSG00000131944	FAAP24	319.395	1.56568	5.81e-19	4.22e-17
ENSG00000118804	STBD1	287.748	-2.3951	6.15e-19	4.44e-17
ENSG00000181856	SLC2A4	414.408	-4.4384	6.16e-19	4.44e-17
ENSG00000073111	MCM2	4072.74	2.23011	6.25e-19	4.48e-17
ENSG00000134057	CCNB1	3080.52	2.34071	6.65e-19	4.75e-17
ENSG00000144554	FANCD2	1169.72	1.6897	6.9e-19	4.91e-17
ENSG00000163507	KIAA1524	626.68	2.03168	7.34e-19	5.2e-17
ENSG00000182481	KPNA2	7132.63	1.84861	7.48e-19	5.28e-17
ENSG00000157456	CCNB2	1780.55	2.56735	7.97e-19	5.6e-17
ENSG00000109906	ZBTB16	275.072	-4.84956	8.83e-19	6.18e-17
ENSG00000163902	RPN1	18353.3	1.13149	1.01e-18	7.06e-17
ENSG00000122565	CBX3	9746.53	1.05201	1.06e-18	7.39e-17
ENSG00000008710	PKD1	3407.94	-1.89785	1.07e-18	7.42e-17
ENSG00000182253	SYNM	9421.3	-4.66932	1.19e-18	8.19e-17
ENSG00000145386	CCNA2	1490.58	2.24934	1.2e-18	8.24e-17
ENSG00000094804	CDC6	1565.37	2.2557	1.23e-18	8.38e-17
ENSG00000135842	FAM129A	5208.11	-3.37933	1.56e-18	1.06e-16
ENSG00000132840	BHMT2	176.478	-3.95943	1.56e-18	1.06e-16
ENSG00000162073	PAQR4	768.755	2.46495	1.88e-18	1.27e-16
ENSG00000068024	HDAC4	820.948	-1.98506	2.03e-18	1.37e-16
ENSG00000156113	KCNMA1	1121.76	-3.77786	2.07e-18	1.39e-16
ENSG00000124440	HIF3A	791.247	-4.95353	2.12e-18	1.42e-16
ENSG00000154678	PDE1C	300.434	-3.90671	2.17e-18	1.45e-16
ENSG00000078804	TP53INP2	2277.82	-2.03224	2.35e-18	1.56e-16
ENSG00000189057	FAM111B	600.231	2.53217	2.46e-18	1.63e-16
ENSG00000170296	GABARAP	2682.79	-1.30531	2.59e-18	1.71e-16
ENSG00000164188	RANBP3L	137.161	-4.76387	2.71e-18	1.78e-16
ENSG00000130653	PNPLA7	367.653	-2.79001	2.78e-18	1.82e-16
ENSG00000106617	PRKAG2	1218.46	-1.72207	3.17e-18	2.07e-16
ENSG00000128016	ZFP36	20000.9	-2.54093	3.68e-18	2.39e-16
ENSG00000134222	PSRC1	549.74	1.75816	3.73e-18	2.41e-16
ENSG00000146918	NCAPG2	1551.04	1.77826	3.72e-18	2.41e-16
ENSG00000141052	MYOCD	642.17	-4.32318	4.12e-18	2.65e-16
ENSG00000071539	TRIP13	1365.63	2.58825	4.28e-18	2.74e-16
ENSG00000121577	POPDC2	565.171	-3.70755	4.62e-18	2.95e-16
ENSG00000127423	AUNIP	305.997	2.30624	4.68e-18	2.98e-16
ENSG00000197275	RAD54B	186.101	1.84879	5.24e-18	3.32e-16
ENSG00000112658	SRF	3835.1	-1.3184	5.26e-18	3.32e-16
ENSG00000006634	DBF4	710.282	1.34267	5.5e-18	3.46e-16
ENSG00000196557	CACNA1H	2193.77	-3.59688	5.63e-18	3.53e-16
ENSG00000155970	MICU3	100.224	-3.12518	5.67e-18	3.54e-16
ENSG00000058085	LAMC2	18328.4	4.41017	6.3e-18	3.92e-16
ENSG00000089116	LHX5	70.5876	5.72725	6.49e-18	4.02e-16
ENSG00000012048	BRCA1	1014.58	1.77241	6.96e-18	4.3e-16
ENSG00000134072	CAMK1	231.22	-2.20419	7.01e-18	4.3e-16
ENSG00000169258	GPRIN1	435.374	3.14013	7e-18	4.3e-16
ENSG00000183010	PYCR1	2562.72	2.77373	8.28e-18	5.07e-16
ENSG00000129473	BCL2L2	2438.43	-1.46014	8.58e-18	5.23e-16
ENSG00000163535	SGO2	506.962	1.87753	8.95e-18	5.44e-16
ENSG00000188783	PRELP	3522.44	-4.17249	9.19e-18	5.56e-16
ENSG00000126787	DLGAP5	1127	2.74354	9.28e-18	5.58e-16
ENSG00000070729	CNGB1	150.849	4.60008	9.28e-18	5.58e-16
ENSG00000143995	MEIS1	1294.06	-2.02587	9.64e-18	5.77e-16
ENSG00000095303	PTGS1	4978.37	-4.01992	1.02e-17	6.08e-16
ENSG00000104880	ARHGEF18	605.9	-1.74612	1.05e-17	6.25e-16
ENSG00000120334	CENPL	372.923	1.4498	1.1e-17	6.51e-16
ENSG00000182768	NGRN	2077.33	-1.45349	1.12e-17	6.63e-16
ENSG00000174442	ZWILCH	1015.19	1.30166	1.17e-17	6.92e-16
ENSG00000168496	FEN1	2480.1	1.81626	1.21e-17	7.1e-16
ENSG00000111445	RFC5	1095.6	1.25605	1.41e-17	8.27e-16
ENSG00000183814	LIN9	377.291	1.43631	1.45e-17	8.46e-16
ENSG00000155858	LSM11	564.301	-1.84367	1.46e-17	8.5e-16
ENSG00000137812	KNL1	778.818	2.41703	1.55e-17	8.97e-16
ENSG00000060718	COL11A1	1487.71	5.10017	1.55e-17	8.98e-16
ENSG00000117399	CDC20	3620.8	2.76869	1.7e-17	9.78e-16
ENSG00000239732	TLR9	8.67357	-4.3414	1.77e-17	1.02e-15
ENSG00000149948	HMGA2	795.903	6.11974	1.93e-17	1.11e-15
ENSG00000117013	KCNQ4	142.376	-3.1082	1.95e-17	1.11e-15
ENSG00000153044	CENPH	679.156	1.88279	1.97e-17	1.12e-15
ENSG00000138356	AOX1	809.903	-4.57481	2.17e-17	1.23e-15
ENSG00000131831	RAI2	517.102	-3.07076	2.17e-17	1.23e-15
ENSG00000075073	TACR2	325.033	-4.13465	2.24e-17	1.26e-15
ENSG00000147536	GINS4	333.904	2.15179	2.53e-17	1.42e-15
ENSG00000168079	SCARA5	1183.82	-5.03665	2.57e-17	1.44e-15
ENSG00000144230	GPR17	42.5383	-4.05344	2.69e-17	1.5e-15
ENSG00000086232	EIF2AK1	8659.94	1.11559	2.68e-17	1.5e-15
ENSG00000150764	DIXDC1	980.871	-2.85348	2.73e-17	1.52e-15
ENSG00000176887	SOX11	35.9762	4.39526	3.07e-17	1.7e-15
ENSG00000172348	RCAN2	938.51	-2.87577	3.24e-17	1.79e-15
ENSG00000065325	GLP2R	269.834	-5.15182	3.54e-17	1.95e-15
ENSG00000105464	GRIN2D	1131.74	3.81851	3.89e-17	2.13e-15
ENSG00000204271	SPIN3	185.052	-2.11873	4.05e-17	2.21e-15
ENSG00000159055	MIS18A	917.387	1.46341	4.52e-17	2.46e-15
ENSG00000171320	ESCO2	297.846	2.35674	4.57e-17	2.47e-15
ENSG00000095637	SORBS1	6307.42	-4.2045	4.56e-17	2.47e-15
ENSG00000204866	IGFL2	101.663	5.68151	4.61e-17	2.49e-15
ENSG00000114346	ECT2	2061.59	2.07666	4.66e-17	2.51e-15
ENSG00000143772	ITPKB	2306.12	-1.79423	4.95e-17	2.66e-15
ENSG00000108405	P2RX1	994.813	-4.44358	5.12e-17	2.74e-15
ENSG00000104147	OIP5	184.35	2.30572	5.2e-17	2.77e-15
ENSG00000128596	CCDC136	239.887	-2.78919	5.34e-17	2.84e-15
ENSG00000152253	SPC25	383.461	2.41267	5.92e-17	3.14e-15
ENSG00000174576	NPAS4	18.43	-4.04289	5.99e-17	3.16e-15
ENSG00000186111	PIP5K1C	3310.53	-1.04458	6e-17	3.16e-15
ENSG00000150527	CTAGE5	248.797	-1.79009	6.42e-17	3.37e-15
ENSG00000106772	PRUNE2	2359.91	-4.66993	6.93e-17	3.63e-15
ENSG00000105011	ASF1B	1564.7	2.3567	7e-17	3.66e-15
ENSG00000172403	SYNPO2	11947	-4.41937	7.03e-17	3.66e-15
ENSG00000118526	TCF21	475.132	-3.63138	8.33e-17	4.33e-15
ENSG00000178150	ZNF114	197.044	4.57965	8.49e-17	4.4e-15
ENSG00000159307	SCUBE1	148.344	-3.30699	9.16e-17	4.73e-15
ENSG00000137804	NUSAP1	2118.05	2.30678	1.05e-16	5.38e-15
ENSG00000100628	ASB2	504.278	-3.30996	1.07e-16	5.49e-15
ENSG00000185985	SLITRK2	27.0655	-4.38997	1.21e-16	6.21e-15
ENSG00000180354	MTURN	1628.16	-1.95585	1.26e-16	6.45e-15
ENSG00000273983	HIST1H3G	76.4003	3.93225	1.33e-16	6.75e-15
ENSG00000214575	CPEB1	105.362	-3.68201	1.33e-16	6.75e-15
ENSG00000136231	IGF2BP3	380.957	4.94101	1.35e-16	6.84e-15
ENSG00000136518	ACTL6A	3132.84	1.22696	1.38e-16	6.96e-15
ENSG00000058272	PPP1R12A	3718.01	-1.55809	1.38e-16	6.96e-15
ENSG00000239282	GATSL3	171.724	-1.93282	1.42e-16	7.1e-15
ENSG00000241404	EGFL8	146.437	-2.42799	1.55e-16	7.72e-15
ENSG00000111602	TIMELESS	2712.63	1.52163	1.55e-16	7.72e-15
ENSG00000174282	ZBTB4	4286.9	-1.15051	1.61e-16	8e-15
ENSG00000179909	ZNF154	155.072	-2.28484	1.7e-16	8.42e-15
ENSG00000159259	CHAF1B	844.935	1.76633	1.71e-16	8.46e-15
ENSG00000188038	NRN1L	4.43481	-4.57791	1.74e-16	8.58e-15
ENSG00000130037	KCNA5	41.4396	-3.46719	1.9e-16	9.36e-15
ENSG00000170271	FAXDC2	482.333	-2.51533	2e-16	9.82e-15
ENSG00000182534	MXRA7	3710.86	-2.09962	2.23e-16	1.09e-14
ENSG00000089685	BIRC5	2811.19	2.53095	2.32e-16	1.13e-14
ENSG00000145012	LPP	9326.98	-2.24507	2.33e-16	1.14e-14
ENSG00000129116	PALLD	13359.6	-2.75569	2.35e-16	1.14e-14
ENSG00000127528	KLF2	1369.53	-2.63154	2.36e-16	1.14e-14
ENSG00000166831	RBPMS2	852.057	-3.57976	2.39e-16	1.15e-14
ENSG00000213920	MDP1	82.4098	-1.54049	2.52e-16	1.21e-14
ENSG00000117862	TXNDC12	4250.43	0.991659	2.55e-16	1.23e-14
ENSG00000148411	NACC2	1728.51	-2.16743	2.61e-16	1.25e-14
ENSG00000101335	MYL9	31113.1	-3.28096	2.81e-16	1.34e-14
ENSG00000167900	TK1	3986.09	2.29571	2.87e-16	1.37e-14
ENSG00000165410	CFL2	1590.56	-2.54354	2.91e-16	1.38e-14
ENSG00000172167	MTBP	347.78	1.73343	3e-16	1.42e-14
ENSG00000108799	EZH1	1699.1	-1.25024	3.32e-16	1.57e-14
ENSG00000006118	TMEM132A	3768.81	2.21482	3.62e-16	1.7e-14
ENSG00000181789	COPG1	10912	0.932991	3.67e-16	1.72e-14
ENSG00000090006	LTBP4	5974.32	-2.17986	3.69e-16	1.73e-14
ENSG00000004799	PDK4	3267.22	-3.73729	3.98e-16	1.86e-14
ENSG00000213780	GTF2H4	177.684	-1.64678	4.17e-16	1.95e-14
ENSG00000154330	PGM5	3274.93	-4.53891	4.53e-16	2.11e-14
ENSG00000214140	PRCD	65.1875	-2.48798	4.61e-16	2.14e-14
ENSG00000203805	PLPP4	199.487	4.50965	4.79e-16	2.21e-14
ENSG00000172465	TCEAL1	1094.72	-1.78806	4.8e-16	2.21e-14
ENSG00000173175	ADCY5	810.191	-3.64022	5.36e-16	2.47e-14
ENSG00000179094	PER1	3634.21	-2.30342	5.48e-16	2.51e-14
ENSG00000171241	SHCBP1	731.356	2.21758	5.53e-16	2.53e-14
ENSG00000065328	MCM10	655.382	2.52608	5.58e-16	2.55e-14
ENSG00000106144	CASP2	2506.24	1.06135	5.6e-16	2.55e-14
ENSG00000163820	FYCO1	2689.9	-1.69809	6.41e-16	2.91e-14
ENSG00000266967	AARSD1	309.924	-1.40833	7.22e-16	3.27e-14
ENSG00000072195	SPEG	2108.03	-3.60265	7.71e-16	3.49e-14
ENSG00000104738	MCM4	6935.76	1.78224	7.79e-16	3.52e-14
ENSG00000167641	PPP1R14A	885.026	-3.09701	7.83e-16	3.52e-14
ENSG00000182199	SHMT2	6158.6	1.30771	8.06e-16	3.62e-14
ENSG00000171817	ZNF540	78.0051	-2.21825	8.19e-16	3.67e-14
ENSG00000185437	SH3BGR	254.286	-2.3052	9.01e-16	4.02e-14
ENSG00000170779	CDCA4	1704.75	1.86583	9.25e-16	4.12e-14
ENSG00000136122	BORA	343.514	1.68518	9.43e-16	4.19e-14
ENSG00000196230	TUBB	44066.3	1.32759	9.46e-16	4.19e-14
ENSG00000077522	ACTN2	103.302	-4.6344	9.62e-16	4.25e-14
ENSG00000132837	DMGDH	34.1495	-2.47563	9.67e-16	4.26e-14
ENSG00000136108	CKAP2	1750.5	1.64231	9.7e-16	4.27e-14
ENSG00000119138	KLF9	2424.26	-2.58293	9.78e-16	4.29e-14
ENSG00000115896	PLCL1	165.798	-2.5191	1.01e-15	4.44e-14
ENSG00000149609	C20orf144	18.026	2.56118	1.04e-15	4.55e-14
ENSG00000100288	CHKB	422.505	-2.22582	1.24e-15	5.42e-14
ENSG00000151725	CENPU	1072.27	2.02172	1.34e-15	5.83e-14
ENSG00000149300	C11orf52	16.2332	-4.39309	1.45e-15	6.28e-14
ENSG00000261787	TCF24	18.0733	3.26355	1.48e-15	6.38e-14
ENSG00000173171	MTX1	850.036	1.02387	1.49e-15	6.41e-14
ENSG00000104889	RNASEH2A	1904.21	1.66678	1.52e-15	6.55e-14
ENSG00000168000	BSCL2	417.359	-1.56295	1.58e-15	6.8e-14
ENSG00000180198	RCC1	3750.86	1.24327	1.6e-15	6.86e-14
ENSG00000137076	TLN1	17682.8	-1.70988	1.63e-15	6.98e-14
ENSG00000152583	SPARCL1	10750.4	-2.86689	1.69e-15	7.21e-14
ENSG00000179218	CALR	51062.9	1.32495	1.71e-15	7.25e-14
ENSG00000154556	SORBS2	1663.93	-3.23468	1.9e-15	8.07e-14
ENSG00000167995	BEST1	161.203	-2.42573	2.15e-15	9.12e-14
ENSG00000125871	MGME1	1459.09	1.23193	2.21e-15	9.32e-14
ENSG00000119969	HELLS	1047.71	1.75883	2.22e-15	9.32e-14
ENSG00000128849	CGNL1	644.35	-2.96204	2.21e-15	9.32e-14
ENSG00000149636	DSN1	1377.64	1.39595	2.24e-15	9.37e-14
ENSG00000167513	CDT1	1632.8	2.40385	2.28e-15	9.56e-14
ENSG00000114268	PFKFB4	834.932	2.1059	2.29e-15	9.57e-14
ENSG00000138435	CHRNA1	27.5	3.88198	2.33e-15	9.71e-14
ENSG00000162063	CCNF	1383.29	1.59646	2.41e-15	1e-13
ENSG00000169750	RAC3	714.337	2.75795	2.46e-15	1.02e-13
ENSG00000163283	ALPP	195.042	5.78088	2.5e-15	1.03e-13
ENSG00000197381	ADARB1	2026.04	-2.6775	2.8e-15	1.15e-13
ENSG00000213186	TRIM59	481.302	1.53763	2.92e-15	1.2e-13
ENSG00000157514	TSC22D3	7639.43	-2.13503	2.92e-15	1.2e-13
ENSG00000116176	TPSG1	18.6434	-3.11107	3.02e-15	1.24e-13
ENSG00000058804	NDC1	2100.94	1.15369	3.19e-15	1.3e-13
ENSG00000143878	RHOB	14770.3	-1.93276	3.2e-15	1.31e-13
ENSG00000205307	SAP25	36.9798	-3.21677	3.37e-15	1.37e-13
ENSG00000177602	GSG2	162.151	2.18403	3.54e-15	1.43e-13
ENSG00000158445	KCNB1	150.903	-4.62442	3.54e-15	1.43e-13
ENSG00000065600	TMEM206	646.535	1.41179	3.66e-15	1.48e-13
ENSG00000144655	CSRNP1	2648.19	-2.12101	3.74e-15	1.51e-13
ENSG00000164736	SOX17	250.265	-2.88348	4.07e-15	1.64e-13
ENSG00000164849	GPR146	40.3261	-2.08995	4.11e-15	1.65e-13
ENSG00000048540	LMO3	819.475	-3.9132	4.14e-15	1.66e-13
ENSG00000156802	ATAD2	2474.46	1.71541	4.22e-15	1.68e-13
ENSG00000163431	LMOD1	6126.66	-3.99172	4.28e-15	1.71e-13
ENSG00000122641	INHBA	2195	3.56032	4.6e-15	1.83e-13
ENSG00000164463	CREBRF	904.875	-1.37506	4.64e-15	1.84e-13
ENSG00000243244	STON1	922.089	-2.614	4.68e-15	1.85e-13
ENSG00000166803	PCLAF	1301.58	2.30765	5.14e-15	2.03e-13
ENSG00000196924	FLNA	88974.2	-2.64922	5.34e-15	2.11e-13
ENSG00000163815	CLEC3B	392.567	-3.35335	5.57e-15	2.19e-13
ENSG00000113368	LMNB1	2926.88	1.88477	5.56e-15	2.19e-13
ENSG00000254726	MEX3A	1336.72	3.02232	5.92e-15	2.32e-13
ENSG00000176890	TYMS	1790.27	2.1693	6.49e-15	2.54e-13
ENSG00000161800	RACGAP1	2088.01	1.59811	6.94e-15	2.71e-13
ENSG00000091436	MAP3K20	4218.8	-2.45781	7.04e-15	2.74e-13
ENSG00000176208	ATAD5	448.921	1.58188	7.14e-15	2.77e-13
ENSG00000164045	CDC25A	593.538	2.00893	7.26e-15	2.81e-13
ENSG00000157110	RBPMS	4975.55	-2.1514	7.3e-15	2.82e-13
ENSG00000198056	PRIM1	509.972	1.64609	7.55e-15	2.91e-13
ENSG00000117600	PLPPR4	224.356	-3.30911	8.01e-15	3.08e-13
ENSG00000174428	GTF2IRD2B	207.772	-1.62873	8.29e-15	3.18e-13
ENSG00000065534	MYLK	11399.8	-3.36025	8.58e-15	3.29e-13
ENSG00000243335	KCTD7	562.932	-1.66798	8.61e-15	3.29e-13
ENSG00000133874	RNF122	644.559	-2.09069	8.76e-15	3.34e-13
ENSG00000145936	KCNMB1	962.509	-3.39419	8.96e-15	3.41e-13
ENSG00000140416	TPM1	15994.1	-2.54113	9.2e-15	3.49e-13
ENSG00000109674	NEIL3	200.808	3.23048	9.29e-15	3.52e-13
ENSG00000254986	DPP3	3481.55	1.11277	9.34e-15	3.53e-13
ENSG00000188157	AGRN	21908.7	1.73397	9.65e-15	3.64e-13
ENSG00000154734	ADAMTS1	5764.3	-2.82334	9.71e-15	3.66e-13
ENSG00000165891	E2F7	439.05	2.44085	1.03e-14	3.86e-13
ENSG00000106462	EZH2	1237.9	1.75905	1.04e-14	3.9e-13
ENSG00000116473	RAP1A	3792.37	-1.14086	1.04e-14	3.91e-13
ENSG00000163145	C1QTNF7	206.273	-3.3734	1.06e-14	3.95e-13
ENSG00000061455	PRDM6	489.145	-3.15701	1.2e-14	4.46e-13
ENSG00000113448	PDE4D	1476	-2.1087	1.33e-14	4.96e-13
ENSG00000183763	TRAIP	447.641	1.62576	1.42e-14	5.28e-13
ENSG00000117632	STMN1	13136	2.10121	1.49e-14	5.53e-13
ENSG00000080839	RBL1	834.391	1.28794	1.51e-14	5.58e-13
ENSG00000184271	POU6F1	335.738	-1.99766	1.63e-14	6.03e-13
ENSG00000160957	RECQL4	2139.94	1.96637	1.64e-14	6.05e-13
ENSG00000186193	SAPCD2	1226.55	2.54018	1.67e-14	6.13e-13
ENSG00000123411	IKZF4	509.314	-1.75462	1.67e-14	6.13e-13
ENSG00000250506	CDK3	79.5264	-2.54339	1.83e-14	6.71e-13
ENSG00000059573	ALDH18A1	4041.98	0.915388	1.87e-14	6.84e-13
ENSG00000178295	GEN1	939.916	1.38727	1.88e-14	6.86e-13
ENSG00000145604	SKP2	1970.54	1.78164	1.9e-14	6.91e-13
ENSG00000184445	KNTC1	1560.96	1.46515	1.9e-14	6.91e-13
ENSG00000150347	ARID5B	3694.67	-1.83955	2.07e-14	7.51e-13
ENSG00000138182	KIF20B	761.608	1.61892	2.17e-14	7.83e-13
ENSG00000143337	TOR1AIP1	2705.09	-0.987653	2.25e-14	8.12e-13
ENSG00000165490	DDIAS	456.315	1.93438	2.43e-14	8.76e-13
ENSG00000171848	RRM2	3774.52	2.35432	2.58e-14	9.25e-13
ENSG00000160949	TONSL	1724.5	1.56614	2.64e-14	9.46e-13
ENSG00000278023	RDM1	112.164	3.11436	2.84e-14	1.02e-12
ENSG00000205208	C4orf46	506.705	1.1572	2.89e-14	1.03e-12
ENSG00000114853	ZBTB47	1091.8	-1.52298	2.96e-14	1.06e-12
ENSG00000185739	SRL	58.1453	-2.8166	3.05e-14	1.08e-12
ENSG00000040608	RTN4R	339.171	2.55031	3.08e-14	1.09e-12
ENSG00000132646	PCNA	7354.47	1.57293	3.15e-14	1.12e-12
ENSG00000144583	2024-03-04	47.1796	4.87585	3.25e-14	1.15e-12
ENSG00000104936	DMPK	2876.52	-1.75059	3.29e-14	1.16e-12
ENSG00000165424	ZCCHC24	1720.27	-2.50864	3.45e-14	1.22e-12
ENSG00000141570	CBX8	561.526	1.676	3.47e-14	1.22e-12
ENSG00000182379	NXPH4	583.743	4.18886	3.71e-14	1.3e-12
ENSG00000134769	DTNA	789	-3.67788	3.84e-14	1.34e-12
ENSG00000152049	KCNE4	773.815	-3.35294	3.88e-14	1.35e-12
ENSG00000140577	CRTC3	2156.07	-1.10491	3.9e-14	1.36e-12
ENSG00000151729	SLC25A4	1484.72	-1.55349	4.02e-14	1.4e-12
ENSG00000175305	CCNE2	223.943	2.11535	4.16e-14	1.44e-12
ENSG00000168306	ACOX2	176.78	-2.89994	4.44e-14	1.54e-12
ENSG00000171502	COL24A1	228.801	-2.81937	4.85e-14	1.68e-12
ENSG00000187942	LDLRAD2	84.3151	-1.91136	5.04e-14	1.74e-12
ENSG00000121211	MND1	217.766	1.96535	5.07e-14	1.75e-12
ENSG00000123570	RAB9B	170.24	-3.0811	5.15e-14	1.77e-12
ENSG00000126453	BCL2L12	1275.37	1.40948	5.19e-14	1.78e-12
ENSG00000103550	KNOP1	991.051	1.08323	5.25e-14	1.8e-12
ENSG00000105173	CCNE1	1034.71	2.25097	5.54e-14	1.9e-12
ENSG00000129991	TNNI3	134.075	5.25428	5.69e-14	1.94e-12
ENSG00000106125	MINDY4	121.414	-1.58151	5.71e-14	1.95e-12
ENSG00000077943	ITGA8	803.277	-2.90811	5.88e-14	2e-12
ENSG00000103264	FBXO31	1725.47	-1.15035	6.12e-14	2.08e-12
ENSG00000156876	SASS6	441.487	1.27309	6.29e-14	2.13e-12
ENSG00000136842	TMOD1	364.79	-3.44029	6.35e-14	2.15e-12
ENSG00000141905	NFIC	4439.67	-1.41628	6.38e-14	2.15e-12
ENSG00000271303	SRXN1	317.624	-3.10712	6.62e-14	2.23e-12
ENSG00000135063	FAM189A2	234.07	-2.77049	6.9e-14	2.32e-12
ENSG00000125868	DSTN	22108.6	-1.42281	7.53e-14	2.53e-12
ENSG00000166405	RIC3	154.862	-3.56081	7.64e-14	2.56e-12
ENSG00000168497	SDPR	1221.95	-2.99534	7.71e-14	2.58e-12
ENSG00000164885	CDK5	988.533	1.2816	7.85e-14	2.62e-12
ENSG00000131471	AOC3	2982.83	-3.01591	7.88e-14	2.63e-12
ENSG00000117593	DARS2	1519.03	1.26091	8.19e-14	2.72e-12
ENSG00000214160	ALG3	3417.14	1.14805	9.16e-14	3.04e-12
ENSG00000105048	TNNT1	717.602	4.59062	9.2e-14	3.05e-12
ENSG00000197245	FAM110D	122.587	-2.36559	9.75e-14	3.23e-12
ENSG00000132326	PER2	1109.37	-1.73837	9.81e-14	3.24e-12
ENSG00000123560	PLP1	147.525	-4.36003	9.92e-14	3.27e-12
ENSG00000197361	FBXL22	203.215	-2.76918	9.95e-14	3.27e-12
ENSG00000249751	ECSCR	223.979	-2.49715	1e-13	3.28e-12
ENSG00000232593	KANTR	131.422	-3.33666	1.02e-13	3.35e-12
ENSG00000138092	CENPO	689.791	1.23139	1.05e-13	3.42e-12
ENSG00000178999	AURKB	1411.06	2.40681	1.05e-13	3.44e-12
ENSG00000129467	ADCY4	530.196	-1.99825	1.14e-13	3.71e-12
ENSG00000138135	CH25H	372.189	-2.98471	1.15e-13	3.73e-12
ENSG00000072952	MRVI1	1854.69	-2.64282	1.15e-13	3.73e-12
ENSG00000180329	CCDC43	1250.09	0.900119	1.15e-13	3.74e-12
ENSG00000116783	TNNI3K	13.072	-3.9558	1.19e-13	3.84e-12
ENSG00000196843	ARID5A	1821.52	-1.91586	1.21e-13	3.91e-12
ENSG00000164197	RNF180	130.39	-2.49556	1.22e-13	3.93e-12
ENSG00000099860	GADD45B	4168.12	-2.57805	1.27e-13	4.09e-12
ENSG00000090520	DNAJB11	4548.51	1.07041	1.28e-13	4.1e-12
ENSG00000082175	PGR	112.462	-2.98942	1.36e-13	4.35e-12
ENSG00000100479	POLE2	336.768	1.73028	1.42e-13	4.53e-12
ENSG00000179528	LBX2	88.763	2.16488	1.51e-13	4.83e-12
ENSG00000103042	SLC38A7	1448.13	1.02749	1.54e-13	4.92e-12
ENSG00000138741	TRPC3	50.286	-3.1173	1.57e-13	4.99e-12
ENSG00000187079	TEAD1	3380.73	-1.79483	1.66e-13	5.29e-12
ENSG00000022267	FHL1	5759.52	-3.71565	1.71e-13	5.42e-12
ENSG00000165995	CACNB2	274.089	-2.95392	1.76e-13	5.57e-12
ENSG00000013810	TACC3	4390.36	2.00478	1.83e-13	5.79e-12
ENSG00000182700	IGIP	472.325	-1.27741	1.85e-13	5.83e-12
ENSG00000136982	DSCC1	444.249	1.65796	1.99e-13	6.26e-12
ENSG00000165072	MAMDC2	495.546	-3.66814	2.02e-13	6.36e-12
ENSG00000160801	PTH1R	124.07	-2.87782	2.04e-13	6.41e-12
ENSG00000146278	PNRC1	4165.05	-1.66374	2.14e-13	6.72e-12
ENSG00000068615	REEP1	368.44	-3.77183	2.18e-13	6.83e-12
ENSG00000163918	RFC4	1387.15	1.51454	2.31e-13	7.21e-12
ENSG00000153823	PID1	400.265	-2.88632	2.33e-13	7.25e-12
ENSG00000138346	DNA2	382.28	1.4043	2.37e-13	7.37e-12
ENSG00000169282	KCNAB1	106.146	-1.76286	2.41e-13	7.5e-12
ENSG00000112210	RAB23	772.331	-2.46649	2.5e-13	7.74e-12
ENSG00000144218	AFF3	300.812	-3.63853	2.53e-13	7.82e-12
ENSG00000120738	EGR1	14485.3	-2.62839	2.6e-13	8.03e-12
ENSG00000138944	KIAA1644	434.524	-3.60604	2.65e-13	8.18e-12
ENSG00000080854	IGSF9B	77.484	-3.35982	2.67e-13	8.24e-12
ENSG00000100142	POLR2F	7.82607	-2.13097	2.82e-13	8.66e-12
ENSG00000131386	GALNT15	528.742	-3.56442	2.9e-13	8.91e-12
ENSG00000101441	CST4	21.6845	6.10849	3.05e-13	9.34e-12
ENSG00000189134	NKAPL	16.3017	-2.89475	3.09e-13	9.46e-12
ENSG00000074935	TUBE1	435.932	-1.05057	3.17e-13	9.67e-12
ENSG00000276180	HIST1H4I	511.696	2.21295	3.18e-13	9.7e-12
ENSG00000274641	HIST1H2BO	15.8505	4.12154	3.22e-13	9.8e-12
ENSG00000109846	CRYAB	2097.93	-3.10713	3.34e-13	1.01e-11
ENSG00000189159	HN1	10285.1	1.67949	3.39e-13	1.03e-11
ENSG00000119147	C2orf40	220.994	-4.5662	3.42e-13	1.04e-11
ENSG00000120129	DUSP1	16963.5	-2.54724	3.5e-13	1.06e-11
ENSG00000176383	B3GNT4	102.154	2.35042	3.57e-13	1.08e-11
ENSG00000167004	PDIA3	26574.5	1.02662	3.66e-13	1.1e-11
ENSG00000133392	MYH11	78205.8	-4.47817	3.8e-13	1.14e-11
ENSG00000171596	NMUR1	27.5091	-2.71179	3.86e-13	1.16e-11
ENSG00000105270	CLIP3	1464.92	-2.79506	4.06e-13	1.22e-11
ENSG00000162614	NEXN	1090.56	-2.67562	4.14e-13	1.24e-11
ENSG00000145194	ECE2	739.934	1.62821	4.15e-13	1.24e-11
ENSG00000124635	HIST1H2BJ	179.966	2.65465	4.19e-13	1.25e-11
ENSG00000111404	RERGL	47.485	-3.64708	4.26e-13	1.27e-11
ENSG00000198961	PJA2	3780.52	-1.43594	4.43e-13	1.32e-11
ENSG00000151067	CACNA1C	909.341	-2.96041	4.55e-13	1.35e-11
ENSG00000267206	LCN6	58.2364	-4.80505	4.81e-13	1.42e-11
ENSG00000123358	NR4A1	6434.84	-2.82436	4.82e-13	1.42e-11
ENSG00000156218	ADAMTSL3	244.796	-3.51387	4.85e-13	1.43e-11
ENSG00000029559	IBSP	35.426	3.82941	4.9e-13	1.44e-11
ENSG00000137310	TCF19	1843.84	1.55783	4.95e-13	1.46e-11
ENSG00000176533	GNG7	334.77	-2.61669	5.16e-13	1.52e-11
ENSG00000147889	CDKN2A	2804.21	4.55109	5.32e-13	1.56e-11
ENSG00000267060	PTGES3L	51.6789	-2.35069	5.43e-13	1.59e-11
ENSG00000251322	SHANK3	1245.85	-1.74427	5.44e-13	1.59e-11
ENSG00000158987	RAPGEF6	460.887	-0.93936	5.57e-13	1.63e-11
ENSG00000172260	NEGR1	575.095	-3.38177	5.81e-13	1.69e-11
ENSG00000183580	FBXL7	522.045	-2.38935	5.88e-13	1.71e-11
ENSG00000175395	ZNF25	454.296	-1.35751	6.13e-13	1.78e-11
ENSG00000140682	TGFB1I1	2522.23	-2.28294	6.56e-13	1.9e-11
ENSG00000150672	DLG2	92.3457	-2.47645	6.59e-13	1.91e-11
ENSG00000243156	MICAL3	1006.1	-1.99331	6.78e-13	1.96e-11
ENSG00000168411	RFWD3	2227.6	1.20275	7.17e-13	2.07e-11
ENSG00000153179	RASSF3	2169.08	-1.78125	7.3e-13	2.1e-11
ENSG00000100106	TRIOBP	2516.72	-1.40969	7.82e-13	2.25e-11
ENSG00000243056	EIF4EBP3	158.025	-2.10433	8.42e-13	2.42e-11
ENSG00000101115	SALL4	217.272	2.85261	8.45e-13	2.42e-11
ENSG00000135709	KIAA0513	1167.74	-1.70603	8.68e-13	2.49e-11
ENSG00000178385	PLEKHM3	127.073	-2.05088	8.76e-13	2.5e-11
ENSG00000197380	DACT3	654.658	-2.97092	9.06e-13	2.58e-11
ENSG00000144395	CCDC150	137.146	1.82375	9.07e-13	2.58e-11
ENSG00000100625	SIX4	547.385	1.88421	9.18e-13	2.61e-11
ENSG00000117425	PTCH2	100.117	-2.00741	9.32e-13	2.65e-11
ENSG00000105808	RASA4	50.5701	-2.3655	9.66e-13	2.74e-11
ENSG00000196182	STK40	2832.2	-1.28724	9.73e-13	2.75e-11
ENSG00000154309	DISP1	359.549	-1.66721	9.72e-13	2.75e-11
ENSG00000141404	GNAL	485.185	-2.46725	9.78e-13	2.76e-11
ENSG00000078549	ADCYAP1R1	62.301	-3.50767	9.83e-13	2.77e-11
ENSG00000204316	MRPL38	524.842	-1.4425	9.97e-13	2.8e-11
ENSG00000181778	TMEM252	41.5199	-5.22714	1.01e-12	2.85e-11
ENSG00000124657	OR2B6	16.5874	4.18461	1.02e-12	2.86e-11
ENSG00000172061	LRRC15	935.435	4.24078	1.03e-12	2.88e-11
ENSG00000221829	FANCG	1285.28	1.29079	1.04e-12	2.91e-11
ENSG00000111860	CEP85L	371.881	-1.85032	1.06e-12	2.95e-11
ENSG00000165685	TMEM52B	137.248	3.97641	1.06e-12	2.95e-11
ENSG00000135119	RNFT2	233.393	2.45952	1.1e-12	3.06e-11
ENSG00000146143	PRIM2	813.084	1.06216	1.1e-12	3.07e-11
ENSG00000073712	FERMT2	2533.03	-2.4794	1.11e-12	3.07e-11
ENSG00000213793	ZNF888	158.606	-3.05861	1.11e-12	3.08e-11
ENSG00000260916	CCPG1	710.695	-1.33585	1.13e-12	3.12e-11
ENSG00000105486	LIG1	2851.92	1.34118	1.15e-12	3.18e-11
ENSG00000105143	SLC1A6	1238.06	6.30999	1.2e-12	3.31e-11
ENSG00000133466	C1QTNF6	3077.47	2.4336	1.21e-12	3.32e-11
ENSG00000108379	WNT3	250.779	2.55019	1.22e-12	3.34e-11
ENSG00000100167	2024-09-03	313.103	3.31442	1.24e-12	3.39e-11
ENSG00000143499	SMYD2	2195.86	1.178	1.27e-12	3.49e-11
ENSG00000188322	SBK1	681.705	3.40024	1.29e-12	3.53e-11
ENSG00000165633	VSTM4	711.887	-2.14033	1.29e-12	3.53e-11
ENSG00000108018	SORCS1	92.3311	-4.0885	1.3e-12	3.55e-11
ENSG00000148180	GSN	28709.2	-1.85372	1.31e-12	3.56e-11
ENSG00000143127	ITGA10	146.391	-2.27727	1.33e-12	3.61e-11
ENSG00000115364	MRPL19	1829.55	0.908333	1.33e-12	3.61e-11
ENSG00000152484	USP12	1510.32	-1.23824	1.35e-12	3.66e-11
ENSG00000170345	FOS	26612.9	-2.47439	1.41e-12	3.83e-11
ENSG00000075702	WDR62	774.62	1.94558	1.45e-12	3.93e-11
ENSG00000187391	MAGI2	262.799	-1.84912	1.53e-12	4.13e-11
ENSG00000122786	CALD1	17693.8	-2.48543	1.56e-12	4.21e-11
ENSG00000123243	ITIH5	2141.96	-2.96682	1.57e-12	4.21e-11
ENSG00000186868	MAPT	368.355	-3.33659	1.58e-12	4.24e-11
ENSG00000196199	MPHOSPH8	2477.97	-0.782552	1.62e-12	4.35e-11
ENSG00000189129	PLAC9	347.296	-2.8298	1.64e-12	4.39e-11
ENSG00000100526	CDKN3	614.774	1.91355	1.65e-12	4.41e-11
ENSG00000173421	CCDC36	17.6083	-2.21713	1.67e-12	4.45e-11
ENSG00000095002	MSH2	1918.4	1.22468	1.71e-12	4.57e-11
ENSG00000170667	RASA4B	13.1169	-3.6599	1.72e-12	4.57e-11
ENSG00000198853	RUSC2	1411.82	-1.86178	1.72e-12	4.57e-11
ENSG00000077935	SMC1B	121.702	3.49581	1.72e-12	4.57e-11
ENSG00000196787	HIST1H2AG	127.351	2.53837	1.76e-12	4.66e-11
ENSG00000166797	FAM96A	1560.32	0.857236	1.82e-12	4.81e-11
ENSG00000197776	KLHDC1	104.499	-1.77434	1.84e-12	4.86e-11
ENSG00000196569	LAMA2	1328.88	-2.49734	1.85e-12	4.89e-11
ENSG00000279170	TSTD3	10.5489	-2.61055	1.92e-12	5.07e-11
ENSG00000188215	DCUN1D3	869.511	-1.4494	1.98e-12	5.21e-11
ENSG00000116741	RGS2	3812.09	-2.58486	2.01e-12	5.27e-11
ENSG00000124766	SOX4	8814.26	1.92345	2.03e-12	5.33e-11
ENSG00000220205	VAMP2	2404.09	-1.15732	2.06e-12	5.39e-11
ENSG00000276409	CCL14	171.885	-4.08704	2.06e-12	5.39e-11
ENSG00000134245	WNT2B	286.887	-1.87388	2.07e-12	5.4e-11
ENSG00000154429	CCSAP	690.838	1.09862	2.1e-12	5.49e-11
ENSG00000131018	SYNE1	1761.51	-2.10195	2.15e-12	5.61e-11
ENSG00000108883	EFTUD2	6334.92	0.783877	2.18e-12	5.67e-11
ENSG00000090554	FLT3LG	170.941	-1.6372	2.23e-12	5.79e-11
ENSG00000160298	C21orf58	499.859	1.85427	2.44e-12	6.32e-11
ENSG00000100632	ERH	4884.29	0.903119	2.61e-12	6.74e-11
ENSG00000128591	FLNC	8639.77	-3.97712	2.7e-12	6.95e-11
ENSG00000165124	SVEP1	918.086	-2.56126	2.7e-12	6.95e-11
ENSG00000062822	POLD1	1990.29	1.25989	2.7e-12	6.95e-11
ENSG00000121410	A1BG	14.4836	-2.6465	2.7e-12	6.95e-11
ENSG00000275713	HIST1H2BH	124.667	3.09951	2.83e-12	7.26e-11
ENSG00000126067	PSMB2	7065.94	0.958782	2.86e-12	7.34e-11
ENSG00000111452	ADGRD1	620.704	-3.88238	2.89e-12	7.42e-11
ENSG00000134138	MEIS2	1058.22	-1.63554	2.95e-12	7.54e-11
ENSG00000009413	REV3L	1046.36	-1.6309	3.07e-12	7.83e-11
ENSG00000117877	CD3EAP	425.343	1.37901	3.12e-12	7.97e-11
ENSG00000175727	MLXIP	5092.28	-1.32766	3.15e-12	8.04e-11
ENSG00000137745	MMP13	1538.35	4.47406	3.21e-12	8.17e-11
ENSG00000062038	CDH3	10024.9	3.24842	3.35e-12	8.51e-11
ENSG00000121716	PILRB	570.903	-2.51992	3.43e-12	8.7e-11
ENSG00000166086	JAM3	1263.63	-2.19317	3.45e-12	8.73e-11
ENSG00000198947	DMD	1076.12	-3.03332	3.47e-12	8.78e-11
ENSG00000182389	CACNB4	162.409	-3.13036	3.49e-12	8.81e-11
ENSG00000197587	DMBX1	205.135	4.2668	3.57e-12	9e-11
ENSG00000181218	HIST3H2A	787.673	2.28502	3.76e-12	9.46e-11
ENSG00000124207	CSE1L	7115.73	1.03349	3.78e-12	9.51e-11
ENSG00000179476	C14orf28	218.07	-1.0995	3.85e-12	9.68e-11
ENSG00000174099	MSRB3	2094.38	-2.7461	3.89e-12	9.75e-11
ENSG00000133119	RFC3	812.822	1.32483	4e-12	1e-10
ENSG00000141448	GATA6	610.653	-2.66809	4.02e-12	1.01e-10
ENSG00000126778	SIX1	584.356	2.35729	4.04e-12	1.01e-10
ENSG00000158887	MPZ	155.802	-2.23779	4.14e-12	1.03e-10
ENSG00000122035	RASL11A	417.579	-2.32737	4.4e-12	1.1e-10
ENSG00000010292	NCAPD2	5829.85	1.48989	4.5e-12	1.12e-10
ENSG00000139718	SETD1B	2360.1	-1.03794	4.62e-12	1.15e-10
ENSG00000102100	SLC35A2	2482.92	1.20234	4.94e-12	1.22e-10
ENSG00000136895	GARNL3	301.426	-1.855	5.27e-12	1.3e-10
ENSG00000188368	PRR19	126.179	1.70074	5.3e-12	1.31e-10
ENSG00000184357	HIST1H1B	12.0387	3.89224	5.39e-12	1.33e-10
ENSG00000175745	NR2F1	1090.76	-2.26711	5.61e-12	1.38e-10
ENSG00000108381	ASPA	128.796	-3.22739	5.76e-12	1.42e-10
ENSG00000168477	TNXB	1181.46	-3.34634	5.94e-12	1.46e-10
ENSG00000049541	RFC2	2057.13	1.20443	6.02e-12	1.48e-10
ENSG00000175832	ETV4	1522.34	2.87724	6.19e-12	1.52e-10
ENSG00000147799	ARHGAP39	728.738	1.29148	6.44e-12	1.58e-10
ENSG00000137727	ARHGAP20	124.911	-2.7958	6.48e-12	1.59e-10
ENSG00000076706	MCAM	6043.95	-1.87863	6.49e-12	1.59e-10
ENSG00000106399	RPA3	1415.43	1.33767	6.58e-12	1.61e-10
ENSG00000204899	MZT1	1167.78	1.02611	6.66e-12	1.62e-10
ENSG00000112511	PHF1	2676.86	-1.05171	6.79e-12	1.65e-10
ENSG00000123119	NECAB1	171.775	-2.87818	7.07e-12	1.72e-10
ENSG00000185345	PARK2	91.7269	-2.45494	7.19e-12	1.75e-10
ENSG00000172171	TEFM	344.655	0.819854	7.23e-12	1.75e-10
ENSG00000140092	FBLN5	1973.52	-2.47521	7.63e-12	1.85e-10
ENSG00000134030	CTIF	1742.12	-1.32996	8e-12	1.93e-10
ENSG00000162814	SPATA17	119.764	2.36809	8.06e-12	1.95e-10
ENSG00000162300	ZFPL1	456.141	-1.08334	8.08e-12	1.95e-10
ENSG00000128408	RIBC2	148.171	2.15126	8.28e-12	1.99e-10
ENSG00000163380	LMOD3	18.7895	-2.3809	8.37e-12	2.01e-10
ENSG00000169085	C8orf46	37.311	-2.94357	8.35e-12	2.01e-10
ENSG00000087258	GNAO1	391.095	-3.13423	8.5e-12	2.04e-10
ENSG00000243749	TMEM35B	264.771	-1.21167	8.67e-12	2.08e-10
ENSG00000128578	STRIP2	296.944	2.37398	8.97e-12	2.14e-10
ENSG00000115363	EVA1A	299.577	3.44308	9.14e-12	2.18e-10
ENSG00000166912	MTMR10	1005.89	-0.967768	9.15e-12	2.18e-10
ENSG00000152147	GEMIN6	834.114	1.04237	9.52e-12	2.26e-10
ENSG00000170153	RNF150	469.274	-3.02127	9.52e-12	2.26e-10
ENSG00000087274	ADD1	10569.6	-0.763571	9.76e-12	2.32e-10
ENSG00000118655	DCLRE1B	575.571	1.08646	1.01e-11	2.39e-10
ENSG00000111981	ULBP1	46.2385	2.95129	1.02e-11	2.42e-10
ENSG00000157778	PSMG3	2501.61	1.37434	1.02e-11	2.42e-10
ENSG00000115137	DNAJC27	275.298	-1.1476	1.04e-11	2.45e-10
ENSG00000119203	CPSF3	2613.77	0.91108	1.04e-11	2.46e-10
ENSG00000141696	P3H4	1865.15	1.52211	1.04e-11	2.46e-10
ENSG00000128050	PAICS	6688	1.08164	1.05e-11	2.48e-10
ENSG00000139734	DIAPH3	542.075	2.2194	1.07e-11	2.52e-10
ENSG00000162062	C16orf59	431.385	1.9729	1.07e-11	2.52e-10
ENSG00000197409	HIST1H3D	71.5712	2.8367	1.09e-11	2.55e-10
ENSG00000111012	CYP27B1	236.867	2.19763	1.1e-11	2.58e-10
ENSG00000198894	CIPC	1234.71	-1.12038	1.11e-11	2.59e-10
ENSG00000078596	ITM2A	628.391	-2.40176	1.12e-11	2.62e-10
ENSG00000170540	ARL6IP1	11715.4	1.15698	1.13e-11	2.63e-10
ENSG00000163888	CAMK2N2	66.7392	3.313	1.15e-11	2.68e-10
ENSG00000185418	TARSL2	453.555	-1.17209	1.15e-11	2.68e-10
ENSG00000008300	CELSR3	1002.88	2.4382	1.18e-11	2.73e-10
ENSG00000162490	DRAXIN	45.6639	2.55303	1.21e-11	2.81e-10
ENSG00000148516	ZEB1	1453.36	-2.36522	1.22e-11	2.82e-10
ENSG00000144354	CDCA7	1091.32	2.20824	1.23e-11	2.85e-10
ENSG00000131153	GINS2	1046.29	1.93327	1.25e-11	2.88e-10
ENSG00000147166	ITGB1BP2	90.0094	-2.00378	1.25e-11	2.89e-10
ENSG00000106993	CDC37L1	959.944	-1.09026	1.26e-11	2.9e-10
ENSG00000158859	ADAMTS4	2869.66	-2.8831	1.29e-11	2.98e-10
ENSG00000168078	PBK	643.558	2.21219	1.31e-11	3e-10
ENSG00000205426	KRT81	500.323	5.21724	1.33e-11	3.06e-10
ENSG00000134532	SOX5	77.0174	-2.41225	1.35e-11	3.09e-10
ENSG00000132286	TIMM10B	1058.88	-0.773892	1.35e-11	3.09e-10
ENSG00000117569	PTBP2	847.861	-1.20823	1.36e-11	3.1e-10
ENSG00000140534	TICRR	544.451	1.63804	1.4e-11	3.2e-10
ENSG00000100147	CCDC134	172.578	1.18875	1.4e-11	3.2e-10
ENSG00000149596	JPH2	1198.05	-3.15898	1.43e-11	3.25e-10
ENSG00000196747	HIST1H2AI	28.0322	3.20635	1.51e-11	3.43e-10
ENSG00000157782	CABP1	61.7847	-2.12173	1.54e-11	3.5e-10
ENSG00000180340	FZD2	495.97	1.92746	1.59e-11	3.62e-10
ENSG00000137843	PAK6	66.1288	-2.47015	1.61e-11	3.66e-10
ENSG00000138380	CARF	274.14	-1.36543	1.65e-11	3.73e-10
ENSG00000176619	LMNB2	6062.93	1.33033	1.69e-11	3.82e-10
ENSG00000183718	TRIM52	458.995	-1.27919	1.72e-11	3.89e-10
ENSG00000101412	E2F1	1463.97	1.98902	1.91e-11	4.31e-10
ENSG00000128652	HOXD3	27.4244	-2.05783	1.92e-11	4.33e-10
ENSG00000187800	PEAR1	379.287	-1.72081	1.94e-11	4.37e-10
ENSG00000139515	PDX1	44.482	6.37509	1.97e-11	4.43e-10
ENSG00000185883	ATP6V0C	1792.63	-1.04177	1.99e-11	4.47e-10
ENSG00000145247	OCIAD2	3464.07	1.53863	2.07e-11	4.64e-10
ENSG00000213937	CLDN9	216.964	4.24313	2.12e-11	4.74e-10
ENSG00000187824	TMEM220	138.675	-2.08807	2.12e-11	4.74e-10
ENSG00000033122	LRRC7	34.7919	-1.8535	2.14e-11	4.78e-10
ENSG00000163170	BOLA3	840.68	1.10023	2.21e-11	4.93e-10
ENSG00000118705	RPN2	21589.2	1.0345	2.21e-11	4.93e-10
ENSG00000278828	HIST1H3H	282.338	2.61795	2.24e-11	4.99e-10
ENSG00000155886	SLC24A2	44.5295	3.25142	2.29e-11	5.08e-10
ENSG00000268964	ERVV-2	18.3004	6.60753	2.3e-11	5.09e-10
ENSG00000167670	CHAF1A	1883.98	1.16828	2.3e-11	5.1e-10
ENSG00000101189	MRGBP	1552.22	1.0444	2.38e-11	5.27e-10
ENSG00000071242	RPS6KA2	1678.12	-1.70731	2.39e-11	5.28e-10
ENSG00000131462	TUBG1	2851.18	1.07991	2.46e-11	5.43e-10
ENSG00000107130	NCS1	3024.57	-1.78071	2.47e-11	5.44e-10
ENSG00000146963	LUC7L2	2282.72	-0.940615	2.49e-11	5.48e-10
ENSG00000103066	PLA2G15	1692.55	1.23279	2.54e-11	5.59e-10
ENSG00000105438	KDELR1	12241.2	0.892978	2.55e-11	5.61e-10
ENSG00000106018	VIPR2	54.2632	-3.43588	2.56e-11	5.61e-10
ENSG00000135424	ITGA7	1766.2	-2.7318	2.56e-11	5.61e-10
ENSG00000185624	P4HB	52874.6	1.12173	2.65e-11	5.81e-10
ENSG00000140807	NKD1	261.069	-2.51852	2.66e-11	5.81e-10
ENSG00000130307	USHBP1	136.174	-1.83255	2.67e-11	5.83e-10
ENSG00000112208	BAG2	1070.75	-2.1665	2.73e-11	5.95e-10
ENSG00000174740	PABPC5	27.5316	-2.48354	2.92e-11	6.35e-10
ENSG00000011021	CLCN6	795.953	-1.01792	2.95e-11	6.42e-10
ENSG00000122861	PLAU	10252.1	2.61628	2.96e-11	6.42e-10
ENSG00000138162	TACC2	3035.77	-1.57479	2.95e-11	6.42e-10
ENSG00000188486	H2AFX	3662.28	1.44923	2.96e-11	6.42e-10
ENSG00000042088	TDP1	1051.68	0.866207	2.96e-11	6.42e-10
ENSG00000115993	TRAK2	1796.54	-1.09713	2.97e-11	6.43e-10
ENSG00000111325	OGFOD2	103.764	-1.2794	2.99e-11	6.45e-10
ENSG00000135211	TMEM60	748.205	0.959641	3.01e-11	6.49e-10
ENSG00000178966	RMI1	632.002	1.26141	3.04e-11	6.55e-10
ENSG00000110906	KCTD10	3586.74	-0.91398	3.14e-11	6.75e-10
ENSG00000105865	DUS4L	462.096	0.964656	3.15e-11	6.77e-10
ENSG00000015475	BID	2556.49	1.17205	3.19e-11	6.84e-10
ENSG00000163209	SPRR3	9194.72	-4.53637	3.44e-11	7.36e-10
ENSG00000184992	BRI3BP	1420.92	1.4536	3.43e-11	7.36e-10
ENSG00000203724	C1orf53	111.595	1.51643	3.46e-11	7.39e-10
ENSG00000175643	RMI2	1111.9	1.85052	3.46e-11	7.39e-10
ENSG00000087448	KLHL42	1741.95	-1.27409	3.46e-11	7.39e-10
ENSG00000106355	LSM5	1889.29	0.881563	3.47e-11	7.4e-10
ENSG00000244038	DDOST	14415.6	1.02319	3.51e-11	7.48e-10
ENSG00000167470	MIDN	6925.39	-1.08602	3.55e-11	7.54e-10
ENSG00000120729	MYOT	40.4809	-2.50807	3.56e-11	7.56e-10
ENSG00000021762	OSBPL5	1282.65	-1.25049	3.59e-11	7.62e-10
ENSG00000035403	VCL	10934.1	-1.44603	3.62e-11	7.68e-10
ENSG00000110237	ARHGEF17	2119.66	-1.54868	3.67e-11	7.75e-10
ENSG00000105664	COMP	2483.4	3.95951	3.67e-11	7.75e-10
ENSG00000146263	MMS22L	640.999	1.27811	3.77e-11	7.96e-10
ENSG00000152137	HSPB8	4759.06	-2.91085	3.79e-11	7.99e-10
ENSG00000164532	TBX20	60.6683	-4.27736	3.83e-11	8.07e-10
ENSG00000196616	ADH1B	2410.99	-4.813	3.87e-11	8.15e-10
ENSG00000112473	SLC39A7	9736.39	1.07986	3.91e-11	8.21e-10
ENSG00000205363	C15orf59	188.263	-3.01879	3.92e-11	8.23e-10
ENSG00000175792	RUVBL1	3482.05	1.14275	4e-11	8.39e-10
ENSG00000140451	PIF1	402.247	1.49128	4.02e-11	8.41e-10
ENSG00000160408	ST6GALNAC6	2244.84	-1.27634	4.04e-11	8.45e-10
ENSG00000104047	DTWD1	757.954	-0.971258	4.06e-11	8.47e-10
ENSG00000240583	AQP1	5691.43	-1.98301	4.17e-11	8.7e-10
ENSG00000237489	LINC00959	68.4521	-1.74007	4.18e-11	8.7e-10
ENSG00000165244	ZNF367	431.922	1.64492	4.34e-11	9.04e-10
ENSG00000127922	SEM1	7129.06	1.2058	4.44e-11	9.24e-10
ENSG00000250423	KIAA1210	8.26436	-3.37666	4.46e-11	9.25e-10
ENSG00000018408	WWTR1	3360.79	-1.74247	4.5e-11	9.34e-10
ENSG00000266173	STRADA	472.084	-1.30937	4.53e-11	9.39e-10
ENSG00000139219	COL2A1	26.0922	3.81369	4.57e-11	9.45e-10
ENSG00000166348	USP54	1144.47	-1.38962	4.58e-11	9.47e-10
ENSG00000137941	TTLL7	496.586	-2.28317	4.61e-11	9.53e-10
ENSG00000058262	SEC61A1	20635.4	0.800115	4.76e-11	9.81e-10
ENSG00000011332	DPF1	78.1857	2.68297	4.78e-11	9.84e-10
ENSG00000132424	PNISR	3778.14	-1.2757	4.94e-11	1.01e-09
ENSG00000235173	HGH1	2071.78	1.15091	4.94e-11	1.01e-09
ENSG00000205704	LINC00634	15.0687	2.85867	4.93e-11	1.01e-09
ENSG00000240771	ARHGEF25	1090.77	-2.0731	4.95e-11	1.02e-09
ENSG00000090975	PITPNM2	928.066	-1.57855	5.06e-11	1.04e-09
ENSG00000133216	EPHB2	1967.25	2.21353	5.12e-11	1.05e-09
ENSG00000147576	ADHFE1	261.081	-2.43582	5.15e-11	1.05e-09
ENSG00000154736	ADAMTS5	320.989	-2.05038	5.21e-11	1.06e-09
ENSG00000143977	SNRPG	2680.24	1.02034	5.44e-11	1.11e-09
ENSG00000112276	BVES	353.509	-2.77773	5.47e-11	1.11e-09
ENSG00000108691	CCL2	2356.61	-2.98936	5.47e-11	1.11e-09
ENSG00000125835	SNRPB	12635.6	1.17705	5.5e-11	1.12e-09
ENSG00000110171	TRIM3	515.888	-1.15302	5.59e-11	1.13e-09
ENSG00000135596	MICAL1	3197.91	-1.58827	5.66e-11	1.15e-09
ENSG00000123415	SMUG1	1829.94	0.973512	5.8e-11	1.17e-09
ENSG00000185803	SLC52A2	4653.13	1.21925	5.83e-11	1.18e-09
ENSG00000151892	GFRA1	343.54	-3.42073	5.9e-11	1.19e-09
ENSG00000090932	DLL3	39.8696	3.63033	5.98e-11	1.21e-09
ENSG00000103241	FOXF1	1335.43	-2.62266	6.17e-11	1.24e-09
ENSG00000075188	NUP37	1275.01	0.917874	6.46e-11	1.3e-09
ENSG00000261247	GOLGA8T	1.08948	-3.39722	6.55e-11	1.32e-09
ENSG00000126709	IFI6	14726	2.96364	6.59e-11	1.32e-09
ENSG00000167615	LENG8	7841.35	-1.43218	6.71e-11	1.35e-09
ENSG00000137871	ZNF280D	1320.24	-0.988639	6.81e-11	1.37e-09
ENSG00000170464	DNAJC18	348.967	-1.23663	6.96e-11	1.39e-09
ENSG00000137124	ALDH1B1	3258.79	-1.9421	6.96e-11	1.39e-09
ENSG00000103710	RASL12	750.791	-2.43936	7.21e-11	1.44e-09
ENSG00000070193	FGF10	53.3957	-3.84574	7.23e-11	1.44e-09
ENSG00000167759	KLK13	730.333	-5.83267	7.24e-11	1.44e-09
ENSG00000101057	MYBL2	3943.93	2.39741	7.25e-11	1.44e-09
ENSG00000187479	C11orf96	3109.62	-2.76732	7.56e-11	1.5e-09
ENSG00000109881	CCDC34	758.314	1.42747	7.77e-11	1.54e-09
ENSG00000130176	CNN1	12101.9	-3.77834	8.02e-11	1.59e-09
ENSG00000204084	INPP5B	935.775	-0.951081	8.16e-11	1.61e-09
ENSG00000166794	PPIB	12478.7	0.972486	8.15e-11	1.61e-09
ENSG00000077454	LRCH4	770.147	-1.24848	8.18e-11	1.62e-09
ENSG00000111196	MAGOHB	856.114	0.928912	8.24e-11	1.63e-09
ENSG00000120802	TMPO	5050.21	1.07154	8.24e-11	1.63e-09
ENSG00000136240	KDELR2	14432.5	0.936562	8.31e-11	1.64e-09
ENSG00000145979	TBC1D7	924.629	1.11406	8.34e-11	1.64e-09
ENSG00000140538	NTRK3	152.96	-3.69317	8.39e-11	1.65e-09
ENSG00000107779	BMPR1A	1261.54	-0.958669	8.45e-11	1.66e-09
ENSG00000171189	GRIK1	16.1239	-1.68671	8.73e-11	1.71e-09
ENSG00000154721	JAM2	472.429	-2.19716	8.75e-11	1.72e-09
ENSG00000187608	ISG15	7914.97	2.4066	8.84e-11	1.73e-09
ENSG00000174792	C4orf26	43.9313	4.43655	8.98e-11	1.76e-09
ENSG00000161281	COX7A1	445.031	-2.26116	9.05e-11	1.77e-09
ENSG00000158023	WDR66	573.867	3.00653	9.06e-11	1.77e-09
ENSG00000166432	ZMAT1	281.401	-2.41625	9.15e-11	1.78e-09
ENSG00000071205	ARHGAP10	1630.39	-1.54141	9.29e-11	1.81e-09
ENSG00000147804	SLC39A4	2437.19	2.14909	9.37e-11	1.82e-09
ENSG00000187166	H1FNT	2.56509	-2.86717	9.41e-11	1.83e-09
ENSG00000100490	CDKL1	67.3509	-1.7534	9.41e-11	1.83e-09
ENSG00000137094	DNAJB5	879.557	-2.19184	9.55e-11	1.85e-09
ENSG00000064607	SUGP2	2401.53	-1.10207	9.92e-11	1.92e-09
ENSG00000128965	CHAC1	268.318	2.12889	1e-10	1.94e-09
ENSG00000160124	CCDC58	916.474	1.12284	1.02e-10	1.97e-09
ENSG00000181722	ZBTB20	41.1508	-1.37412	1.04e-10	2.01e-09
ENSG00000147509	RGS20	194.575	3.46494	1.06e-10	2.04e-09
ENSG00000079616	KIF22	4069.07	1.46393	1.14e-10	2.19e-09
ENSG00000154175	ABI3BP	1118	-2.81273	1.15e-10	2.22e-09
ENSG00000113971	NPHP3	494.796	-1.23875	1.16e-10	2.23e-09
ENSG00000153310	FAM49B	3647.82	1.06971	1.16e-10	2.23e-09
ENSG00000008441	NFIX	2573.77	-1.6522	1.16e-10	2.23e-09
ENSG00000070808	CAMK2A	70.6952	-3.18551	1.18e-10	2.26e-09
ENSG00000204403	CASP12	10.965	-2.4973	1.18e-10	2.27e-09
ENSG00000166091	CMTM5	11.1265	-3.25806	1.19e-10	2.28e-09
ENSG00000131730	CKMT2	57.9641	-2.32339	1.21e-10	2.3e-09
ENSG00000099901	RANBP1	4852.66	1.19298	1.23e-10	2.34e-09
ENSG00000077616	NAALAD2	59.73	-1.67095	1.24e-10	2.36e-09
ENSG00000131668	BARX1	125.79	4.6123	1.25e-10	2.38e-09
ENSG00000131351	HAUS8	583.474	1.04807	1.28e-10	2.43e-09
ENSG00000153291	SLC25A27	269.915	-2.32853	1.33e-10	2.52e-09
ENSG00000153404	PLEKHG4B	391.289	4.14881	1.35e-10	2.57e-09
ENSG00000221869	CEBPD	5313.03	-1.62935	1.36e-10	2.59e-09
ENSG00000198467	TPM2	18766.6	-2.45278	1.37e-10	2.59e-09
ENSG00000106683	LIMK1	2844.2	1.01801	1.46e-10	2.77e-09
ENSG00000100884	CPNE6	24.4314	-3.76164	1.47e-10	2.78e-09
ENSG00000116194	ANGPTL1	296.519	-3.43866	1.48e-10	2.79e-09
ENSG00000156650	KAT6B	1219.6	-1.16102	1.5e-10	2.82e-09
ENSG00000264343	NOTCH2NL	18.8595	-2.30807	1.52e-10	2.86e-09
ENSG00000110422	HIPK3	3534.44	-1.36386	1.53e-10	2.88e-09
ENSG00000163884	KLF15	370.655	-2.84913	1.62e-10	3.05e-09
ENSG00000122687	MRM2	1822.5	0.82689	1.63e-10	3.06e-09
ENSG00000171791	BCL2	521.245	-1.59739	1.65e-10	3.09e-09
ENSG00000087088	BAX	4068.4	1.00948	1.69e-10	3.16e-09
ENSG00000135835	KIAA1614	213.983	-1.604	1.69e-10	3.17e-09
ENSG00000132591	ERAL1	3181.59	0.834379	1.7e-10	3.18e-09
ENSG00000068383	INPP5A	1539.86	-1.15272	1.72e-10	3.22e-09
ENSG00000183625	CCR3	42.1919	3.05397	1.75e-10	3.27e-09
ENSG00000158373	HIST1H2BD	844.693	1.94738	1.77e-10	3.29e-09
ENSG00000277075	HIST1H2AE	135.628	2.63702	1.77e-10	3.3e-09
ENSG00000173207	CKS1B	1590.8	1.43901	1.78e-10	3.31e-09
ENSG00000143727	ACP1	3799.73	0.751989	1.81e-10	3.36e-09
ENSG00000075826	SEC31B	335.716	-1.84231	1.82e-10	3.38e-09
ENSG00000166143	PPP1R14D	93.0112	4.21398	1.85e-10	3.42e-09
ENSG00000108344	PSMD3	8176.68	0.777325	1.9e-10	3.51e-09
ENSG00000069702	TGFBR3	2874.54	-2.22092	1.91e-10	3.54e-09
ENSG00000144021	CIAO1	3405.69	0.769044	1.91e-10	3.54e-09
ENSG00000171792	RHNO1	1724.12	1.08063	1.92e-10	3.55e-09
ENSG00000130935	NOL11	2793.58	0.683636	1.93e-10	3.56e-09
ENSG00000164087	POC1A	773.881	1.47344	1.94e-10	3.57e-09
ENSG00000206559	ZCWPW2	28.6815	-1.36831	1.94e-10	3.57e-09
ENSG00000178971	CTC1	915.955	-1.08424	1.97e-10	3.62e-09
ENSG00000143321	HDGF	19143.5	0.986415	1.99e-10	3.66e-09
ENSG00000221955	SLC12A8	983.838	1.964	2.03e-10	3.73e-09
ENSG00000107758	PPP3CB	2252.25	-0.916812	2.05e-10	3.76e-09
ENSG00000241399	CD302	191.307	-1.86685	2.05e-10	3.76e-09
ENSG00000156787	TBC1D31	466.49	1.0869	2.06e-10	3.77e-09
ENSG00000161682	FAM171A2	199.845	2.43596	2.09e-10	3.83e-09
ENSG00000103994	ZNF106	2478.51	-1.20501	2.11e-10	3.86e-09
ENSG00000243667	WDR92	116.508	-1.26406	2.13e-10	3.88e-09
ENSG00000196866	HIST1H2AD	32.37	2.71889	2.13e-10	3.88e-09
ENSG00000121440	PDZRN3	1086.8	-2.76989	2.15e-10	3.91e-09
ENSG00000166313	APBB1	852.691	-2.25678	2.17e-10	3.95e-09
ENSG00000008283	CYB561	5421.08	1.19244	2.22e-10	4.04e-09
ENSG00000086598	TMED2	13138	0.748012	2.24e-10	4.06e-09
ENSG00000197702	PARVA	3501.51	-1.3025	2.26e-10	4.11e-09
ENSG00000185046	ANKS1B	40.429	-2.98818	2.28e-10	4.12e-09
ENSG00000147724	FAM135B	13.3343	-3.82912	2.28e-10	4.13e-09
ENSG00000171492	LRRC8D	1460.55	1.13744	2.29e-10	4.15e-09
ENSG00000196376	SLC35F1	32.896	-2.05078	2.34e-10	4.21e-09
ENSG00000165966	PDZRN4	200.366	-3.91666	2.33e-10	4.21e-09
ENSG00000167244	IGF2	87707.2	4.61307	2.38e-10	4.29e-09
ENSG00000002834	LASP1	13771.8	1.10349	2.38e-10	4.29e-09
ENSG00000226887	ERVMER34-1	317.947	2.37105	2.49e-10	4.47e-09
ENSG00000133142	TCEAL4	5498.69	-1.21902	2.49e-10	4.48e-09
ENSG00000115289	PCGF1	849.158	0.874299	2.5e-10	4.49e-09
ENSG00000115241	PPM1G	8560.96	0.854439	2.52e-10	4.51e-09
ENSG00000130695	CEP85	984.037	1.19338	2.53e-10	4.52e-09
ENSG00000163827	LRRC2	72.2762	-3.35918	2.54e-10	4.55e-09
ENSG00000131016	AKAP12	2987.05	-2.38933	2.58e-10	4.61e-09
ENSG00000111481	COPZ1	7518.69	0.644323	2.58e-10	4.62e-09
ENSG00000134291	TMEM106C	3468.3	1.34798	2.61e-10	4.65e-09
ENSG00000166451	CENPN	731.459	1.39739	2.62e-10	4.67e-09
ENSG00000171223	JUNB	20178.4	-1.48647	2.67e-10	4.76e-09
ENSG00000068831	RASGRP2	498.427	-2.5582	2.8e-10	4.98e-09
ENSG00000111727	HCFC2	554.82	-1.06925	2.82e-10	5.01e-09
ENSG00000214300	SPDYE3	300.665	1.07593	2.86e-10	5.07e-09
ENSG00000183150	GPR19	62.7866	2.37861	2.86e-10	5.07e-09
ENSG00000188070	C11orf95	777.845	-1.202	2.96e-10	5.24e-09
ENSG00000182325	FBXL6	1605.77	1.22956	3e-10	5.3e-09
ENSG00000174059	CD34	2611.46	-1.70906	3.03e-10	5.35e-09
ENSG00000106367	AP1S1	3128.34	1.11247	3.1e-10	5.48e-09
ENSG00000047936	ROS1	32.7279	4.92282	3.13e-10	5.53e-09
ENSG00000166845	C18orf54	331.047	1.25668	3.16e-10	5.57e-09
ENSG00000140350	ANP32A	6334.6	0.691081	3.17e-10	5.59e-09
ENSG00000130675	MNX1	80.5156	3.37515	3.19e-10	5.61e-09
ENSG00000179796	LRRC3B	23.3521	-4.8571	3.2e-10	5.63e-09
ENSG00000172915	NBEA	435.07	-2.69317	3.28e-10	5.76e-09
ENSG00000100583	SAMD15	53.3296	1.71017	3.29e-10	5.78e-09
ENSG00000152455	SUV39H2	571.171	0.977475	3.33e-10	5.84e-09
ENSG00000143171	RXRG	17.3594	-3.33446	3.34e-10	5.84e-09
ENSG00000036672	USP2	180.002	-2.40588	3.34e-10	5.85e-09
ENSG00000103495	MAZ	2625.09	1.0862	3.35e-10	5.85e-09
ENSG00000267855	NDUFA7	199.568	-1.37757	3.35e-10	5.85e-09
ENSG00000172757	CFL1	52982.6	0.949651	3.36e-10	5.85e-09
ENSG00000165030	NFIL3	2043.17	-1.7253	3.4e-10	5.92e-09
ENSG00000188612	SUMO2	8472.41	0.747604	3.4e-10	5.92e-09
ENSG00000151320	AKAP6	329.748	-2.66993	3.41e-10	5.93e-09
ENSG00000100968	NFATC4	1794.1	-1.89275	3.41e-10	5.93e-09
ENSG00000172159	FRMD3	247.902	-2.21466	3.46e-10	6.01e-09
ENSG00000164330	EBF1	449.083	-2.33045	3.48e-10	6.03e-09
ENSG00000144445	KANSL1L	503.686	-1.17729	3.55e-10	6.14e-09
ENSG00000183798	EMILIN3	58.2026	-2.89102	3.57e-10	6.18e-09
ENSG00000127481	UBR4	7719.29	-1.07521	3.62e-10	6.25e-09
ENSG00000136546	SCN7A	132.905	-3.90399	3.62e-10	6.25e-09
ENSG00000143549	TPM3	17152.6	0.874336	3.65e-10	6.3e-09
ENSG00000280789	PAGR1	533.457	-1.37837	3.65e-10	6.3e-09
ENSG00000020577	SAMD4A	1104.41	-2.16455	3.71e-10	6.4e-09
ENSG00000167550	RHEBL1	103.466	1.74776	3.75e-10	6.45e-09
ENSG00000095587	TLL2	78.1992	2.77532	3.92e-10	6.74e-09
ENSG00000179921	GPBAR1	95.0275	-2.18056	3.93e-10	6.75e-09
ENSG00000213949	ITGA1	2561.23	-1.73587	3.95e-10	6.76e-09
ENSG00000107864	CPEB3	231.226	-1.23318	3.94e-10	6.76e-09
ENSG00000196497	IPO4	467.226	-1.34732	3.96e-10	6.78e-09
ENSG00000164694	FNDC1	991.645	3.49582	4.08e-10	6.97e-09
ENSG00000004776	HSPB6	2461.38	-3.57778	4.14e-10	7.08e-09
ENSG00000189052	CGB5	44.5227	7.03571	4.15e-10	7.09e-09
ENSG00000115233	PSMD14	3366.85	0.887908	4.18e-10	7.14e-09
ENSG00000163590	PPM1L	1409.96	-1.91795	4.19e-10	7.14e-09
ENSG00000139726	DENR	3899.55	0.615512	4.24e-10	7.21e-09
ENSG00000169418	NPR1	589.551	-2.33827	4.26e-10	7.25e-09
ENSG00000106034	CPED1	589.791	-2.62799	4.27e-10	7.25e-09
ENSG00000125571	IL37	6.39718	4.36974	4.27e-10	7.25e-09
ENSG00000114487	MORC1	1.39614	-4.36025	4.28e-10	7.26e-09
ENSG00000132561	MATN2	2873.38	-2.38272	4.29e-10	7.26e-09
ENSG00000125648	SLC25A23	2133.63	-1.79436	4.3e-10	7.27e-09
ENSG00000095970	TREM2	375.473	2.21705	4.35e-10	7.35e-09
ENSG00000126214	KLC1	2293.36	-0.998553	4.39e-10	7.41e-09
ENSG00000115507	OTX1	216.791	2.31681	4.43e-10	7.48e-09
ENSG00000114686	MRPL3	4317.44	0.733566	4.6e-10	7.75e-09
ENSG00000100312	ACR	6.91819	-2.26251	4.65e-10	7.83e-09
ENSG00000170275	CRTAP	8017.01	-1.01234	4.8e-10	8.08e-09
ENSG00000162852	CNST	1148.32	-0.783668	4.85e-10	8.16e-09
ENSG00000160401	CFAP157	79.711	1.32623	4.87e-10	8.18e-09
ENSG00000167978	SRRM2	24352.8	-1.04954	4.87e-10	8.18e-09
ENSG00000164056	SPRY1	2148.02	-1.84174	4.95e-10	8.3e-09
ENSG00000100749	VRK1	1039.23	1.09304	5.01e-10	8.39e-09
ENSG00000160209	PDXK	8769.73	1.11762	5.13e-10	8.58e-09
ENSG00000064199	SPA17	291.417	1.23839	5.14e-10	8.6e-09
ENSG00000114554	PLXNA1	6662.54	1.24514	5.16e-10	8.61e-09
ENSG00000241697	TMEFF1	12.9581	-4.50629	5.16e-10	8.61e-09
ENSG00000184014	DENND5A	2352.84	-1.18449	5.35e-10	8.93e-09
ENSG00000109686	SH3D19	2455.35	-1.17859	5.36e-10	8.94e-09
ENSG00000253250	C8orf88	82.1187	-2.79182	5.44e-10	9.06e-09
ENSG00000013306	SLC25A39	9416.46	0.950278	5.45e-10	9.06e-09
ENSG00000008311	AASS	402.774	-2.04787	5.47e-10	9.08e-09
ENSG00000077684	JADE1	1308.82	-1.38312	5.51e-10	9.15e-09
ENSG00000198626	RYR2	171.7	-2.64995	5.61e-10	9.31e-09
ENSG00000143436	MRPL9	2200.63	0.848113	5.74e-10	9.52e-09
ENSG00000138794	CASP6	1127.47	1.11389	5.86e-10	9.69e-09
ENSG00000132330	SCLY	171.49	-1.28491	5.87e-10	9.7e-09
ENSG00000046889	PREX2	277.656	-2.03073	5.87e-10	9.7e-09
ENSG00000107186	MPDZ	964.333	-1.68746	5.89e-10	9.72e-09
ENSG00000168393	DTYMK	1750.39	1.16503	5.94e-10	9.79e-09
ENSG00000184005	ST6GALNAC3	91.3468	-1.86466	6.17e-10	1.02e-08
ENSG00000141294	LRRC46	69.8588	1.44443	6.24e-10	1.03e-08
ENSG00000127463	EMC1	3692.15	0.819841	6.38e-10	1.05e-08
ENSG00000101294	HM13	10271.7	0.891258	6.41e-10	1.05e-08
ENSG00000179750	APOBEC3B	844.836	2.58769	6.62e-10	1.09e-08
ENSG00000228049	POLR2J2	1.87428	-5.01661	6.64e-10	1.09e-08
ENSG00000196169	KIF19	58.6878	-2.73018	6.65e-10	1.09e-08
ENSG00000170500	LONRF2	318.596	-3.66963	6.67e-10	1.09e-08
ENSG00000239697	TNFSF12	973.082	-1.54879	6.69e-10	1.09e-08
ENSG00000148795	CYP17A1	13.5691	-2.64624	6.7e-10	1.09e-08
ENSG00000132436	FIGNL1	696.257	1.14517	6.71e-10	1.1e-08
ENSG00000090447	TFAP4	906.223	1.06611	6.75e-10	1.1e-08
ENSG00000143179	UCK2	2253.91	1.2538	6.76e-10	1.1e-08
ENSG00000100196	KDELR3	1237.91	1.98229	6.86e-10	1.12e-08
ENSG00000128564	VGF	80.4992	2.79399	7.01e-10	1.14e-08
ENSG00000126351	THRA	1674.85	-1.47499	7.16e-10	1.16e-08
ENSG00000115274	INO80B	325.265	-1.40444	7.23e-10	1.17e-08
ENSG00000173442	EHBP1L1	6386.58	-1.05614	7.3e-10	1.18e-08
ENSG00000075131	TIPIN	360.434	0.986308	7.32e-10	1.19e-08
ENSG00000206562	METTL6	504.74	0.664181	7.37e-10	1.19e-08
ENSG00000138039	LHCGR	4.06219	-4.14293	7.4e-10	1.2e-08
ENSG00000122783	C7orf49	1407.69	0.912221	7.4e-10	1.2e-08
ENSG00000086300	SNX10	700.476	1.72243	7.44e-10	1.2e-08
ENSG00000088543	C3orf18	230.361	-1.60927	7.46e-10	1.2e-08
ENSG00000132763	MMACHC	516.315	0.869756	7.59e-10	1.22e-08
ENSG00000164949	GEM	1336.31	-2.59006	7.68e-10	1.24e-08
ENSG00000172554	SNTG2	13.0846	-3.17783	7.73e-10	1.24e-08
ENSG00000150753	CCT5	12389	1.20659	7.91e-10	1.27e-08
ENSG00000137726	FXYD6	1343.86	-2.77124	7.94e-10	1.28e-08
ENSG00000088305	DNMT3B	748.585	1.93406	7.95e-10	1.28e-08
ENSG00000115239	ASB3	189.444	-0.928707	8.05e-10	1.29e-08
ENSG00000048740	CELF2	1039.89	-2.24113	8.07e-10	1.29e-08
ENSG00000133895	MEN1	2612.18	0.85412	8.13e-10	1.3e-08
ENSG00000174021	GNG5	5156.65	0.820497	8.42e-10	1.35e-08
ENSG00000183807	FAM162B	64.8066	-2.00128	8.48e-10	1.35e-08
ENSG00000116117	PARD3B	467.227	-2.06878	8.78e-10	1.4e-08
ENSG00000118689	FOXO3	2382.66	-1.19515	8.79e-10	1.4e-08
ENSG00000186399	GOLGA8R	11.1507	-2.35454	8.8e-10	1.4e-08
ENSG00000113569	NUP155	2272.06	1.01554	8.9e-10	1.42e-08
ENSG00000185920	PTCH1	767.117	-1.72041	8.91e-10	1.42e-08
ENSG00000101146	RAE1	2291.23	0.793617	9.02e-10	1.43e-08
ENSG00000159596	TMEM69	1742.22	0.800634	9.06e-10	1.44e-08
ENSG00000067955	CBFB	3057.06	0.771988	9.07e-10	1.44e-08
ENSG00000118729	CASQ2	669.736	-3.99647	9.42e-10	1.49e-08
ENSG00000083782	EPYC	34.4627	5.04141	9.5e-10	1.5e-08
ENSG00000182168	UNC5C	195.993	-1.9677	9.54e-10	1.51e-08
ENSG00000131711	MAP1B	3199.29	-2.5045	9.56e-10	1.51e-08
ENSG00000107771	CCSER2	1783.94	-0.979393	9.57e-10	1.51e-08
ENSG00000130208	APOC1	1484.37	2.21499	9.68e-10	1.53e-08
ENSG00000168303	MPLKIP	1452.6	0.786363	9.73e-10	1.53e-08
ENSG00000156030	ELMSAN1	1941.43	-1.30525	9.85e-10	1.55e-08
ENSG00000266714	MYO15B	1679.6	-1.97127	9.9e-10	1.56e-08
ENSG00000166780	C16orf45	836.779	-1.99227	9.96e-10	1.57e-08
ENSG00000243716	NPIPB5	212.164	-2.55841	1.02e-09	1.6e-08
ENSG00000108823	SGCA	359.998	-3.26627	1.02e-09	1.6e-08
ENSG00000053254	FOXN3	2771.64	-1.20987	1.03e-09	1.61e-08
ENSG00000101464	PIGU	2270.3	1.10261	1.07e-09	1.67e-08
ENSG00000172399	MYOZ2	5.79661	-2.92693	1.08e-09	1.69e-08
ENSG00000106484	MEST	3199.4	2.50693	1.09e-09	1.7e-08
ENSG00000139343	SNRPF	3471.04	1.26867	1.11e-09	1.74e-08
ENSG00000162413	KLHL21	2900.22	-1.26045	1.12e-09	1.75e-08
ENSG00000175764	TTLL11	164.482	-1.15983	1.13e-09	1.77e-08
ENSG00000133107	TRPC4	60.9883	-2.04366	1.14e-09	1.77e-08
ENSG00000130988	RGN	103.818	-2.88295	1.14e-09	1.78e-08
ENSG00000078098	FAP	809.144	2.69757	1.15e-09	1.78e-08
ENSG00000137168	PPIL1	1857.24	0.98606	1.16e-09	1.8e-08
ENSG00000120254	MTHFD1L	1682.31	1.39757	1.19e-09	1.85e-08
ENSG00000115252	PDE1A	284.605	-2.47661	1.19e-09	1.85e-08
ENSG00000153721	CNKSR3	730.938	-1.76064	1.21e-09	1.88e-08
ENSG00000198844	ARHGEF15	559.912	-1.88208	1.21e-09	1.88e-08
ENSG00000259330	INAFM2	601.029	-1.21811	1.25e-09	1.93e-08
ENSG00000143028	SYPL2	84.8701	-2.59029	1.25e-09	1.94e-08
ENSG00000197283	SYNGAP1	860.476	-1.15994	1.27e-09	1.97e-08
ENSG00000100372	SLC25A17	1216.17	0.66428	1.29e-09	1.99e-08
ENSG00000163467	TSACC	28.131	1.67171	1.3e-09	2e-08
ENSG00000048342	CC2D2A	560.433	-1.29412	1.31e-09	2.02e-08
ENSG00000255587	RAB44	28.7765	-2.33601	1.33e-09	2.05e-08
ENSG00000106105	GARS	6373.03	0.911489	1.38e-09	2.12e-08
ENSG00000101280	ANGPT4	29.9253	-2.57222	1.39e-09	2.14e-08
ENSG00000204116	CHIC1	475.623	-1.01779	1.39e-09	2.14e-08
ENSG00000128573	FOXP2	312.003	-2.59107	1.4e-09	2.15e-08
ENSG00000102898	NUTF2	6317.2	0.951059	1.41e-09	2.17e-08
ENSG00000088970	KIZ	1136.26	-1.30368	1.42e-09	2.18e-08
ENSG00000166402	TUB	390.952	-2.45572	1.49e-09	2.29e-08
ENSG00000166341	DCHS1	1218.22	-1.99316	1.5e-09	2.3e-08
ENSG00000141338	ABCA8	497.191	-3.22009	1.51e-09	2.31e-08
ENSG00000040487	PQLC2	1067.25	0.999631	1.52e-09	2.33e-08
ENSG00000147614	ATP6V0D2	25.2822	3.00331	1.53e-09	2.33e-08
ENSG00000152217	SETBP1	641.003	-2.09919	1.57e-09	2.39e-08
ENSG00000204406	MBD5	648.358	-0.989092	1.58e-09	2.4e-08
ENSG00000118518	RNF146	1182.54	-0.711956	1.6e-09	2.43e-08
ENSG00000158560	DYNC1I1	437.168	-2.55609	1.63e-09	2.47e-08
ENSG00000004487	KDM1A	6909.42	1.04004	1.69e-09	2.56e-08
ENSG00000184113	CLDN5	1331.01	-2.55691	1.69e-09	2.56e-08
ENSG00000163661	PTX3	478.209	-3.54682	1.71e-09	2.6e-08
ENSG00000083444	PLOD1	9038.65	1.21013	1.74e-09	2.63e-08
ENSG00000157823	AP3S2	956.071	-0.831066	1.74e-09	2.63e-08
ENSG00000127564	PKMYT1	1160.43	1.98008	1.74e-09	2.64e-08
ENSG00000005249	PRKAR2B	687.592	-2.02944	1.77e-09	2.67e-08
ENSG00000100890	KIAA0391	267.785	-1.06566	1.77e-09	2.67e-08
ENSG00000178878	APOLD1	1899.72	-1.95721	1.77e-09	2.67e-08
ENSG00000164362	TERT	107.338	3.12006	1.79e-09	2.7e-08
ENSG00000239857	GET4	254.12	1.11037	1.79e-09	2.7e-08
ENSG00000163638	ADAMTS9	1032.37	-2.37867	1.81e-09	2.72e-08
ENSG00000144857	BOC	888.099	-2.57097	1.83e-09	2.75e-08
ENSG00000125450	NUP85	2874.06	0.726164	1.85e-09	2.77e-08
ENSG00000112118	MCM3	6935.65	0.965157	1.85e-09	2.78e-08
ENSG00000112214	FHL5	76.4866	-2.48673	1.87e-09	2.8e-08
ENSG00000079462	PAFAH1B3	3047.8	1.71752	1.88e-09	2.82e-08
ENSG00000107104	KANK1	3391.58	-1.49479	1.9e-09	2.85e-08
ENSG00000168395	ING5	1021.7	-0.920412	1.91e-09	2.86e-08
ENSG00000166598	HSP90B1	41221	0.873634	1.92e-09	2.87e-08
ENSG00000122085	MTERF4	909.028	-0.719823	1.92e-09	2.87e-08
ENSG00000169683	LRRC45	1977.21	1.26517	1.95e-09	2.91e-08
ENSG00000105467	SYNGR4	9.80067	3.04123	2e-09	2.98e-08
ENSG00000108829	LRRC59	8614.83	0.989459	2.01e-09	2.99e-08
ENSG00000129682	FGF13	102.989	-2.04892	2.03e-09	3.02e-08
ENSG00000222038	POTEJ	1.87938	-2.23931	2.04e-09	3.03e-08
ENSG00000000460	C1orf112	625.601	1.51144	2.07e-09	3.08e-08
ENSG00000151790	TDO2	274.202	2.39124	2.08e-09	3.09e-08
ENSG00000089597	GANAB	19551.6	0.665034	2.08e-09	3.09e-08
ENSG00000068781	STON1-GTF2A1L	9.04382	-3.1871	2.09e-09	3.1e-08
ENSG00000154764	WNT7A	477.89	3.82405	2.09e-09	3.1e-08
ENSG00000204220	PFDN6	2296.56	1.09073	2.1e-09	3.1e-08
ENSG00000150510	FAM124A	175.463	-2.18798	2.11e-09	3.12e-08
ENSG00000172954	LCLAT1	1005.92	0.957406	2.12e-09	3.13e-08
ENSG00000134853	PDGFRA	2276.88	-2.37664	2.13e-09	3.14e-08
ENSG00000035141	FAM136A	2516.91	0.868217	2.13e-09	3.14e-08
ENSG00000138685	FGF2	425.514	-2.57125	2.16e-09	3.19e-08
ENSG00000137103	TMEM8B	980.511	-1.20075	2.17e-09	3.2e-08
ENSG00000205038	PKHD1L1	28.0574	-3.14666	2.19e-09	3.22e-08
ENSG00000117122	MFAP2	2339.52	2.23288	2.21e-09	3.24e-08
ENSG00000146122	DAAM2	427.286	-1.97901	2.22e-09	3.26e-08
ENSG00000160993	ALKBH4	679.747	0.835169	2.23e-09	3.28e-08
ENSG00000152784	PRDM8	303.786	-2.26177	2.24e-09	3.28e-08
ENSG00000162733	DDR2	1614.66	-2.23951	2.26e-09	3.31e-08
ENSG00000163297	ANTXR2	3101.52	-1.95237	2.26e-09	3.31e-08
ENSG00000132010	ZNF20	43.8513	-1.43103	2.26e-09	3.31e-08
ENSG00000162772	ATF3	5317.8	-2.35226	2.27e-09	3.32e-08
ENSG00000168275	COA6	1273.32	1.11939	2.28e-09	3.33e-08
ENSG00000182575	NXPH3	258.314	-2.39893	2.32e-09	3.38e-08
ENSG00000125872	LRRN4	18.1482	3.65398	2.34e-09	3.4e-08
ENSG00000144891	AGTR1	171.734	-3.39669	2.34e-09	3.41e-08
ENSG00000213079	SCAF8	1517.79	-0.775526	2.34e-09	3.41e-08
ENSG00000157570	TSPAN18	949.988	-2.11651	2.34e-09	3.41e-08
ENSG00000163050	COQ8A	2534.89	-1.30406	2.36e-09	3.43e-08
ENSG00000161638	ITGA5	12791.7	-2.34056	2.36e-09	3.43e-08
ENSG00000161835	GRASP	609.719	-1.85144	2.38e-09	3.45e-08
ENSG00000158301	GPRASP2	388.48	-1.287	2.42e-09	3.5e-08
ENSG00000188906	LRRK2	311.249	-2.16477	2.43e-09	3.52e-08
ENSG00000164466	SFXN1	2333.15	0.868766	2.45e-09	3.54e-08
ENSG00000151503	NCAPD3	1558.25	0.956947	2.5e-09	3.61e-08
ENSG00000163882	POLR2H	3107.26	0.834428	2.51e-09	3.63e-08
ENSG00000106268	NUDT1	1340.37	1.27076	2.52e-09	3.64e-08
ENSG00000186994	KANK3	262.213	-1.63161	2.54e-09	3.67e-08
ENSG00000113391	FAM172A	794.194	-0.985382	2.57e-09	3.7e-08
ENSG00000141639	MAPK4	141.501	-3.54008	2.57e-09	3.7e-08
ENSG00000055118	KCNH2	454.463	-2.86525	2.57e-09	3.7e-08
ENSG00000169684	CHRNA5	216.422	1.49797	2.59e-09	3.72e-08
ENSG00000175294	CATSPER1	104.953	2.70098	2.59e-09	3.72e-08
ENSG00000243364	EFNA4	829.394	1.31252	2.62e-09	3.77e-08
ENSG00000164411	GJB7	112.81	3.10711	2.63e-09	3.77e-08
ENSG00000104960	PTOV1	7286.11	0.953416	2.63e-09	3.77e-08
ENSG00000164764	SBSPON	716.136	-2.72243	2.64e-09	3.77e-08
ENSG00000213024	NUP62	4465.93	0.701502	2.65e-09	3.79e-08
ENSG00000082293	COL19A1	89.6953	-3.98013	2.66e-09	3.81e-08
ENSG00000161036	LRWD1	1285.32	0.860974	2.69e-09	3.85e-08
ENSG00000185640	KRT79	61.2684	4.10005	2.71e-09	3.86e-08
ENSG00000142655	PEX14	1745.91	-0.90418	2.71e-09	3.87e-08
ENSG00000198176	TFDP1	4993.58	0.988559	2.72e-09	3.87e-08
ENSG00000277494	GPIHBP1	177.091	-2.9543	2.8e-09	3.99e-08
ENSG00000169241	SLC50A1	3460.31	1.20385	2.81e-09	4e-08
ENSG00000197903	HIST1H2BK	1079.05	1.86251	2.81e-09	4e-08
ENSG00000076248	UNG	3004.15	1.03547	2.93e-09	4.17e-08
ENSG00000106638	TBL2	2386.96	0.740915	2.97e-09	4.21e-08
ENSG00000196911	KPNA5	390.11	-1.03746	2.97e-09	4.22e-08
ENSG00000168734	PKIG	2356.19	-1.60951	3.01e-09	4.26e-08
ENSG00000213030	CGB8	20.1224	6.55739	3.03e-09	4.3e-08
ENSG00000166268	MYRFL	22.9208	3.18549	3.05e-09	4.32e-08
ENSG00000145354	CISD2	1429.59	0.824562	3.07e-09	4.33e-08
ENSG00000140090	SLC24A4	22.3514	-1.93556	3.07e-09	4.33e-08
ENSG00000129244	ATP1B2	115.192	-2.17262	3.07e-09	4.33e-08
ENSG00000088854	C20orf194	1368.72	-1.17705	3.1e-09	4.37e-08
ENSG00000116667	C1orf21	3013.13	-1.32501	3.12e-09	4.4e-08
ENSG00000139629	GALNT6	1427.99	2.07053	3.14e-09	4.42e-08
ENSG00000159899	NPR2	427.73	-1.75006	3.18e-09	4.47e-08
ENSG00000188710	QRFP	34.252	-1.69602	3.22e-09	4.53e-08
ENSG00000161653	NAGS	179.448	1.7321	3.25e-09	4.56e-08
ENSG00000178409	BEND3	343.241	1.17491	3.27e-09	4.6e-08
ENSG00000156508	EEF1A1	169463	-0.956241	3.28e-09	4.6e-08
ENSG00000157593	SLC35B2	3469.73	0.892171	3.3e-09	4.63e-08
ENSG00000187837	HIST1H1C	3051.41	2.05318	3.32e-09	4.66e-08
ENSG00000187068	C3orf70	346.356	-2.12496	3.42e-09	4.79e-08
ENSG00000164107	HAND2	338.993	-3.02258	3.43e-09	4.8e-08
ENSG00000163017	ACTG2	25755.5	-3.42458	3.44e-09	4.8e-08
ENSG00000131473	ACLY	7861.18	0.858168	3.44e-09	4.8e-08
ENSG00000277531	LLNLF-187D8.1	2.07233	-4.33564	3.44e-09	4.8e-08
ENSG00000131470	PSMC3IP	267.164	1.10915	3.47e-09	4.83e-08
ENSG00000120539	MASTL	951.783	1.02736	3.51e-09	4.89e-08
ENSG00000158042	MRPL17	2901.47	0.955098	3.57e-09	4.97e-08
ENSG00000163788	SNRK	1529.84	-0.974395	3.61e-09	5.02e-08
ENSG00000187801	ZFP69B	99.7768	1.23701	3.65e-09	5.07e-08
ENSG00000197561	ELANE	14.76	-3.47574	3.69e-09	5.12e-08
ENSG00000184524	CEND1	22.9565	-2.07278	3.71e-09	5.14e-08
ENSG00000151623	NR3C2	347.374	-2.67043	3.71e-09	5.15e-08
ENSG00000115008	IL1A	1310.15	3.29004	3.74e-09	5.18e-08
ENSG00000126947	ARMCX1	467.321	-1.88168	3.78e-09	5.24e-08
ENSG00000162961	DPY30	1975.9	0.78807	3.81e-09	5.27e-08
ENSG00000162704	ARPC5	9733.44	0.69989	3.93e-09	5.43e-08
ENSG00000274209	ANTXRL	3.09723	-3.05787	3.93e-09	5.43e-08
ENSG00000146842	TMEM209	1141.81	0.786412	3.95e-09	5.45e-08
ENSG00000100014	SPECC1L	1589.09	-0.911027	3.95e-09	5.45e-08
ENSG00000076003	MCM6	2940.2	1.08367	3.96e-09	5.46e-08
ENSG00000145040	UCN2	168.621	2.55486	3.97e-09	5.47e-08
ENSG00000143621	ILF2	9778.59	0.816576	4e-09	5.51e-08
ENSG00000162385	MAGOH	1854.31	0.837837	4.01e-09	5.52e-08
ENSG00000173894	CBX2	1134.25	2.13654	4.03e-09	5.54e-08
ENSG00000182004	SNRPE	2793.01	0.795132	4.04e-09	5.54e-08
ENSG00000143870	PDIA6	9987.43	1.10243	4.08e-09	5.6e-08
ENSG00000123374	CDK2	2684.52	1.11508	4.1e-09	5.62e-08
ENSG00000196159	FAT4	384.1	-2.15141	4.11e-09	5.63e-08
ENSG00000170776	AKAP13	4965.75	-1.12242	4.11e-09	5.63e-08
ENSG00000205581	HMGN1	7999.44	0.744319	4.14e-09	5.66e-08
ENSG00000121073	SLC35B1	2659	0.959927	4.19e-09	5.72e-08
ENSG00000033800	PIAS1	1524.41	-0.936429	4.25e-09	5.8e-08
ENSG00000204941	PSG5	34.3157	5.57434	4.26e-09	5.81e-08
ENSG00000128881	TTBK2	628.928	-0.958687	4.32e-09	5.89e-08
ENSG00000213928	IRF9	514.601	-1.68488	4.36e-09	5.94e-08
ENSG00000266524	GDF10	21.2377	-3.4867	4.39e-09	5.98e-08
ENSG00000108861	DUSP3	3650.67	-1.04414	4.46e-09	6.06e-08
ENSG00000125503	PPP1R12C	5030.01	-1.06821	4.51e-09	6.12e-08
ENSG00000173641	HSPB7	1204.26	-3.36401	4.53e-09	6.16e-08
ENSG00000163873	GRIK3	42.9185	-3.03852	4.58e-09	6.22e-08
ENSG00000136522	MRPL47	2035.29	0.876267	4.69e-09	6.35e-08
ENSG00000115275	MOGS	4752.59	0.858068	4.69e-09	6.36e-08
ENSG00000273703	HIST1H2BM	3.68995	4.48373	4.73e-09	6.41e-08
ENSG00000165501	LRR1	536.711	1.03771	4.8e-09	6.49e-08
ENSG00000172893	DHCR7	3378.07	1.52281	4.92e-09	6.65e-08
ENSG00000186283	TOR3A	3169.74	0.863914	4.97e-09	6.72e-08
ENSG00000106992	AK1	420.841	-1.58275	4.98e-09	6.72e-08
ENSG00000103855	CD276	5330.86	1.04524	5.1e-09	6.89e-08
ENSG00000124562	SNRPC	3894.2	0.885833	5.12e-09	6.91e-08
ENSG00000159388	BTG2	15639.7	-1.90964	5.19e-09	6.99e-08
ENSG00000185298	CCDC137	2489.92	0.97842	5.24e-09	7.05e-08
ENSG00000123136	DDX39A	4651.67	0.989264	5.34e-09	7.18e-08
ENSG00000130175	PRKCSH	17775.9	0.740356	5.43e-09	7.29e-08
ENSG00000177363	LRRN4CL	213.56	-2.30341	5.45e-09	7.32e-08
ENSG00000165943	MOAP1	1152.46	-0.928395	5.47e-09	7.34e-08
ENSG00000189292	ALKAL2	23.7464	-2.21071	5.63e-09	7.55e-08
ENSG00000160714	UBE2Q1	4390.99	0.576728	5.67e-09	7.59e-08
ENSG00000213999	MEF2B	56.7932	-2.32832	5.68e-09	7.6e-08
ENSG00000010295	IFFO1	524.356	-1.72812	5.75e-09	7.69e-08
ENSG00000169760	NLGN1	71.5877	-2.8223	5.8e-09	7.74e-08
ENSG00000101198	NKAIN4	28.9289	2.97975	5.79e-09	7.74e-08
ENSG00000278677	HIST1H2AM	13.458	2.50815	5.84e-09	7.79e-08
ENSG00000277157	HIST1H4D	9.21571	2.87357	5.87e-09	7.83e-08
ENSG00000127774	EMC6	177.1	-1.25515	5.88e-09	7.84e-08
ENSG00000167461	RAB8A	1786.95	0.613027	5.9e-09	7.85e-08
ENSG00000162620	LRRIQ3	41.7587	1.63976	5.98e-09	7.96e-08
ENSG00000118495	PLAGL1	947.317	-2.10509	6.03e-09	8.02e-08
ENSG00000128059	PPAT	801.162	0.98856	6.13e-09	8.15e-08
ENSG00000164093	PITX2	473.936	-2.32411	6.16e-09	8.19e-08
ENSG00000187720	THSD4	1492	-1.90883	6.21e-09	8.24e-08
ENSG00000113594	LIFR	1149.38	-2.38905	6.29e-09	8.34e-08
ENSG00000163781	TOPBP1	2282.88	0.883923	6.35e-09	8.41e-08
ENSG00000185798	WDR53	527.689	0.855501	6.42e-09	8.5e-08
ENSG00000136878	USP20	1845.86	-0.776423	6.44e-09	8.52e-08
ENSG00000137070	IL11RA	535.105	-1.66723	6.5e-09	8.6e-08
ENSG00000181418	DDN	30.0571	2.49677	6.51e-09	8.6e-08
ENSG00000131409	LRRC4B	109.196	-2.03813	6.52e-09	8.61e-08
ENSG00000124279	FASTKD3	437.487	0.931479	6.53e-09	8.62e-08
ENSG00000168569	TMEM223	1060.96	1.0166	6.58e-09	8.68e-08
ENSG00000165757	KIAA1462	2044.95	-1.99726	6.64e-09	8.75e-08
ENSG00000112186	CAP2	513.274	-1.89615	6.7e-09	8.82e-08
ENSG00000162630	B3GALT2	28.9987	-2.8303	6.77e-09	8.91e-08
ENSG00000010322	NISCH	4867.61	-1.05913	6.88e-09	9.04e-08
ENSG00000174871	CNIH2	86.8483	1.9054	6.9e-09	9.06e-08
ENSG00000092470	WDR76	636.901	1.29819	6.96e-09	9.13e-08
ENSG00000050030	KIAA2022	24.4968	-2.83826	6.99e-09	9.17e-08
ENSG00000050555	LAMC3	1051.42	-2.1287	7.01e-09	9.19e-08
ENSG00000133019	CHRM3	431.628	-2.94297	7.14e-09	9.35e-08
ENSG00000177103	DSCAML1	42.9128	-3.17486	7.22e-09	9.45e-08
ENSG00000281406	BLACAT1	86.5107	3.18512	7.26e-09	9.49e-08
ENSG00000135622	SEMA4F	698.455	1.27649	7.27e-09	9.5e-08
ENSG00000189184	PCDH18	485.56	-1.76377	7.31e-09	9.54e-08
ENSG00000169203	NPIPB12	15.1409	-2.6277	7.31e-09	9.54e-08
ENSG00000183207	RUVBL2	5390.89	0.89049	7.43e-09	9.69e-08
ENSG00000010319	SEMA3G	501.63	-1.77689	7.46e-09	9.72e-08
ENSG00000173391	OLR1	838.632	3.10017	7.49e-09	9.75e-08
ENSG00000122133	PAEP	14.2202	5.48389	7.51e-09	9.77e-08
ENSG00000103657	HERC1	2174.11	-0.964227	7.58e-09	9.85e-08
ENSG00000088356	PDRG1	1409.58	0.995838	7.58e-09	9.85e-08
ENSG00000114859	CLCN2	509.613	1.12845	7.59e-09	9.86e-08
ENSG00000240204	SMKR1	62.9809	2.5269	7.7e-09	9.98e-08
ENSG00000155011	DKK2	112.028	2.41949	7.73e-09	1e-07
ENSG00000130487	KLHDC7B	4418.41	3.5831	7.72e-09	1e-07
ENSG00000116161	CACYBP	3935.51	0.860243	7.78e-09	1.01e-07
ENSG00000133063	CHIT1	288.603	3.56578	7.94e-09	1.03e-07
ENSG00000137075	RNF38	1558.74	-0.887234	8.02e-09	1.04e-07
ENSG00000126950	TMEM35A	152.521	-3.14484	8.03e-09	1.04e-07
ENSG00000179981	TSHZ1	996.934	-1.09781	8.09e-09	1.04e-07
ENSG00000161010	MRNIP	815.275	-1.43667	8.12e-09	1.05e-07
ENSG00000196081	ZNF724	58.1101	1.93405	8.16e-09	1.05e-07
ENSG00000138829	FBN2	1138.62	3.1689	8.22e-09	1.06e-07
ENSG00000241644	INMT	270.725	-1.94155	8.23e-09	1.06e-07
ENSG00000130700	GATA5	174.28	-3.69787	8.24e-09	1.06e-07
ENSG00000111897	SERINC1	5910.48	-0.911121	8.38e-09	1.08e-07
ENSG00000065802	ASB1	1013.53	-0.927627	8.67e-09	1.11e-07
ENSG00000103005	USB1	3681.71	0.756766	8.67e-09	1.11e-07
ENSG00000126218	F10	172.872	-2.62319	8.74e-09	1.12e-07
ENSG00000203685	STUM	221.669	-3.42485	8.75e-09	1.12e-07
ENSG00000163754	GYG1	2738.68	-0.988931	8.83e-09	1.13e-07
ENSG00000146197	SCUBE3	346.963	-2.44711	8.82e-09	1.13e-07
ENSG00000163286	ALPPL2	12.805	4.81732	8.85e-09	1.13e-07
ENSG00000143368	SF3B4	5523.22	0.745163	8.87e-09	1.13e-07
ENSG00000180992	MRPL14	2903.42	1.09335	8.88e-09	1.13e-07
ENSG00000198909	MAP3K3	1540.52	-0.929645	8.87e-09	1.13e-07
ENSG00000196507	TCEAL3	1435.72	-1.48539	9.06e-09	1.15e-07
ENSG00000145107	TM4SF19	66.7952	3.60691	9.1e-09	1.16e-07
ENSG00000100522	GNPNAT1	1386.64	1.01297	9.15e-09	1.16e-07
ENSG00000175130	MARCKSL1	10766.5	1.5759	9.19e-09	1.17e-07
ENSG00000197114	ZGPAT	569.366	-0.951326	9.41e-09	1.2e-07
ENSG00000130528	HRC	59.3822	-1.99612	9.42e-09	1.2e-07
ENSG00000136717	BIN1	2247.53	-2.05152	9.46e-09	1.2e-07
ENSG00000107796	ACTA2	25087.6	-2.40709	9.48e-09	1.2e-07
ENSG00000143324	XPR1	3162.33	1.08309	9.54e-09	1.21e-07
ENSG00000103319	EEF2K	2253.87	-0.919278	9.54e-09	1.21e-07
ENSG00000062582	MRPS24	551.691	-1.14805	9.7e-09	1.23e-07
ENSG00000146757	ZNF92	473.337	1.14489	9.72e-09	1.23e-07
ENSG00000135298	ADGRB3	70.8852	-3.40077	9.87e-09	1.25e-07
ENSG00000144645	OSBPL10	1484.75	-1.52572	1e-08	1.26e-07
ENSG00000112936	C7	2628.44	-3.89832	1.01e-08	1.27e-07
ENSG00000184347	SLIT3	2752.97	-2.4018	1.01e-08	1.27e-07
ENSG00000102804	TSC22D1	10606.6	-1.33959	1.02e-08	1.29e-07
ENSG00000132623	ANKEF1	641.863	1.45556	1.03e-08	1.3e-07
ENSG00000187066	TMEM262	61.4106	1.59144	1.04e-08	1.3e-07
ENSG00000163412	EIF4E3	1148.1	-1.28384	1.04e-08	1.31e-07
ENSG00000113916	BCL6	4659.89	-1.3866	1.05e-08	1.31e-07
ENSG00000205090	TMEM240	56.2346	-1.56216	1.05e-08	1.32e-07
ENSG00000137098	SPAG8	47.202	-1.47503	1.07e-08	1.34e-07
ENSG00000074755	ZZEF1	2291.76	-0.930748	1.07e-08	1.34e-07
ENSG00000276903	HIST1H2AL	6.2411	3.44377	1.08e-08	1.35e-07
ENSG00000183542	KLRC4	3.9695	-2.90686	1.09e-08	1.36e-07
ENSG00000134825	TMEM258	3595.66	0.841275	1.09e-08	1.36e-07
ENSG00000131089	ARHGEF9	1043.45	-1.32738	1.1e-08	1.38e-07
ENSG00000185022	MAFF	3453.56	-1.48944	1.12e-08	1.4e-07
ENSG00000163239	TDRD10	55.0899	-2.39787	1.12e-08	1.4e-07
ENSG00000115307	AUP1	9086.35	0.788448	1.13e-08	1.41e-07
ENSG00000129596	CDO1	93.8778	-2.97658	1.13e-08	1.41e-07
ENSG00000160808	MYL3	16.8865	-2.58731	1.14e-08	1.42e-07
ENSG00000150627	WDR17	37.0402	-3.07526	1.17e-08	1.45e-07
ENSG00000168061	SAC3D1	796.947	1.31369	1.17e-08	1.45e-07
ENSG00000128973	CLN6	2598.42	0.911909	1.17e-08	1.45e-07
ENSG00000183770	FOXL2	143.436	3.61345	1.2e-08	1.49e-07
ENSG00000221818	EBF2	77.6891	-2.60252	1.2e-08	1.5e-07
ENSG00000071564	TCF3	4778.97	0.846366	1.22e-08	1.51e-07
ENSG00000009724	MASP2	38.8153	-2.04601	1.23e-08	1.52e-07
ENSG00000177301	KCNA2	8.38961	-3.36559	1.23e-08	1.53e-07
ENSG00000185274	WBSCR17	341.856	-3.25661	1.24e-08	1.54e-07
ENSG00000165868	HSPA12A	310.525	-2.05382	1.25e-08	1.55e-07
ENSG00000188177	ZC3H6	463.451	-1.11276	1.26e-08	1.56e-07
ENSG00000130224	LRCH2	198.992	-2.14896	1.26e-08	1.56e-07
ENSG00000169221	TBC1D10B	4099.18	0.675581	1.26e-08	1.56e-07
ENSG00000101132	PFDN4	1323.57	0.970798	1.28e-08	1.58e-07
ENSG00000153814	JAZF1	601.672	-1.59499	1.29e-08	1.59e-07
ENSG00000104312	RIPK2	1476.96	1.09757	1.29e-08	1.6e-07
ENSG00000088298	EDEM2	1986.67	0.802979	1.31e-08	1.62e-07
ENSG00000122420	PTGFR	240.949	-2.95657	1.33e-08	1.63e-07
ENSG00000172336	POP7	1770.4	1.01311	1.33e-08	1.63e-07
ENSG00000160688	FLAD1	2690.36	0.854352	1.33e-08	1.64e-07
ENSG00000188739	RBM34	96.7385	0.808188	1.34e-08	1.65e-07
ENSG00000100263	RHBDD3	1358.94	0.846385	1.34e-08	1.65e-07
ENSG00000084774	CAD	3648.12	0.849393	1.35e-08	1.65e-07
ENSG00000116237	ICMT	5829.46	0.640983	1.37e-08	1.68e-07
ENSG00000122483	CCDC18	351.165	1.14429	1.37e-08	1.68e-07
ENSG00000185650	ZFP36L1	22307	-1.12501	1.39e-08	1.7e-07
ENSG00000185010	F8	370.123	-1.58735	1.39e-08	1.7e-07
ENSG00000114993	RTKN	1943.2	1.36007	1.4e-08	1.71e-07
ENSG00000163468	CCT3	16417.8	0.718278	1.4e-08	1.71e-07
ENSG00000164509	IL31RA	43.4449	3.98755	1.41e-08	1.73e-07
ENSG00000166165	CKB	5650.57	-2.39777	1.43e-08	1.75e-07
ENSG00000149970	CNKSR2	21.7548	-2.63861	1.44e-08	1.75e-07
ENSG00000145391	SETD7	3027.23	-1.10212	1.45e-08	1.77e-07
ENSG00000237651	C2orf74	89.5812	-2.07176	1.47e-08	1.79e-07
ENSG00000188803	SHISA6	40.0077	-2.9886	1.48e-08	1.8e-07
ENSG00000044524	EPHA3	389.216	-2.02645	1.48e-08	1.8e-07
ENSG00000241468	ATP5J2	5920.32	1.04508	1.5e-08	1.82e-07
ENSG00000149503	INCENP	1298.18	1.14322	1.51e-08	1.83e-07
ENSG00000262152	LINC00514	12.7863	3.67898	1.52e-08	1.84e-07
ENSG00000130826	DKC1	4556.49	0.917707	1.53e-08	1.85e-07
ENSG00000147592	LACTB2	756.443	1.17069	1.55e-08	1.88e-07
ENSG00000070950	RAD18	766.965	0.7972	1.57e-08	1.9e-07
ENSG00000011523	CEP68	1232.97	-0.806055	1.58e-08	1.91e-07
ENSG00000166783	KIAA0430	3099.05	-0.776227	1.64e-08	1.98e-07
ENSG00000111087	GLI1	118.198	-2.10176	1.65e-08	1.99e-07
ENSG00000166922	SCG5	223.364	2.47927	1.66e-08	2.01e-07
ENSG00000046653	GPM6B	372.889	-1.79704	1.66e-08	2.01e-07
ENSG00000109705	NKX3-2	25.1707	3.00612	1.69e-08	2.04e-07
ENSG00000025423	HSD17B6	406.876	-2.24963	1.72e-08	2.08e-07
ENSG00000162377	COA7	1269.93	0.747483	1.75e-08	2.11e-07
ENSG00000206579	XKR4	29.1357	-3.48395	1.76e-08	2.12e-07
ENSG00000059122	FLYWCH1	2131.07	-0.998885	1.78e-08	2.14e-07
ENSG00000150457	LATS2	1229.63	-1.34204	1.83e-08	2.2e-07
ENSG00000143106	PSMA5	5494.2	0.768465	1.88e-08	2.25e-07
ENSG00000127328	RAB3IP	1629.82	1.74279	1.88e-08	2.25e-07
ENSG00000106245	BUD31	2546.96	0.794306	1.88e-08	2.26e-07
ENSG00000149090	PAMR1	634.596	-1.97694	1.88e-08	2.26e-07
ENSG00000183647	ZNF530	243.988	0.975973	1.92e-08	2.3e-07
ENSG00000075618	FSCN1	14359.6	1.89091	1.97e-08	2.35e-07
ENSG00000180806	HOXC9	133.302	2.6117	1.97e-08	2.36e-07
ENSG00000100983	GSS	4123.21	0.884641	2.02e-08	2.41e-07
ENSG00000169504	CLIC4	8534.93	-1.79057	2.02e-08	2.41e-07
ENSG00000141034	GID4	678.097	-0.858586	2.02e-08	2.41e-07
ENSG00000160752	FDPS	3890.08	0.888652	2.02e-08	2.41e-07
ENSG00000139112	GABARAPL1	3007.32	-1.18233	2.02e-08	2.41e-07
ENSG00000166292	TMEM100	144.968	-2.93998	2.03e-08	2.42e-07
ENSG00000188778	ADRB3	65.5072	-3.49778	2.06e-08	2.45e-07
ENSG00000169057	MECP2	2429.56	-0.760599	2.07e-08	2.46e-07
ENSG00000174373	RALGAPA1	642.236	-1.06825	2.08e-08	2.47e-07
ENSG00000156486	KCNS2	26.1003	-3.03433	2.08e-08	2.47e-07
ENSG00000115155	OTOF	125.357	3.02534	2.09e-08	2.48e-07
ENSG00000186532	SMYD4	573.661	-0.79614	2.09e-08	2.48e-07
ENSG00000125870	SNRPB2	2819.31	0.761191	2.11e-08	2.5e-07
ENSG00000206172	HBA1	12.0484	-3.11733	2.12e-08	2.51e-07
ENSG00000164932	CTHRC1	2681.11	2.35872	2.14e-08	2.53e-07
ENSG00000242852	ZNF709	31.7079	-1.64963	2.16e-08	2.56e-07
ENSG00000143771	CNIH4	2251.83	0.736221	2.18e-08	2.57e-07
ENSG00000119973	PRLHR	2.14704	-4.53307	2.24e-08	2.65e-07
ENSG00000133121	STARD13	864.78	-1.74611	2.24e-08	2.65e-07
ENSG00000160813	PPP1R35	1111.66	1.16996	2.26e-08	2.67e-07
ENSG00000165553	NGB	41.3146	5.20563	2.29e-08	2.7e-07
ENSG00000127951	FGL2	1633.79	-2.33696	2.29e-08	2.7e-07
ENSG00000127989	MTERF1	464.732	0.673392	2.33e-08	2.74e-07
ENSG00000164038	SLC9B2	306.482	-1.40946	2.33e-08	2.74e-07
ENSG00000136270	TBRG4	4388.07	0.750959	2.34e-08	2.76e-07
ENSG00000101407	TTI1	1711.36	0.6614	2.37e-08	2.78e-07
ENSG00000151287	TEX30	498.507	1.13793	2.38e-08	2.8e-07
ENSG00000001036	FUCA2	3387.07	0.827578	2.38e-08	2.8e-07
ENSG00000117362	APH1A	11457.5	0.814583	2.39e-08	2.81e-07
ENSG00000159363	ATP13A2	3344.04	0.859084	2.41e-08	2.83e-07
ENSG00000097046	CDC7	632.773	1.11513	2.42e-08	2.84e-07
ENSG00000139800	ZIC5	68.7179	4.72661	2.43e-08	2.85e-07
ENSG00000180596	HIST1H2BC	178.609	2.11293	2.43e-08	2.85e-07
ENSG00000119888	EPCAM	6810.16	2.15847	2.44e-08	2.86e-07
ENSG00000176102	CSTF3	1654.98	0.715953	2.46e-08	2.88e-07
ENSG00000144031	ANKRD53	34.1113	-1.73518	2.47e-08	2.89e-07
ENSG00000156804	FBXO32	4252.68	-1.87425	2.48e-08	2.9e-07
ENSG00000082898	XPO1	8835.98	0.600582	2.49e-08	2.9e-07
ENSG00000177606	JUN	13792.5	-1.56361	2.51e-08	2.93e-07
ENSG00000145147	SLIT2	588.195	-2.51737	2.52e-08	2.94e-07
ENSG00000196666	FAM180B	5.33433	-3.30287	2.53e-08	2.95e-07
ENSG00000100028	SNRPD3	5240.67	0.807275	2.59e-08	3.01e-07
ENSG00000165197	VEGFD	97.5608	-2.74626	2.6e-08	3.02e-07
ENSG00000149658	YTHDF1	3625.69	0.564763	2.6e-08	3.02e-07
ENSG00000163531	NFASC	735.267	-1.99557	2.62e-08	3.04e-07
ENSG00000179388	EGR3	698.421	-2.42979	2.62e-08	3.05e-07
ENSG00000020181	ADGRA2	1970.63	-1.81062	2.63e-08	3.05e-07
ENSG00000164344	KLKB1	17.4699	-2.19956	2.64e-08	3.05e-07
ENSG00000017260	ATP2C1	5912.17	0.722287	2.64e-08	3.06e-07
ENSG00000138722	MMRN1	288.513	-2.84494	2.7e-08	3.12e-07
ENSG00000171303	KCNK3	200.384	-2.69706	2.71e-08	3.13e-07
ENSG00000011304	PTBP1	14770.1	0.535555	2.71e-08	3.13e-07
ENSG00000146386	ABRACL	2394.44	1.20173	2.72e-08	3.14e-07
ENSG00000188626	GOLGA8M	3.26674	-2.59808	2.73e-08	3.15e-07
ENSG00000109184	DCUN1D4	1573.2	-0.843324	2.74e-08	3.16e-07
ENSG00000162927	PUS10	507.699	1.07013	2.75e-08	3.17e-07
ENSG00000169228	RAB24	475.757	-0.988251	2.78e-08	3.2e-07
ENSG00000277161	PIGW	662.284	0.940307	2.81e-08	3.23e-07
ENSG00000123131	PRDX4	3639.55	0.922464	2.81e-08	3.23e-07
ENSG00000103852	TTC23	817.283	-0.891475	2.83e-08	3.25e-07
ENSG00000105821	DNAJC2	1900.63	0.66182	2.83e-08	3.25e-07
ENSG00000139546	TARBP2	1618.02	0.844732	2.84e-08	3.26e-07
ENSG00000108349	CASC3	4467.68	-0.786913	2.84e-08	3.26e-07
ENSG00000123364	HOXC13	215.314	2.92092	2.86e-08	3.28e-07
ENSG00000121297	TSHZ3	660.151	-2.02024	2.88e-08	3.3e-07
ENSG00000181234	TMEM132C	113.732	-4.08437	2.88e-08	3.3e-07
ENSG00000184206	GOLGA6L4	8.41576	-2.341	2.91e-08	3.33e-07
ENSG00000103196	CRISPLD2	5168.12	-2.12123	2.92e-08	3.34e-07
ENSG00000100162	CENPM	690.17	1.67939	2.93e-08	3.35e-07
ENSG00000243137	PSG4	65.751	4.68948	2.93e-08	3.35e-07
ENSG00000100889	PCK2	2561.31	1.0478	2.97e-08	3.39e-07
ENSG00000069431	ABCC9	383.26	-2.1989	3.07e-08	3.51e-07
ENSG00000152409	JMY	1076.1	-0.913418	3.08e-08	3.51e-07
ENSG00000007545	CRAMP1	919.144	-0.955915	3.09e-08	3.52e-07
ENSG00000107077	KDM4C	752.322	-0.775326	3.11e-08	3.54e-07
ENSG00000169188	APEX2	2387.17	0.787866	3.13e-08	3.56e-07
ENSG00000188033	ZNF490	50.0769	-1.46801	3.19e-08	3.62e-07
ENSG00000130829	DUSP9	350.056	2.9487	3.19e-08	3.62e-07
ENSG00000116984	MTR	1898.74	-0.831016	3.2e-08	3.64e-07
ENSG00000241839	PLEKHO2	1924.56	-1.27621	3.2e-08	3.64e-07
ENSG00000162804	SNED1	517.559	-2.11094	3.21e-08	3.64e-07
ENSG00000135823	STX6	3284.17	0.784114	3.24e-08	3.67e-07
ENSG00000114631	PODXL2	1989.48	2.23305	3.25e-08	3.68e-07
ENSG00000137309	HMGA1	15944.5	1.50713	3.24e-08	3.68e-07
ENSG00000172172	MRPL13	1875.23	0.86785	3.25e-08	3.68e-07
ENSG00000068120	COASY	4542.33	0.715428	3.28e-08	3.71e-07
ENSG00000108433	GOSR2	984.452	-0.809065	3.29e-08	3.71e-07
ENSG00000108671	PSMD11	6529.97	0.735168	3.31e-08	3.74e-07
ENSG00000152683	SLC30A6	1694.64	0.596775	3.33e-08	3.76e-07
ENSG00000175785	PRIMA1	199.316	-3.28244	3.34e-08	3.76e-07
ENSG00000181085	MAPK15	319.071	2.33459	3.34e-08	3.77e-07
ENSG00000196611	MMP1	4455.29	3.24289	3.41e-08	3.84e-07
ENSG00000271425	NBPF10	73.7482	-1.197	3.42e-08	3.85e-07
ENSG00000130052	STARD8	375.384	-1.77195	3.46e-08	3.89e-07
ENSG00000163312	HELQ	437.847	-0.586504	3.47e-08	3.91e-07
ENSG00000198523	PLN	912.802	-3.29224	3.49e-08	3.93e-07
ENSG00000213281	NRAS	3282.53	0.864127	3.51e-08	3.95e-07
ENSG00000108106	UBE2S	2306.24	1.37387	3.59e-08	4.03e-07
ENSG00000101945	SUV39H1	731.342	1.02619	3.63e-08	4.07e-07
ENSG00000280165	PCDH20	4.66735	-4.51418	3.66e-08	4.1e-07
ENSG00000278259	MYO19	2611.28	0.986191	3.7e-08	4.14e-07
ENSG00000142599	RERE	5972.75	-0.956265	3.72e-08	4.16e-07
ENSG00000165379	LRFN5	172.716	-3.03065	3.73e-08	4.18e-07
ENSG00000267221	CTD-2132N18.2	36.6397	-1.8029	3.74e-08	4.18e-07
ENSG00000127952	STYXL1	1799.75	0.972795	3.77e-08	4.21e-07
ENSG00000014138	POLA2	1373.47	0.965851	3.78e-08	4.22e-07
ENSG00000255529	POLR2M	1020.35	-0.715609	3.81e-08	4.25e-07
ENSG00000177628	GBA	2284.86	0.876346	3.82e-08	4.27e-07
ENSG00000198939	ZFP2	50.08	-1.84367	3.83e-08	4.27e-07
ENSG00000204710	SPDYC	12.8558	4.4329	3.85e-08	4.29e-07
ENSG00000134318	ROCK2	3230.12	-0.981353	3.93e-08	4.37e-07
ENSG00000165556	CDX2	131.25	4.82595	3.96e-08	4.4e-07
ENSG00000104549	SQLE	3533.55	1.3607	3.97e-08	4.41e-07
ENSG00000164104	HMGB2	6633.63	1.21367	3.97e-08	4.42e-07
ENSG00000187098	MITF	457.552	-1.76839	3.98e-08	4.42e-07
ENSG00000173638	SLC19A1	1295.87	1.20235	4.05e-08	4.5e-07
ENSG00000148357	HMCN2	338.251	-2.57937	4.07e-08	4.52e-07
ENSG00000197043	ANXA6	6315.34	-1.87147	4.14e-08	4.59e-07
ENSG00000163637	PRICKLE2	863.956	-1.87324	4.15e-08	4.6e-07
ENSG00000101474	APMAP	7215.54	0.939451	4.16e-08	4.6e-07
ENSG00000239779	WBP1	911.271	-1.35981	4.19e-08	4.63e-07
ENSG00000213809	KLRK1	34.6877	-2.32118	4.19e-08	4.63e-07
ENSG00000186628	FSD2	6.29608	-2.5313	4.19e-08	4.63e-07
ENSG00000273136	NBPF26	82.6736	-1.55377	4.21e-08	4.64e-07
ENSG00000083093	PALB2	859.777	0.68864	4.21e-08	4.64e-07
ENSG00000131015	ULBP2	298.182	2.11924	4.26e-08	4.7e-07
ENSG00000181588	MEX3D	1469.31	0.908035	4.27e-08	4.71e-07
ENSG00000189114	BLOC1S3	1075.99	0.936954	4.3e-08	4.74e-07
ENSG00000114200	BCHE	175.002	-2.99463	4.34e-08	4.78e-07
ENSG00000155760	FZD7	1377.38	-1.54157	4.35e-08	4.78e-07
ENSG00000169905	TOR1AIP2	4126.54	0.737425	4.36e-08	4.79e-07
ENSG00000196748	CLPSL2	5.2655	4.63589	4.38e-08	4.81e-07
ENSG00000139946	PELI2	615.164	-1.95873	4.43e-08	4.87e-07
ENSG00000152102	FAM168B	4424.84	-0.909057	4.46e-08	4.9e-07
ENSG00000166963	MAP1A	1137.35	-2.20709	4.46e-08	4.9e-07
ENSG00000185052	SLC24A3	587.835	-2.09015	4.48e-08	4.92e-07
ENSG00000112077	RHAG	1.79055	-4.27217	4.49e-08	4.92e-07
ENSG00000132432	SEC61G	3270.34	0.942746	4.53e-08	4.96e-07
ENSG00000106327	TFR2	216.457	2.11608	4.56e-08	5e-07
ENSG00000058668	ATP2B4	7369.7	-1.51673	4.57e-08	5e-07
ENSG00000112304	ACOT13	1268.13	0.967984	4.59e-08	5.01e-07
ENSG00000197273	GUCA2A	90.2174	5.39195	4.61e-08	5.04e-07
ENSG00000105976	MET	4691.41	1.60727	4.61e-08	5.04e-07
ENSG00000113810	SMC4	2317.76	1.40389	4.62e-08	5.04e-07
ENSG00000149488	TMC2	9.64104	-2.38385	4.65e-08	5.07e-07
ENSG00000167634	NLRP7	148.326	3.56164	4.7e-08	5.12e-07
ENSG00000131171	SH3BGRL	4470.68	-1.15744	4.72e-08	5.14e-07
ENSG00000107807	TLX1	23.372	4.94538	4.76e-08	5.18e-07
ENSG00000164611	PTTG1	1914.75	1.67558	4.8e-08	5.22e-07
ENSG00000114956	DGUOK	2821.59	0.820615	4.84e-08	5.26e-07
ENSG00000041357	PSMA4	7198.21	0.706838	4.85e-08	5.27e-07
ENSG00000115761	NOL10	1946.38	0.67529	4.89e-08	5.31e-07
ENSG00000269067	ZNF728	2.60235	-3.79414	4.89e-08	5.31e-07
ENSG00000196890	HIST3H2BB	103.342	2.2371	4.9e-08	5.31e-07
ENSG00000259207	ITGB3	178.558	-2.50691	4.92e-08	5.34e-07
ENSG00000102683	SGCG	22.2305	-3.48595	4.97e-08	5.38e-07
ENSG00000159147	DONSON	964.46	0.897358	5e-08	5.41e-07
ENSG00000152527	PLEKHH2	324.036	-1.84785	5.07e-08	5.48e-07
ENSG00000136463	TACO1	1243.03	0.821387	5.11e-08	5.53e-07
ENSG00000149294	NCAM1	1066.67	-3.23055	5.15e-08	5.57e-07
ENSG00000120509	PDZD11	1890.65	0.644016	5.16e-08	5.57e-07
ENSG00000160446	ZDHHC12	2939.55	1.18126	5.17e-08	5.58e-07
ENSG00000100297	MCM5	4346.54	1.08946	5.2e-08	5.61e-07
ENSG00000116857	TMEM9	4583.08	0.887712	5.35e-08	5.77e-07
ENSG00000136944	LMX1B	44.1234	3.97655	5.44e-08	5.85e-07
ENSG00000173376	NDNF	162.18	-2.69061	5.47e-08	5.89e-07
ENSG00000233822	HIST1H2BN	84.4112	1.81002	5.52e-08	5.94e-07
ENSG00000159263	SIM2	591.274	1.97815	5.53e-08	5.95e-07
ENSG00000121481	RNF2	1180.33	0.623629	5.55e-08	5.97e-07
ENSG00000164161	HHIP	166.619	-2.99943	5.56e-08	5.97e-07
ENSG00000119508	NR4A3	855.808	-2.51032	5.58e-08	5.99e-07
ENSG00000170289	CNGB3	41.1264	2.16359	5.64e-08	6.05e-07
ENSG00000159200	RCAN1	3155.44	-1.82252	5.64e-08	6.05e-07
ENSG00000186007	LEMD1	41.0884	3.59995	5.65e-08	6.05e-07
ENSG00000213420	GPC2	189.131	2.13404	5.72e-08	6.12e-07
ENSG00000257594	GALNT4	44.4651	-2.77065	5.74e-08	6.13e-07
ENSG00000196433	ASMT	6.12514	-1.86814	5.73e-08	6.13e-07
ENSG00000103175	WFDC1	731.717	-1.83582	5.74e-08	6.14e-07
ENSG00000005884	ITGA3	22187.8	1.7737	5.88e-08	6.28e-07
ENSG00000184162	NR2C2AP	1452.1	1.07053	5.91e-08	6.31e-07
ENSG00000138028	CGREF1	350.481	2.49245	5.92e-08	6.32e-07
ENSG00000114850	SSR3	7194.09	0.770221	6.07e-08	6.47e-07
ENSG00000179532	DNHD1	435.957	-1.39093	6.09e-08	6.49e-07
ENSG00000115392	FANCL	933.423	0.880547	6.21e-08	6.62e-07
ENSG00000181072	CHRM2	305.555	-3.91986	6.26e-08	6.66e-07
ENSG00000198835	GJC2	105.629	-1.60413	6.32e-08	6.72e-07
ENSG00000113070	HBEGF	2246.81	-1.97939	6.33e-08	6.73e-07
ENSG00000169946	ZFPM2	285.462	-2.09235	6.36e-08	6.76e-07
ENSG00000126249	PDCD2L	404.655	0.90637	6.41e-08	6.81e-07
ENSG00000160877	NACC1	4454.82	0.786813	6.51e-08	6.91e-07
ENSG00000204978	ERICH4	1.4016	-2.83279	6.52e-08	6.91e-07
ENSG00000183155	RABIF	824.148	0.799545	6.66e-08	7.05e-07
ENSG00000183578	TNFAIP8L3	326.259	-2.32982	6.66e-08	7.05e-07
ENSG00000181610	MRPS23	2248.33	0.766392	6.68e-08	7.07e-07
ENSG00000069535	MAOB	711.771	-2.59488	6.68e-08	7.07e-07
ENSG00000143776	CDC42BPA	2602.65	-1.31846	6.73e-08	7.11e-07
ENSG00000004864	SLC25A13	1571.27	0.733463	6.73e-08	7.11e-07
ENSG00000224982	TMEM233	37.924	-1.59859	6.75e-08	7.12e-07
ENSG00000168002	POLR2G	3138.99	0.787333	6.77e-08	7.14e-07
ENSG00000132004	FBXW9	638.196	0.90924	6.9e-08	7.28e-07
ENSG00000204516	MICB	412.791	1.7096	6.91e-08	7.28e-07
ENSG00000131876	SNRPA1	1996.37	0.80172	6.95e-08	7.32e-07
ENSG00000174611	KY	16.4358	-2.5065	7.08e-08	7.45e-07
ENSG00000164934	DCAF13	3303.9	1.03371	7.11e-08	7.49e-07
ENSG00000126803	HSPA2	1406.06	-1.98198	7.12e-08	7.49e-07
ENSG00000204538	PSORS1C2	379.201	3.6524	7.19e-08	7.56e-07
ENSG00000265763	ZNF488	476.832	2.5288	7.22e-08	7.59e-07
ENSG00000156471	PTDSS1	4963.35	0.909054	7.25e-08	7.61e-07
ENSG00000143493	INTS7	1203.68	0.78343	7.32e-08	7.68e-07
ENSG00000221916	C19orf73	64.5555	1.45016	7.34e-08	7.7e-07
ENSG00000177000	MTHFR	1061.28	-0.897854	7.37e-08	7.73e-07
ENSG00000144339	TMEFF2	12.5279	-3.07212	7.42e-08	7.78e-07
ENSG00000196132	MYT1	153.725	3.96297	7.44e-08	7.79e-07
ENSG00000198522	GPN1	2099.73	0.64683	7.55e-08	7.89e-07
ENSG00000074416	MGLL	2391.21	-1.66325	7.65e-08	8e-07
ENSG00000087995	METTL2A	836.784	0.720098	7.65e-08	8e-07
ENSG00000113749	HRH2	67.4718	-2.4682	7.68e-08	8.02e-07
ENSG00000100650	SRSF5	9703.6	-0.826518	7.68e-08	8.02e-07
ENSG00000109685	NSD2	4227.6	0.993806	7.71e-08	8.03e-07
ENSG00000213585	VDAC1	11137	0.778427	7.71e-08	8.03e-07
ENSG00000096060	FKBP5	4142.83	-1.94118	7.71e-08	8.03e-07
ENSG00000134531	EMP1	13433.3	-2.2028	7.7e-08	8.03e-07
ENSG00000168490	PHYHIP	367.714	-2.58767	7.73e-08	8.04e-07
ENSG00000203740	METTL11B	6.14354	3.63828	7.79e-08	8.1e-07
ENSG00000213648	SULT1A4	0.968731	-4.27502	7.8e-08	8.1e-07
ENSG00000136267	DGKB	58.4931	-3.61192	7.84e-08	8.14e-07
ENSG00000101444	AHCY	9864.67	0.921554	7.87e-08	8.17e-07
ENSG00000168701	TMEM208	2363.65	0.947659	7.87e-08	8.17e-07
ENSG00000162639	HENMT1	852.183	1.23493	7.89e-08	8.18e-07
ENSG00000150625	GPM6A	44.82	-2.87276	7.91e-08	8.2e-07
ENSG00000143401	ANP32E	3693.42	0.814804	8.02e-08	8.31e-07
ENSG00000101158	NELFCD	5495.98	0.797016	8.05e-08	8.33e-07
ENSG00000163029	SMC6	1764.25	0.7517	8.06e-08	8.34e-07
ENSG00000134321	RSAD2	1320	2.48056	8.07e-08	8.34e-07
ENSG00000123989	CHPF	7641.98	1.2228	8.11e-08	8.38e-07
ENSG00000167088	SNRPD1	3269.18	0.93571	8.16e-08	8.43e-07
ENSG00000163867	ZMYM6	655.42	-0.607294	8.18e-08	8.44e-07
ENSG00000092098	RNF31	910.241	-0.843571	8.18e-08	8.44e-07
ENSG00000182931	WFDC10B	13.0358	-2.97831	8.18e-08	8.44e-07
ENSG00000139131	YARS2	1061.31	0.82829	8.28e-08	8.53e-07
ENSG00000137700	SLC37A4	1365.51	1.00794	8.32e-08	8.57e-07
ENSG00000120693	SMAD9	342.279	-1.90847	8.34e-08	8.59e-07
ENSG00000151687	ANKAR	99.5484	-1.04958	8.42e-08	8.66e-07
ENSG00000105255	FSD1	188.664	2.79593	8.46e-08	8.7e-07
ENSG00000162623	TYW3	877.465	-0.685084	8.53e-08	8.77e-07
ENSG00000206127	GOLGA8O	1.68855	-3.61335	8.56e-08	8.79e-07
ENSG00000156671	SAMD8	1519.98	-0.956596	8.58e-08	8.81e-07
ENSG00000198715	GLMP	2430.33	0.901109	8.64e-08	8.86e-07
ENSG00000140650	PMM2	746.841	0.986272	8.68e-08	8.9e-07
ENSG00000154258	ABCA9	340.989	-2.66006	8.76e-08	8.97e-07
ENSG00000165338	HECTD2	538.201	-1.20979	8.77e-08	8.98e-07
ENSG00000031003	FAM13B	1233.96	-1.09458	8.79e-08	8.99e-07
ENSG00000138074	SLC5A6	3445.65	1.3331	8.98e-08	9.19e-07
ENSG00000117410	ATP6V0B	7160.09	0.909672	9.02e-08	9.22e-07
ENSG00000146733	PSPH	769.357	1.15277	9.07e-08	9.26e-07
ENSG00000160882	CYP11B1	2.8936	-6.15056	9.08e-08	9.27e-07
ENSG00000204315	FKBPL	482.596	1.01191	9.26e-08	9.45e-07
ENSG00000112624	GLTSCR1L	959.539	-0.768646	9.31e-08	9.49e-07
ENSG00000139625	MAP3K12	567.453	-1.31039	9.35e-08	9.53e-07
ENSG00000130340	SNX9	3224.54	-0.869349	9.39e-08	9.56e-07
ENSG00000102225	CDK16	6585.52	0.81154	9.39e-08	9.56e-07
ENSG00000196923	PDLIM7	5279.58	-1.51654	9.47e-08	9.63e-07
ENSG00000160131	VMA21	2286.47	0.764546	9.58e-08	9.75e-07
ENSG00000136826	KLF4	3189.95	-1.87499	9.65e-08	9.81e-07
ENSG00000166275	BORCS7	763.399	-0.725627	9.66e-08	9.81e-07
ENSG00000168778	TCTN2	856.857	0.917726	9.69e-08	9.83e-07
ENSG00000176393	RNPEP	4869.12	0.718996	9.76e-08	9.9e-07
ENSG00000127337	YEATS4	915.624	1.04922	9.82e-08	9.96e-07
ENSG00000171992	SYNPO	4228.17	-1.46007	9.87e-08	1e-06
ENSG00000178127	NDUFV2	836.106	-1.00112	9.89e-08	1e-06
ENSG00000123352	SPATS2	1591.23	0.71799	9.94e-08	1.01e-06
ENSG00000129534	MIS18BP1	1073.9	0.798716	9.96e-08	1.01e-06
ENSG00000189056	RELN	87.7153	-2.62694	1.01e-07	1.03e-06
ENSG00000127472	PLA2G5	142.482	-2.55803	1.02e-07	1.03e-06
ENSG00000126895	AVPR2	47.4585	-1.97128	1.03e-07	1.04e-06
ENSG00000132554	RGS22	25.4725	-2.67443	1.04e-07	1.05e-06
ENSG00000112655	PTK7	6369.99	1.19427	1.04e-07	1.05e-06
ENSG00000165898	ISCA2	824.122	0.739978	1.05e-07	1.06e-06
ENSG00000160207	HSF2BP	46.5909	1.50666	1.05e-07	1.06e-06
ENSG00000155749	ALS2CR12	13.5442	-1.43436	1.06e-07	1.07e-06
ENSG00000134917	ADAMTS8	236.149	-2.71147	1.06e-07	1.07e-06
ENSG00000185800	DMWD	1539.85	-0.627995	1.06e-07	1.07e-06
ENSG00000157020	SEC13	5955.17	0.784073	1.08e-07	1.09e-06
ENSG00000228594	FNDC10	975.327	1.87271	1.09e-07	1.09e-06
ENSG00000152795	HNRNPDL	10147	-0.500013	1.09e-07	1.09e-06
ENSG00000130520	LSM4	5385.17	0.854463	1.1e-07	1.1e-06
ENSG00000177485	ZBTB33	1353.09	0.777885	1.1e-07	1.1e-06
ENSG00000164778	EN2	53.3026	3.69735	1.12e-07	1.12e-06
ENSG00000080561	MID2	316.465	-1.13248	1.12e-07	1.12e-06
ENSG00000173113	TRMT112	7082.15	0.885054	1.12e-07	1.12e-06
ENSG00000163596	ICA1L	255.206	-1.46726	1.13e-07	1.13e-06
ENSG00000154473	BUB3	4739.41	0.743138	1.13e-07	1.13e-06
ENSG00000144642	RBMS3	554.309	-2.00463	1.14e-07	1.14e-06
ENSG00000048707	VPS13D	2985.08	-0.800768	1.14e-07	1.14e-06
ENSG00000110536	PTPMT1	776.513	0.921305	1.14e-07	1.14e-06
ENSG00000018189	RUFY3	1101.06	-0.875288	1.16e-07	1.16e-06
ENSG00000115840	SLC25A12	1167.51	-0.800043	1.17e-07	1.16e-06
ENSG00000078687	TNRC6C	647.603	-1.14634	1.17e-07	1.17e-06
ENSG00000198570	RD3	14.334	-3.55027	1.18e-07	1.17e-06
ENSG00000183765	CHEK2	832.416	0.941455	1.18e-07	1.17e-06
ENSG00000070778	PTPN21	938.742	-1.16268	1.19e-07	1.18e-06
ENSG00000010810	FYN	1634.27	-1.45011	1.22e-07	1.21e-06
ENSG00000143418	CERS2	5640.99	0.761269	1.22e-07	1.22e-06
ENSG00000172935	MRGPRF	1044.03	-2.22122	1.22e-07	1.22e-06
ENSG00000145687	SSBP2	824.968	-1.42461	1.23e-07	1.23e-06
ENSG00000125740	FOSB	9464.65	-2.60251	1.23e-07	1.23e-06
ENSG00000182628	SKA2	1967.94	0.893456	1.24e-07	1.23e-06
ENSG00000101955	SRPX	1536.08	-2.53706	1.24e-07	1.23e-06
ENSG00000184619	KRBA2	31.1128	-1.94067	1.25e-07	1.24e-06
ENSG00000116213	WRAP73	1440.81	0.785408	1.25e-07	1.24e-06
ENSG00000123213	NLN	1285.48	1.05735	1.25e-07	1.24e-06
ENSG00000166508	MCM7	8663.77	1.05792	1.26e-07	1.24e-06
ENSG00000080166	DCT	6.38947	-3.27379	1.28e-07	1.26e-06
ENSG00000162929	KIAA1841	698.597	0.846643	1.28e-07	1.26e-06
ENSG00000179965	ZNF771	226.166	-1.01716	1.28e-07	1.26e-06
ENSG00000182134	TDRKH	646.015	1.20604	1.29e-07	1.27e-06
ENSG00000085563	ABCB1	150.243	-1.62247	1.29e-07	1.28e-06
ENSG00000008735	MAPK8IP2	380.987	2.20684	1.3e-07	1.28e-06
ENSG00000102313	ITIH6	17.5439	2.80364	1.31e-07	1.3e-06
ENSG00000197852	FAM212B	402.623	-1.03625	1.32e-07	1.3e-06
ENSG00000171503	ETFDH	809.843	-0.816686	1.32e-07	1.3e-06
ENSG00000169689	CENPX	2722.33	1.11446	1.34e-07	1.32e-06
ENSG00000196118	CCDC189	67.0667	1.33085	1.36e-07	1.33e-06
ENSG00000167874	TMEM88	181.75	-1.48963	1.36e-07	1.34e-06
ENSG00000114491	UMPS	2019.87	0.821258	1.36e-07	1.34e-06
ENSG00000084731	KIF3C	1321.17	1.30301	1.37e-07	1.34e-06
ENSG00000184979	USP18	399.27	1.58347	1.37e-07	1.34e-06
ENSG00000168993	CPLX1	138.887	-1.56971	1.39e-07	1.36e-06
ENSG00000137404	NRM	1508.79	1.14525	1.39e-07	1.36e-06
ENSG00000168066	SF1	10386.3	-0.415103	1.41e-07	1.38e-06
ENSG00000172780	RAB43	126.464	-1.23592	1.42e-07	1.39e-06
ENSG00000070761	CFAP20	1462.91	0.684271	1.42e-07	1.39e-06
ENSG00000141499	WRAP53	728.309	0.787169	1.43e-07	1.4e-06
ENSG00000136824	SMC2	1526.24	1.19763	1.44e-07	1.4e-06
ENSG00000184557	SOCS3	8900.71	-1.80497	1.44e-07	1.4e-06
ENSG00000125823	CSTL1	8.60481	3.26828	1.44e-07	1.41e-06
ENSG00000173457	PPP1R14B	6101.22	1.155	1.45e-07	1.41e-06
ENSG00000142700	DMRTA2	121.03	3.81249	1.46e-07	1.42e-06
ENSG00000185955	C7orf61	23.7899	1.44734	1.49e-07	1.45e-06
ENSG00000101138	CSTF1	1652.67	0.606694	1.5e-07	1.46e-06
ENSG00000128165	ADM2	316.625	2.35486	1.5e-07	1.46e-06
ENSG00000162599	NFIA	2137.48	-1.46811	1.5e-07	1.46e-06
ENSG00000130733	YIPF2	2383.34	0.945746	1.5e-07	1.46e-06
ENSG00000070010	UFD1L	3181.3	0.771653	1.51e-07	1.47e-06
ENSG00000156313	RPGR	397.912	-0.910155	1.52e-07	1.47e-06
ENSG00000111331	OAS3	6122.31	1.56174	1.53e-07	1.48e-06
ENSG00000116898	MRPS15	3634.7	0.781637	1.54e-07	1.49e-06
ENSG00000170276	HSPB2	54.831	-2.08008	1.54e-07	1.49e-06
ENSG00000188372	ZP3	346.168	1.62996	1.54e-07	1.5e-06
ENSG00000159251	ACTC1	4944.68	-4.13979	1.54e-07	1.5e-06
ENSG00000136908	DPM2	2832.97	0.972952	1.57e-07	1.52e-06
ENSG00000124104	SNX21	1174.94	-0.991845	1.59e-07	1.54e-06
ENSG00000170989	S1PR1	995.815	-1.76337	1.59e-07	1.54e-06
ENSG00000247077	PGAM5	2913.81	0.818786	1.59e-07	1.54e-06
ENSG00000125885	MCM8	919.243	1.01545	1.62e-07	1.57e-06
ENSG00000106305	AIMP2	994.524	0.910975	1.62e-07	1.57e-06
ENSG00000107105	ELAVL2	92.4257	3.18137	1.63e-07	1.57e-06
ENSG00000131791	PRKAB2	1287.98	-1.02916	1.65e-07	1.59e-06
ENSG00000171368	TPPP	434.399	-2.23482	1.65e-07	1.6e-06
ENSG00000138395	CDK15	28.993	-1.96949	1.66e-07	1.6e-06
ENSG00000141577	CEP131	1557.33	1.12641	1.66e-07	1.6e-06
ENSG00000142856	ITGB3BP	753.932	0.749438	1.68e-07	1.61e-06
ENSG00000152332	UHMK1	5918.29	0.865637	1.68e-07	1.62e-06
ENSG00000071282	LMCD1	2955.07	-2.0993	1.69e-07	1.62e-06
ENSG00000150594	ADRA2A	405.44	-2.30815	1.69e-07	1.63e-06
ENSG00000185090	MANEAL	764.443	1.8625	1.71e-07	1.64e-06
ENSG00000137449	CPEB2	832.862	-1.46709	1.71e-07	1.64e-06
ENSG00000079102	RUNX1T1	194.429	-2.16687	1.71e-07	1.64e-06
ENSG00000240038	AMY2B	236.328	-1.92145	1.72e-07	1.65e-06
ENSG00000162882	HAAO	300.932	-1.749	1.72e-07	1.65e-06
ENSG00000146700	SSC4D	91.1815	1.77083	1.74e-07	1.67e-06
ENSG00000198121	LPAR1	1069.03	-1.48431	1.74e-07	1.67e-06
ENSG00000181619	GPR135	86.4708	-1.67543	1.76e-07	1.68e-06
ENSG00000180871	CXCR2	181.362	-2.55164	1.77e-07	1.69e-06
ENSG00000158246	FAM46B	948.816	-2.67915	1.78e-07	1.7e-06
ENSG00000164002	EXO5	344.312	0.856734	1.78e-07	1.7e-06
ENSG00000116863	ADPRHL2	2383.28	0.68375	1.79e-07	1.71e-06
ENSG00000149591	TAGLN	27249.7	-2.29318	1.8e-07	1.72e-06
ENSG00000070610	GBA2	2568.78	-0.763439	1.81e-07	1.72e-06
ENSG00000161179	YDJC	1628.3	1.1485	1.81e-07	1.73e-06
ENSG00000130522	JUND	8371.52	-1.07826	1.83e-07	1.74e-06
ENSG00000026559	KCNG1	2116.67	3.00927	1.83e-07	1.75e-06
ENSG00000156469	MTERF3	1083.59	0.760362	1.85e-07	1.76e-06
ENSG00000121542	SEC22A	813.727	0.583605	1.86e-07	1.77e-06
ENSG00000088035	ALG6	816.364	0.713939	1.87e-07	1.78e-06
ENSG00000152270	PDE3B	649.784	-1.66541	1.87e-07	1.78e-06
ENSG00000132031	MATN3	196.587	1.79058	1.91e-07	1.82e-06
ENSG00000143374	TARS2	1973.18	0.776135	1.92e-07	1.82e-06
ENSG00000100678	SLC8A3	18.1903	-2.59612	1.93e-07	1.83e-06
ENSG00000214021	TTLL3	1273.81	-1.64084	1.95e-07	1.85e-06
ENSG00000133935	C14orf1	2834.12	0.887543	1.98e-07	1.87e-06
ENSG00000147588	PMP2	23.1188	-3.52849	1.98e-07	1.88e-06
ENSG00000231852	CYP21A2	16.9644	-2.48291	2e-07	1.9e-06
ENSG00000206052	DOK6	252.825	-2.71238	2.01e-07	1.9e-06
ENSG00000109775	UFSP2	852.931	-0.713119	2.02e-07	1.91e-06
ENSG00000232653	GOLGA8N	53.8457	-1.5577	2.03e-07	1.92e-06
ENSG00000113742	CPEB4	1360.29	-1.35934	2.04e-07	1.93e-06
ENSG00000113648	H2AFY	10422.7	0.614676	2.06e-07	1.95e-06
ENSG00000115107	STEAP3	3325.51	1.39376	2.07e-07	1.96e-06
ENSG00000108679	LGALS3BP	36707.8	1.20435	2.08e-07	1.96e-06
ENSG00000169248	CXCL11	966.148	3.32507	2.08e-07	1.96e-06
ENSG00000104522	TSTA3	5464.67	1.02516	2.1e-07	1.98e-06
ENSG00000126091	ST3GAL3	552.316	-1.03048	2.11e-07	1.98e-06
ENSG00000134201	GSTM5	380.483	-2.46901	2.11e-07	1.98e-06
ENSG00000159063	ALG8	1696.45	0.797865	2.2e-07	2.07e-06
ENSG00000186416	NKRF	677.388	0.589452	2.22e-07	2.09e-06
ENSG00000096088	PGC	25.7555	-4.04318	2.22e-07	2.09e-06
ENSG00000139190	VAMP1	411.602	-1.32904	2.22e-07	2.09e-06
ENSG00000040275	SPDL1	633.814	0.900172	2.23e-07	2.09e-06
ENSG00000165609	NUDT5	3252.41	0.854655	2.24e-07	2.1e-06
ENSG00000165810	BTNL9	373.679	-2.29319	2.25e-07	2.11e-06
ENSG00000169612	FAM103A1	523.222	0.700025	2.25e-07	2.11e-06
ENSG00000196814	MVB12B	734.112	-1.10042	2.26e-07	2.12e-06
ENSG00000171224	C10orf35	503.95	1.30033	2.29e-07	2.14e-06
ENSG00000136274	NACAD	199.021	-1.69321	2.29e-07	2.14e-06
ENSG00000125895	TMEM74B	252.267	2.1188	2.31e-07	2.17e-06
ENSG00000063046	EIF4B	12304.7	-0.677439	2.35e-07	2.2e-06
ENSG00000144120	TMEM177	454.433	0.874489	2.36e-07	2.21e-06
ENSG00000143256	PFDN2	3616.73	1.1499	2.36e-07	2.21e-06
ENSG00000151465	CDC123	3724.82	0.738279	2.37e-07	2.21e-06
ENSG00000107968	MAP3K8	1124.7	-1.23368	2.37e-07	2.21e-06
ENSG00000101400	SNTA1	1277.68	-1.30984	2.38e-07	2.22e-06
ENSG00000015171	ZMYND11	3814.92	-0.831359	2.41e-07	2.24e-06
ENSG00000096717	SIRT1	905.768	-0.889537	2.41e-07	2.25e-06
ENSG00000137502	RAB30	516.658	-1.34093	2.41e-07	2.25e-06
ENSG00000141378	PTRH2	1365.14	0.909512	2.43e-07	2.26e-06
ENSG00000171385	KCND3	432.325	-2.25193	2.45e-07	2.28e-06
ENSG00000149923	PPP4C	7387.3	0.888872	2.45e-07	2.28e-06
ENSG00000177465	ACOT4	230.123	1.47504	2.46e-07	2.28e-06
ENSG00000204822	MRPL53	186.733	0.97018	2.47e-07	2.29e-06
ENSG00000124575	HIST1H1D	14.6407	2.20132	2.48e-07	2.31e-06
ENSG00000144130	NT5DC4	17.31	2.12183	2.52e-07	2.34e-06
ENSG00000163655	GMPS	4100.07	0.71619	2.53e-07	2.35e-06
ENSG00000137414	FAM8A1	1368.28	-0.716222	2.56e-07	2.37e-06
ENSG00000010404	IDS	3877.82	-0.773013	2.56e-07	2.37e-06
ENSG00000134910	STT3A	6961.16	0.679929	2.57e-07	2.38e-06
ENSG00000143248	RGS5	5370.37	-1.78152	2.57e-07	2.38e-06
ENSG00000277791	PSMB3	7768.28	1.02319	2.59e-07	2.4e-06
ENSG00000126705	AHDC1	1929.45	-1.03054	2.61e-07	2.41e-06
ENSG00000117148	ACTL8	21.1894	4.32751	2.61e-07	2.41e-06
ENSG00000169224	GCSAML	17.0182	-2.26458	2.63e-07	2.42e-06
ENSG00000053328	METTL24	26.2516	-2.37504	2.63e-07	2.43e-06
ENSG00000149577	SIDT2	1825.1	-0.807763	2.63e-07	2.43e-06
ENSG00000158710	TAGLN2	45119.8	1.09046	2.64e-07	2.44e-06
ENSG00000243449	C4orf48	338.778	1.94232	2.64e-07	2.44e-06
ENSG00000110583	NAA40	1445.9	0.783904	2.65e-07	2.44e-06
ENSG00000165799	RNASE7	206.836	3.04323	2.67e-07	2.45e-06
ENSG00000154478	GPR26	2.71911	-3.61854	2.69e-07	2.47e-06
ENSG00000172987	HPSE2	355.003	-3.16033	2.69e-07	2.48e-06
ENSG00000172247	C1QTNF4	13.5089	-2.15473	2.7e-07	2.48e-06
ENSG00000186260	MKL2	1789.08	-0.843286	2.71e-07	2.49e-06
ENSG00000181938	GINS3	555.103	1.28072	2.72e-07	2.5e-06
ENSG00000136243	NUPL2	1237.46	0.599255	2.73e-07	2.51e-06
ENSG00000171960	PPIH	1433.61	0.864125	2.74e-07	2.52e-06
ENSG00000174669	SLC29A2	698.169	1.55874	2.76e-07	2.53e-06
ENSG00000164576	SAP30L	1436.61	-0.612264	2.76e-07	2.53e-06
ENSG00000111371	SLC38A1	8857.22	1.088	2.77e-07	2.54e-06
ENSG00000142252	GEMIN7	968.242	0.865132	2.77e-07	2.54e-06
ENSG00000205502	C2CD4B	157.141	-2.54781	2.78e-07	2.54e-06
ENSG00000149243	KLHL35	124.546	1.89212	2.79e-07	2.56e-06
ENSG00000119333	WDR34	4256.43	1.26609	2.8e-07	2.56e-06
ENSG00000133878	DUSP26	17.0668	-2.11085	2.83e-07	2.58e-06
ENSG00000185842	DNAH14	283.101	1.35166	2.83e-07	2.59e-06
ENSG00000020256	ZFP64	1011.73	0.786674	2.89e-07	2.63e-06
ENSG00000147113	CXorf36	770.983	-1.52709	2.89e-07	2.63e-06
ENSG00000116698	SMG7	4422.97	0.515115	2.91e-07	2.65e-06
ENSG00000167085	PHB	5877.68	0.762585	2.91e-07	2.65e-06
ENSG00000151388	ADAMTS12	703.49	2.03352	2.92e-07	2.66e-06
ENSG00000126524	SBDS	3657.58	-0.78359	2.92e-07	2.66e-06
ENSG00000170871	KIAA0232	1888.25	-0.811195	2.93e-07	2.67e-06
ENSG00000198585	NUDT16	1969.85	-0.792167	2.95e-07	2.68e-06
ENSG00000151025	GPR158	142.701	3.0886	2.98e-07	2.71e-06
ENSG00000153767	GTF2E1	713.362	0.717078	3e-07	2.72e-06
ENSG00000164850	GPER1	140.625	-1.93781	3.01e-07	2.73e-06
ENSG00000099399	MAGEB2	29.2445	5.27745	3.02e-07	2.74e-06
ENSG00000136141	LRCH1	1096.43	-0.907614	3.03e-07	2.75e-06
ENSG00000092051	JPH4	61.3292	-1.97211	3.05e-07	2.77e-06
ENSG00000066027	PPP2R5A	2579.96	-0.704611	3.1e-07	2.81e-06
ENSG00000170011	MYRIP	66.0733	-2.44685	3.12e-07	2.83e-06
ENSG00000162222	TTC9C	841.278	0.636271	3.12e-07	2.83e-06
ENSG00000137288	UQCC2	1889.88	0.92965	3.2e-07	2.89e-06
ENSG00000161180	CCDC116	13.921	-1.59242	3.21e-07	2.9e-06
ENSG00000124571	XPO5	2932.29	0.696186	3.21e-07	2.9e-06
ENSG00000111581	NUP107	2617.22	1.01546	3.23e-07	2.92e-06
ENSG00000173950	XXYLT1	1196.66	0.842822	3.25e-07	2.93e-06
ENSG00000033100	CHPF2	4086.97	0.825832	3.25e-07	2.93e-06
ENSG00000117834	SLC5A9	22.267	-1.78494	3.25e-07	2.93e-06
ENSG00000143641	GALNT2	5593.03	0.917209	3.25e-07	2.93e-06
ENSG00000171246	NPTX1	70.7084	-2.37552	3.25e-07	2.93e-06
ENSG00000131650	KREMEN2	188.319	2.49255	3.26e-07	2.94e-06
ENSG00000151651	ADAM8	3133.96	1.66414	3.33e-07	3e-06
ENSG00000166482	MFAP4	5867.77	-2.41976	3.33e-07	3e-06
ENSG00000256713	PGA5	3.2756	-3.93455	3.36e-07	3.02e-06
ENSG00000187730	GABRD	84.7172	1.89004	3.36e-07	3.02e-06
ENSG00000108639	SYNGR2	12454.9	0.988704	3.39e-07	3.05e-06
ENSG00000044574	HSPA5	32614.4	0.805377	3.4e-07	3.06e-06
ENSG00000136856	SLC2A8	1656.14	-1.19552	3.41e-07	3.06e-06
ENSG00000165704	HPRT1	2021.05	0.9475	3.41e-07	3.06e-06
ENSG00000167619	TMEM145	48.1095	2.2787	3.43e-07	3.08e-06
ENSG00000141646	SMAD4	2466.83	-0.680796	3.44e-07	3.08e-06
ENSG00000185652	NTF3	49.4042	-2.06034	3.47e-07	3.11e-06
ENSG00000100784	RPS6KA5	743.112	-1.33015	3.48e-07	3.11e-06
ENSG00000156509	FBXO43	49.7206	1.9322	3.48e-07	3.12e-06
ENSG00000108509	CAMTA2	2055.5	-0.705747	3.49e-07	3.12e-06
ENSG00000144935	TRPC1	264.461	-1.59284	3.51e-07	3.14e-06
ENSG00000067606	PRKCZ	1141.21	1.17232	3.53e-07	3.15e-06
[truncated: 5,917 more rows]
