# Supplementary material for: Integrative multi-omics study identifies sex-specific molecular signatures and immune modulation in bladder cancer
Source: Front Bioinform. 2025 May 19;5:1575790. doi: 10.3389/fbinf.2025.1575790 (PMC12127366; doi:10.3389/fbinf.2025.1575790)
Supplement: Supplementary file 6 [file Table5.xlsx]

## Sheet: female_immune_cell_proportion
	TCGA-GV-A3QK-01	TCGA-XF-AAMQ-01	TCGA-FT-A3EE-01	TCGA-FD-A43S-01	TCGA-ZF-AA58-01	TCGA-BL-A13I-01	TCGA-E5-A2PC-01	TCGA-ZF-AA56-01	TCGA-XF-A8HB-01	TCGA-KQ-A41S-01	TCGA-ZF-AA51-01	TCGA-DK-AA6Q-01	TCGA-XF-AAMX-01	TCGA-DK-A3X1-01	TCGA-GD-A3OP-01	TCGA-XF-A9T3-01	TCGA-FD-A6TF-01	TCGA-K4-A5RI-11	TCGA-XF-AAMW-01	TCGA-XF-A8HH-01	TCGA-5N-A9KI-01	TCGA-YF-AA3L-01	TCGA-DK-AA76-01	TCGA-K4-A6FZ-01	TCGA-BT-A20P-01	TCGA-ZF-A9RN-01	TCGA-FD-A5BU-01	TCGA-XF-A9T5-01	TCGA-XF-AAME-01	TCGA-LT-A8JT-01	TCGA-BT-A0YX-01	TCGA-ZF-A9R3-01	TCGA-XF-A9SX-01	TCGA-XF-AAN1-01	TCGA-GC-A3RD-01	TCGA-BL-A5ZZ-01	TCGA-E7-A5KE-01	TCGA-BT-A20R-11	TCGA-GD-A2C5-01	TCGA-XF-AAN5-01	TCGA-ZF-AA5N-01	TCGA-PQ-A6FN-01	TCGA-XF-A9SU-01	TCGA-DK-A3WY-01	TCGA-BT-A20U-11	TCGA-DK-A2I2-01	TCGA-K4-A3WV-11	TCGA-GC-A6I3-11	TCGA-CF-A1HS-01
B cells naive	0.0383384	0.0398016	0.070571	0.103855	0.000633985	0.00728206	0.024945	0.035812	0.024388	0.0338849	0.0232524	0.0138624	0.0229796	0.0342282	0.0522135	0.036034	0.0707079	0.0269838	0	0.0588644	0.0359049	0.0155008	0.0190266	0.00709751	0.025637	0.0298699	0.0636034	0.00772245	0.0567361	0.0254034	0.0216441	0.00925767	0.0168372	0.0381088	0.014266	0.0154821	0.0902862	0.0327671	0.0337417	0.00891162	0.0735902	0.128096	0.0521765	0.212735	0.0959117	0.00323012	0.0847288	0.0697915	0.0199823
B cells memory	0	0	0.0110698	0.0404252	0.00984006	0	0	0.061287	0.0151814	0	0.00581496	0	0	0	0	0.0164262	0	0.0558518	0.0336651	0	0.0230685	0.0159696	0.0311779	0	0.0217864	0	0	0	0.0533437	0.0226957	0	0.0373805	0	0.0191525	0.022562	0	0	0	0	0	0	0	0	0.193255	0.0378261	0	0	0.0817611	0.000309214
Plasma cells	0.0544334	0.134516	0.0995072	0.0848038	0.0197394	0.00777382	0.0302026	0.160627	0.053968	0.0114124	0.119868	0.0155723	0.134569	0.0737271	0.0503946	0.046338	0.0786604	0.106645	0.0456977	0.0590853	0.0391027	0.0676485	0.0747921	0.0428838	0.0366699	0.0164004	0.108209	0.0831415	0.0753717	0.139276	0.0859376	0.145523	0.0347538	0.0497597	0.0473979	0.00850752	0.100901	0.0116342	0.0841321	0.0457328	0.149492	0.164844	0.181307	0.114579	0.0453145	0.016794	0.0818504	0.143324	0.0325331
T cells CD8	0.146536	0.200816	0.09364	0.212777	0.137709	0.0466764	0.19504	0.0365597	0.0734113	0.0890364	0.120822	0.332898	0.11168	0.131914	0.146369	0.0816313	0.118835	0.124876	0.0209624	0.0705779	0.0930113	0.0724261	0.0906498	0.0641361	0.114147	0.230866	0.0512335	0.175886	0.079374	0.124305	0.162794	0.0652707	0.111232	0.152074	0.041379	0.0324471	0.0823698	0.0329996	0.060542	0.141921	0.0595811	0.112996	0.0858744	0.100321	0.204514	0.0409408	0.229763	0.159974	0.0668148
T cells CD4 naive	0	0	0	0	0	0	0	0	0	0	0	0	0.0314558	0	0	0	0	0	0	0.0392827	0	0	0.0654469	0	0	0	0	0	0	0	0	0	0	0	0.054453	0	0.0867522	0	0	0	0.0322366	0	0.0535463	0	0	0	0	0	0
T cells CD4 memory resting	0.0685032	0.0163854	0.101938	0	0	0.122716	0	0.113559	0.114914	0.151403	0.0347349	0	0	0.038008	0.0832086	0.0291953	0.0571066	0.0752988	0.193301	0.081637	0.040138	0.136665	0.0882279	0.164702	0.221044	0	0.0933764	0	0.111041	0.0820063	0.0342783	0.104933	0.0703691	0.115341	0.00465784	0.100377	0.04135	0.0660559	0.110288	0.0812962	0.0656372	0	0	0	0.0302171	0.158937	0.0556505	0.00317039	0.110338
T cells CD4 memory activated	0.0518301	0.0432962	0	0	0.0557231	0	0.0390294	0.00138466	0.000906954	0.00235295	0.0336145	0.0229923	0.00355747	0.00770517	0.0043352	0.00153343	0.00269242	0.012163	0	0	0	0	0	0.00461839	0	0.0840868	0.00163687	0.0715509	0.0014268	0.000675314	0.0591613	0.00404688	0.0312919	0	0	0.00797324	0	0	0	0.0613591	0.0334175	0	0.0190761	0.00989249	0	0.0121227	0	0.0381637	0.0130669
T cells follicular helper	0.0962665	0.144049	0.021216	0.11261	0.068923	0.051152	0.10349	0.065975	0.123808	0.0827363	0.0701765	0.15607	0.0872209	0.102307	0.0836383	0.082059	0.0410698	0.0731927	0.0916743	0.0467275	0.046852	0.0732986	0.0650194	0.0297635	0.0593517	0.152711	0.0577804	0.0733123	0.0319444	0.124659	0.125009	0.0967765	0.108186	0.100711	0.027249	0.0369446	0.0516169	0.0236504	0.0500886	0.0585061	0.030208	0.079551	0.0170547	0.137162	0.103629	0.0374724	0.0749208	0.14539	0.0639752
T cells regulatory (Tregs)	0.0878542	0.0146632	0.0305056	0.0667118	0.0264909	0.0330092	0.0240222	0.0175171	0.0207683	0	0.0833906	0.0384678	0.0608263	0.0486734	0.0212848	0.0293385	0.021908	0.045616	0.0155682	0.0383286	0.0503836	0.0981222	0.0607555	0.00575299	0.018323	0.0291814	0.0199021	0.0450501	0.0420076	0.0447487	0.00871322	0.0517244	0.069613	0.058145	0.0265742	0.0125568	0.0451437	0.00767144	0.0586693	0.00507247	0.0529806	0.0267785	0.0745858	0.020126	0.0624381	0	0.0387088	0.0785849	0
T cells gamma delta	0	0	0	0	0	0	0	0	0	0	0.0159187	0	0	0	0	0	0	0	0	0	0	0	0	0	0	0.0332394	0	0.0104836	0	0	0	0	0	0	0	0	0	0	0	0	0	0	0.0423128	0	0	0	0	0	0
NK cells resting	0.00882509	0	0.00731842	0	0.00966223	0	0	0	0.0492951	0	0.0197219	0	0	0.0515267	0	0.0361108	0	0	0.0243372	0.00292002	0	0.003341	0.00489826	0.00898164	0	0	0	0	0	0.0302675	0.0139783	0.00162146	0	0.0196886	0.0736734	0.0207791	0.0724291	0	0.0230505	0.0370765	0.0246525	0.0213291	0	0	0	0.00417075	0.0150767	0.00716508	0
NK cells activated	0.0331333	0.0341864	0.0253901	0.0643407	0.0322937	0.0216772	0.10532	0.0353138	0.00595672	0.0498187	0	0.053512	0.0192929	0.0040618	0.0508827	0.0387925	0.0456298	0.0116596	0.0260659	0.0330352	0.0410097	0.0113128	0.0292947	0.0384114	0.0700709	0.0949565	0.0744776	0.0488753	0.0164348	0.00800857	0.0353257	0.0271634	0.0435337	0	0	0.0369917	0	0.0145121	0.0281129	0.052636	0.0331191	0.0123694	0.0164527	0.00567608	0.095284	0.023647	0.0224322	0	0.0382672
Monocytes	0.00157649	0.0108709	0.0393704	0.00587327	0	0.0116843	0.0469909	0.0439948	0.0705371	0.0418351	0.00860382	0.0728132	0.0106358	0.0265571	0.0406324	0.0154027	0.0318028	0.0557299	0.024437	0.0368527	0.018811	0.045404	0.0295373	0.0193378	0.0583134	0.0117977	0.0452746	0.000615859	0.0658285	0.0219237	0.0208261	0.0214844	0.0408154	0.0471747	0.0113075	0.0172028	0.0414605	0.0330071	0.0496032	0.0129445	0.0275687	0.000139137	0.0485847	0.00560838	0.0380668	0.0152468	0.0151883	0.0191784	0.0388512
Macrophages M0	0.0527233	0	0	0.0165509	0.169015	0.00353343	0.0235989	0.0337183	0	0.0461124	0.134584	0	0.0536323	0.0985497	0	0.162682	0.063896	0.0100513	0.0863216	0.0553209	0.0646417	0	0.0670318	0.104599	0.0235761	0.0362516	0.0318379	0.109593	0.0376757	0	0.052465	0	0.0233209	0	0.211239	0.232064	0	0	0.0262848	0.0509734	0.061236	0.154657	0.0585607	0.0444303	0.011184	0.153029	0	0.0274662	0.0723264
Macrophages M1	0.0149165	0.0510734	0	0.013589	0.102299	0.025306	0.0927133	0.0281117	0.0096544	0.0216403	0.0950225	0.082473	0.0591127	0.0368482	0.0598488	0.0804789	0.0375176	0.0182058	0.0526565	0.0538949	0.0234763	0.0362398	0.00890322	0.0498182	0.0147607	0.117788	0.0527336	0.0696106	0.00754233	0.043863	0.0693546	0.00822606	0.0501467	0.0289724	0.00530959	0.0061574	0.0343573	0.0279263	0.0123849	0.0898376	0.0611123	0.0455057	0.0753495	0.0254226	0.0235364	0.0518566	0.0252858	0.00511037	0.0472654
Macrophages M2	0.182051	0.199786	0.308967	0.184527	0.295053	0.475281	0.197828	0.228119	0.279457	0.325453	0.194634	0.108556	0.355044	0.240694	0.265385	0.254783	0.312473	0.194105	0.268457	0.285001	0.371782	0.277995	0.242653	0.22985	0.206892	0.142072	0.248738	0.217091	0.247731	0.211227	0.194662	0.166632	0.301497	0.188422	0.347936	0.369546	0.151365	0.223458	0.251575	0.187473	0.168105	0.195306	0.214674	0.116424	0.138219	0.206044	0.280673	0.120989	0.304569
Dendritic cells resting	0.00355139	0.0247892	0	0	0	0.00102232	0.0265277	0.000744951	0.0185264	0.00235148	0.0092993	0.0461087	0.00642412	0.0251907	0.0257828	0	0.00311015	0.00517774	0.0284329	0.0345152	0	0.0773639	0	0.014497	0.00500957	0.000876779	0.0472931	0.0686696	0.0361346	0.0142718	0.023955	0.102031	0.0087978	0.0601921	0	0	0.0220633	0.00340912	0.00836421	0.0313238	0.00497437	0.0163328	0.00187366	0	0.0293182	0.103154	0.00400713	0	0.111566
Dendritic cells activated	0.110812	0.0626342	0.113313	0	0	0	0.00890176	0.0396364	0.0731088	0.0309069	9.18e-05	0.00241603	0	0.0188304	0	0.0169733	0.0072456	0.0512525	0.035164	0.0232357	0.0522744	0	0.0615375	0.0479666	0.0638985	0	0.0168843	0.00156621	0.0416088	0.0644998	0.0209377	0.0829199	0.0425015	0.0632075	0.0486188	0.0159357	0.120023	0.00696643	0.0571008	0	0.050689	0.00127229	0	0.00132794	0.0105403	0	0.0156528	0.0521186	0.036849
Mast cells resting	0.0438226	0.0195964	0.0278041	0.093937	0	0.160855	0.0687534	0.0744034	0.0448777	0.102856	0.00834831	0.0381005	0.0387165	0.0266788	0.115726	0.0722218	0.10194	0.127701	0.0140573	0.0778071	0.0804029	0.0420887	0.0412846	0	0.0209796	0.0102492	0.0858372	0	0.095717	0.0352224	0.0340334	0.0674767	0.0461865	0.00118351	0	0.023566	0.0206724	0.403235	0.132527	0.0300321	0.0184743	0.0179686	0.0585714	0.0130408	0.0669379	0	0.000833661	0.0478129	0
Mast cells activated	0	0	0.024765	0	0.0695774	0.0291354	0	0	0	0	0.0115177	0.0161573	0	0.0112673	0	0	0.00270361	0	0.00795607	0	0	0.0188353	0.0177182	0.131004	0.0286303	0.00855131	0	0.0140243	0	0.000551655	0.0144967	0	0	0.0479732	0.0479921	0.052357	0.0282307	0.11014	0	0.0862815	0.0328902	0.0181229	0	0	0	0.144254	0.0531399	0	0.0380623
Eosinophils	0.00135333	0	0.00470924	0	0	0	0.0102582	0	0.0212409	0.000380328	0	0	0.00485189	0.0168187	0.000297668	0	0	0	0.0227031	0.000999565	0	0	0	0.0232652	0.00954814	0	0	0	0	0	0	0	0.000917738	0	0.00849148	0	0	0	0.00158445	0.014422	0.00310586	0	0	0	0.00206937	0	0.000741645	0	0.00442766
Neutrophils	0.00347274	0.00353614	0.0199151	0	0.0030399	0.00289567	0.00237827	0.0232357	0	0.00781957	0.0105834	0	0	0.00641416	0	0	0.00270127	0.00549082	0.00854283	0.00191462	0.0191417	0.00778844	0.00204569	0.0133156	0.00136181	0.00110228	0.00118181	0.00280662	8.18e-05	0.00639425	0.0224271	0.00753157	0	0.0098937	0.00689338	0.011111	0.0109791	0.00256747	0.0119498	0.00419988	0.0169294	0.00473165	0	0	0.00499387	0.0290997	0.00134693	0	0.000796161
[truncated: 66 more columns]

## Sheet: male_immune_cell_proportion
	TCGA-DK-A1AA-01	TCGA-GC-A3RC-01	TCGA-MV-A51V-01	TCGA-DK-A6B0-01	TCGA-FD-A5BS-01	TCGA-DK-A1AD-01	TCGA-ZF-AA4T-01	TCGA-E7-A3X6-01	TCGA-FD-A6TG-01	TCGA-XF-A8HE-01	TCGA-UY-A8OC-01	TCGA-BT-A42F-01	TCGA-UY-A9PF-01	TCGA-DK-A3IS-01	TCGA-E5-A4U1-01	TCGA-XF-A8HF-01	TCGA-ZF-AA4W-01	TCGA-UY-A9PA-01	TCGA-UY-A9PE-01	TCGA-C4-A0F7-01	TCGA-ZF-A9R9-01	TCGA-DK-AA6S-01	TCGA-UY-A78K-01	TCGA-XF-A9T0-01	TCGA-YF-AA3M-01	TCGA-UY-A78N-01	TCGA-CF-A7I0-01	TCGA-XF-A9T8-01	TCGA-E7-A6MF-01	TCGA-GC-A3YS-01	TCGA-K4-A54R-11	TCGA-XF-AAMG-01	TCGA-GD-A3OQ-01	TCGA-CF-A8HY-01	TCGA-ZF-A9RL-01	TCGA-GC-A4ZW-01	TCGA-K4-A4AC-01	TCGA-FD-A3SL-01	TCGA-GC-A3BM-11	TCGA-FD-A43N-01	TCGA-BL-A13J-11	TCGA-K4-A3WU-01	TCGA-CF-A47V-01	TCGA-FD-A3NA-01	TCGA-DK-A3X2-01	TCGA-CF-A3MG-01	TCGA-E5-A4TZ-01	TCGA-ZF-A9R4-01	TCGA-GC-A3OO-01
B cells naive	0.0167822	0	0.0828881	0.0311922	0	0.0676467	0.0742416	0.00723434	0.0465969	0.0169534	0.0110373	0.0230422	0.123203	0.0296309	0.0400315	0.0254503	0.0214492	0.0100578	0.0821778	0.0548631	0.0411633	0	0.0491326	0.00928073	0.0281351	0.0358803	0.0186814	0.00411347	0.0793048	0	0.00715699	0.0162409	0.021417	0.0336311	0.0725465	0.0512206	0.0237278	0.0581099	0.0878221	0.064937	0.0568946	0.140537	0.0320462	0.0164154	0.0143843	0.0333486	0.0597285	0.0467691	0.0212027
B cells memory	0	0.0017335	0	0	0.0495769	0	0	0	0	0	0.0026763	0	0	0	0	0.00328345	0	0.00634873	0	0	0	0.0205223	0.0960471	0	0	0	0	0	0	0.00309332	0	0.0151014	0.00118322	0.0192604	0	0	0	0	0	0	0	0.141648	0.0133037	0	0.0202015	0.00162194	0	0	0.0372351
Plasma cells	0.110189	0.0412711	0.0464891	0.0415277	0.13981	0.0936267	0.117813	0.0534591	0.129653	0.05236	0.117831	0.0938326	0.0399745	0.0863139	0.0617695	0.132202	0.0877974	0.0116933	0.313784	0.0409954	0.227224	0.0326532	0.133382	0.300077	0.0579647	0.0398351	0.0423265	0.0200026	0.0177082	0.0453835	0.0213291	0.035795	0.0431786	0.0513445	0.0847062	0.111882	0.00876736	0.0617088	0.0181981	0.17715	0.005468	0.0945136	0.0356962	0.0374409	0.0785151	0.12263	0.0491688	0.0718755	0.0699749
T cells CD8	0.0290945	0.134542	0.0454729	0.0842816	0.216881	0.15849	0.0658725	0.197872	0.107007	0.210406	0.0467616	0.133958	0.0927701	0.21243	0.108545	0.0778085	0.062719	0.263535	0.0540586	0.0533559	0.0686457	0.125418	0.123836	0.12698	0.126902	0.126264	0.161811	0.209316	0.127329	0.0620662	0.249693	0.0864001	0.0919948	0.108723	0.113715	0.150003	0.0835687	0.0715368	0.230108	0.0741222	0.0203222	0.0829198	0.167965	0.150667	0.100661	0.0783082	0.118655	0.146055	0.0525282
T cells CD4 naive	0.0168457	0	0	0	0	0.00790646	0.0741524	0	0	0	0.00325314	0	0	0	0.1839	0.022994	0	0	0.0611861	0.0415833	0.0245565	0	0.0253984	0.00680543	0	0.108788	0	0	0	0	0	0	0	0.00484555	0.0647702	0	0	0	0	0.00767655	0	0.021049	0	0.0472204	0	0.0596573	0	0	0
T cells CD4 memory resting	0.141707	0.104703	0.18058	0.122715	0	0	0	0	0.0175641	0	0.0287086	0	0.117454	0.0444084	0	0.0108678	0.0577121	0.00133595	0	0.0426067	0.0645192	0.064966	0.0539544	0	0	0.059865	0.125015	0.047349	0.164438	0.222038	0.138222	0.223831	0.157838	0.0873566	0.0960651	0.0754856	0.152446	0.0731555	0.116747	0.0579822	0.0740794	0.0782152	0.0481497	0	0.0501676	0.0542398	0	0.0207891	0.0437667
T cells CD4 memory activated	0	0.00602281	0	0	0.0507696	0.0248667	0.00521935	0.058893	0	0.0520834	0	0.0432166	0.00511443	0.0282905	0	0	0.00475783	0.0727618	0.00682947	0.027003	0	0.0225817	0.00532241	0.00520367	0.0165832	0.0133848	0	0.0231054	0	0.0041454	0.0368308	0.00623354	0.0333931	0	0	0.0491758	0.0296192	0	0	0.0100755	0	0	0	0.0946544	0	0	0	0.0590626	0
T cells follicular helper	0.0473145	0.0361603	0.0937267	0.0767242	0.0838738	0.059896	0.0524729	0.134601	0.0544835	0.125613	0.0698841	0.0956094	0.0830697	0.127737	0.0670114	0.0599197	0.0845307	0.126535	0.0480347	0.0621196	0.0489738	0.0951001	0.0719076	0.0600554	0.108918	0.0407797	0.105944	0.0822411	0.0643144	0.0357599	0.0190304	0.0669342	0.132641	0.12764	0.0704444	0.0704066	0.0374968	0.0305919	0.0664288	0.0502593	0.0164748	0.0485654	0.131443	0.016515	0.0775672	0.154067	0.10047	0.112409	0.0555367
T cells regulatory (Tregs)	0.0529684	0.0288949	0.0404821	0.0478387	0.0301738	0.118556	0.0445896	0.0388088	0.0512841	0.0109902	0.0155439	0.0283911	0.0321174	0.0196856	0.0232108	0.0814811	0.0565071	0	0.03077	0	0.0568426	0.0843775	0.0565832	0.0314608	0.0804832	0.0395328	0.0200239	0.0185828	0.0381802	0.0213233	0	0.0494211	0	0.0680103	0.0242812	0.00835117	0	0.0143291	0.00537477	0.0301501	0.00195901	0.0336149	0.060186	0.016629	0.036849	0.00394368	0.0217921	0.0232921	0.0214482
T cells gamma delta	0.00221532	0	0.00716105	0	0	0	0	0	0.00453456	0	0	0	0	0	0	0.00909299	0	0	0.0160785	0	0.0439246	0	0.0120077	0	0	0	0	0	0	0	0	0	0	0	0	0	0	0	0	0	0	0	0	0	0	0	0	0.0292039	0
NK cells resting	0.0240477	0.00367084	0.0423031	0.0214297	0	0.0264448	0.0561447	0.0156224	0	0.0248413	0	0	0	0	0.120079	0.0160985	0.0261026	0	0.0185209	0.0533386	0	0	0	0.0099595	0	0	0	0.000460584	0.0223646	0.046709	0.0486908	0.0520816	0.0330632	0.0425468	0.0592305	0.0230085	0.0386189	0	0	0.0674227	0.00805969	0	0	0.0243369	0.00261131	0.0406157	0	0.0291299	0
NK cells activated	0.0335823	0.0556016	0	0.069466	0.0660523	0.0175188	0	0.063299	0.0405816	0.0392094	0.0367465	0.0461411	0.0448088	0.0346808	0	0.0408725	0.0792511	0.0765596	0.00195615	0	0.0571048	0.0871966	0.0420399	0.0350288	0.0278811	0.0585072	0.0532871	0.0669731	0.027567	0.0261156	0.00663482	0	0	0.00855637	0.00170881	0.039734	0.0246786	0.0247289	0.0448039	0	0.0136891	0.0307713	0.0524429	0.0494761	0.0341594	0.0240844	0.0436754	0.0658056	0.0420427
Monocytes	0.0314453	0	0.0321634	0.0900627	0.0118282	0.0461341	0.0169706	0.0210116	0.0273164	0.0226865	0	0.016067	0.0235415	0.0585845	0.0329824	0.0264771	0.046604	0.0149032	0.00769055	0.0414445	0.0171247	0.0130802	0.0213042	0.0184916	0.0285147	0.0458482	0.0395932	0.00365359	0.0758509	0.0163846	0.0410491	0.0557136	0.0464314	0.0488559	0.0286217	0.0276576	0.0120874	0.00890836	0.0558958	0.0220577	0.0501108	0.0122978	0.0801543	0.022597	0.0234352	0.0409792	0.00111875	0.00887152	0.017843
Macrophages M0	0	0.175426	0.00136777	0	0.0715281	0	0.126041	0.0250289	0.0536225	0.0228715	0.276677	0.195697	0.0400835	0	0	0.00561405	0.0543387	0	0.112775	0.0642284	0.00676796	0.0805203	0.0472026	0.0651325	0.0656366	0	0	0.0620086	0	0.0695521	0	0.0584278	0.0945523	0	0	0.085293	0.0942481	0.168523	0	0.0524816	0	0.0471809	0	0.0708134	0.0569699	0	0.156343	0.0045072	0.187528
Macrophages M1	0.0172985	0.0276135	0.0457266	0.0159825	0.0876049	0.0953982	0.0267835	0.111553	0.0452004	0.074117	0.0379649	0.0394141	0.0378982	0.0397673	0.0229088	0.0386556	0.100002	0.0619097	0.0449719	0.0151327	0.0487543	0.12173	0.0566798	0.0504588	0.0144638	0.0203898	0.0247255	0.0628253	0.0158596	0.0120371	0.00672984	0.0335061	0.0231425	0.0112341	0.0311366	0.0391227	0.0766999	0.0986813	0.00876334	0.0340174	0.0124018	0.0133701	0.0198375	0.0408539	0.00376805	0.0273764	0.00791651	0.0713133	0.0286722
Macrophages M2	0.245509	0.327146	0.217286	0.286623	0.143247	0.211826	0.0883784	0.197631	0.29231	0.173049	0.291016	0.186183	0.21966	0.188108	0.1865	0.375333	0.136172	0.193717	0.167938	0.261245	0.216839	0.174766	0.188361	0.213561	0.227574	0.241231	0.202569	0.270328	0.27393	0.286995	0.178366	0.247181	0.182171	0.194398	0.172433	0.212637	0.339246	0.271413	0.121605	0.200058	0.362106	0.163574	0.191602	0.271816	0.378056	0.177663	0.269943	0.271093	0.301691
Dendritic cells resting	0.0633809	0.00418566	0	0.0183534	0.0125222	0.0187752	0	0.0287048	0.0223538	0.00631423	0.025128	0	0.00199996	0.0433148	0.0289516	0.0194606	0.00362584	0.024624	0	0.0284767	0.0065222	0.02127	0	0.00651937	0.0352784	0.0410577	0.0304067	0.005492	0.0217101	0.0357781	0.0116998	0.0112464	0.0142925	0.0707365	0.103967	0.00609474	0.0333914	0.0234548	0.000798793	0	0.0021694	0	0.0393221	0.0151256	0.00170264	0.057366	0	0.0187817	0.00280043
Dendritic cells activated	0.0500996	0.0311347	0.027485	0.0225495	0	0.0123448	0.133851	0.0300572	0	0.0288269	0	0.0168079	0.0499806	0.0185617	0.0181598	0.00812117	0.0876021	0.071173	0.000873831	0.0797328	0.00589572	0.0036319	0	0.0204892	0.0507917	0.0468546	0.0179499	0.042511	0.0253544	0.0709067	0.0654739	0.00601356	0.0648289	0.0527936	0.0230836	0.00995954	0	0	0.0111729	0.0597623	0	0.0230744	0.0533482	0.0516722	0.0791965	0.0565064	0.131671	0.00759013	0
Mast cells resting	0.103857	0	0	0.0554327	0.0323636	0.0258857	0	0.0149404	0.107492	0	0.0264004	0	0.086566	0.0589494	0.097645	0.0376224	0.0693536	0	0.0257045	0.118482	0.049973	0.0500823	0.0168406	0.0125745	0.0591319	0.081782	0.154845	0.00788633	0.0439262	0.00720622	0.0353269	0	0.00145249	0.0431625	0.011167	0.0226421	0.0123522	0.0917447	0	0	0.348779	0.0629861	0.0709121	0.0497307	0.0118336	0.0347748	0.0331346	0.0125519	0.117729
Mast cells activated	0.00707218	0.0182997	0.130975	0	0	0.00388794	0.113249	0	0	0.0811007	0.00739757	0.0816397	0.00175804	0	0.00571902	0	0	0.0620371	0.00487209	0	0.0110145	0	0	0.0175471	0.0456067	0	0	0.0118255	0	0.0335335	0.133478	0.033939	0.02871	0.0215491	0.0227972	0.0101913	0.024455	0	0.228505	0.0775622	0.0129429	0	0	0.0101723	0.0163153	0.00885115	0	0	0
Eosinophils	0	0	0	0.0158214	0	0.00507731	0	0	0	0.000700261	0.000808225	0	0	0.00665654	0	0.001296	0.0113086	0	0	0	0	0	0	0.00607859	0.0164844	0	0	0.0182887	0	0	0	0	0.01723	0	0.0136592	0.00713565	0	0	0.00377694	0.000597855	0	0	0	0	0.00736044	0.0159737	0	0	0
Neutrophils	0.00659082	0.00359354	0.00589395	0	0.00376896	0.00571892	0.00422069	0.0012834	0	0.0578773	0.0021659	0	0	0.00288109	0.00258663	0.00734919	0.0101661	0.0028085	0.00177776	0.0153923	0.00415421	0.00210444	0	0.00429522	0.00965003	0	0.00282245	0.0430365	0.00216229	0.000972271	0.000289158	0.00193331	0.0124805	0.00535523	0.00566703	0	0.00859679	0.00311447	0	0.0136867	0.0145437	0.00568306	0.00359107	0.0138635	0.00624528	0.00799234	0.00638388	0.000899199	0
[truncated: 262 more columns]
