# Supplementary material for: Integrative multi-omics study identifies sex-specific molecular signatures and immune modulation in bladder cancer
Source: Front Bioinform. 2025 May 19;5:1575790. doi: 10.3389/fbinf.2025.1575790 (PMC12127366; doi:10.3389/fbinf.2025.1575790)
Supplement: Supplementary file 7 [file Table7.xlsx]

## Sheet: Table1_Combined
Demographics and Clinical Features of BLCA Tumor Samples
Characteristic	Total	Male	Female	p_value
N	411	303	108
Age at Diagnosis (mean ± SD)	68.5 ± 10.6	67.9 ± 10.6	70.3 ± 10.5	0.042
Race				0.094
Asian	44 (10.7%)	36 (11.9%)	8 (7.4%)
Black Or African American	23 (5.6%)	13 (4.3%)	10 (9.3%)
Not Reported	11 (2.7%)	7 (2.3%)	4 (3.7%)
Unknown	6 (1.5%)	3 (1%)	3 (2.8%)
White	327 (79.6%)	244 (80.5%)	83 (76.9%)
Ethnicity				0.197
Hispanic Or Latino	8 (1.9%)	5 (1.7%)	3 (2.8%)
Not Hispanic Or Latino	371 (90.3%)	271 (89.4%)	100 (92.6%)
Not Reported	30 (7.3%)	26 (8.6%)	4 (3.7%)
Unknown	2 (0.5%)	1 (0.3%)	1 (0.9%)
Ajcc Pathologic Stage				0.844
Stage I	3 (0.7%)	3 (1%)	0 (0%)
Stage II	130 (31.8%)	97 (32.2%)	33 (30.6%)
Stage III	141 (34.5%)	101 (33.6%)	40 (37%)
Stage IV	135 (33%)	100 (33.2%)	35 (32.4%)
Tumor Grade				0.053
High Grade	385 (93.7%)	278 (91.7%)	107 (99.1%)
Low Grade	21 (5.1%)	20 (6.6%)	1 (0.9%)
Not Reported	2 (0.5%)	2 (0.7%)	0 (0%)
Unknown	3 (0.7%)	3 (1%)	0 (0%)
Vital Status				0.292
Alive	229 (55.7%)	174 (57.4%)	55 (50.9%)
Dead	182 (44.3%)	129 (42.6%)	53 (49.1%)
Survival Time Bin				0.367
Survival 1–3 years	203 (49.4%)	156 (51.5%)	47 (43.5%)
Survival < 1 year	119 (29%)	84 (27.7%)	35 (32.4%)
Survival > 3 years	87 (21.2%)	62 (20.5%)	25 (23.1%)
Survival Not Available	2 (0.5%)	1 (0.3%)	1 (0.9%)
Treatments Radiation Treatment Type				0.339
Radiation Therapy, NOS	367 (90.8%)	269 (90.3%)	98 (92.5%)
Radiation, Cyberknife	1 (0.2%)	1 (0.3%)	0 (0%)
Radiation, External Beam	35 (8.7%)	28 (9.4%)	7 (6.6%)
Radiation, Internal;Radiation, External Beam	1 (0.2%)	0 (0%)	1 (0.9%)
Demographics of Normal Samples
Characteristic	Total	Male	Female	p_value
N	40	24	16
Age at Diagnosis (mean ± SD)	70.3 ± 11.4	65.8 ± 10.4	75.2 ± 10.8	0.071
Race				1
Black Or African American	1 (2.5%)	0 (0%)	1 (6.25%)
Not Reported	22 (55%)	15 (62.5%)	7 (43.75%)
White	17 (42.5%)	9 (37.5%)	8 (50%)
Ethnicity				1
Hispanic Or Latino	1 (2.5%)	0 (0%)	1 (11.1%)
Not Hispanic Or Latino	17 (42.5%)	9 (37.5%)	8 (50%)
Not Reported	22 (55%)	15 (62.5%)	7 (43.75%)
